# Supplementary material for: Tumor-immune profiling of CT-26 and Colon 26 syngeneic mouse models reveals mechanism of anti-PD-1 response
Source: BMC Cancer. 2021 Nov 13;21:1222. doi: 10.1186/s12885-021-08974-3 (PMC8590766; doi:10.1186/s12885-021-08974-3)
Supplement: Supplementary file 9 — Additional file 9. [file 12885_2021_8974_MOESM9_ESM.xlsx]

## Sheet: metadata
Sample ID	Model ID	Subgroup	Sample type	Exact Tumor Volume (mm^3)
R18070570DN01	CT26	A1 - 100mm^3	Tumor	103.33
R18070571DN01	CT26	A1 - 100mm^3	Tumor	106.18
R18070572DN01	CT26	A1 - 100mm^3	Tumor	136.03
R18070573DN01	CT26	A1 - 100mm^3	Tumor	145.86
R18070578DN01	CT26	D5 - 400mm^3	Tumor	405.58
R18070579DN01	CT26	D5 - 400mm^3	Tumor	400.47
R18070580DN01	CT26	D5 - 400mm^3	Tumor	403.89
R18070581DN01	CT26	D5 - 400mm^3	Tumor	464.68
R18070586DN01	CT26	E6 - 800mm^3	Tumor	938.57
R18070587DN01	CT26	E6 - 800mm^3	Tumor	810.36
R18070588DN01	CT26	E6 - 800mm^3	Tumor	822.82
R18070589DN01	CT26	E6 - 800mm^3	Tumor	853.76
R18070598DN01	Colon 26	A1 - 100mm^3	Tumor	119.18
R18070599DN01	Colon 26	A1 - 100mm^3	Tumor	124.88
R18070600DN01	Colon 26	A1 - 100mm^3	Tumor	121.78
R18070601DN01	Colon 26	A1 - 100mm^3	Tumor	102.9
R18070606DN01	Colon 26	D5 - 400mm^3	Tumor	402.1
R18070607DN01	Colon 26	D5 - 400mm^3	Tumor	405.49
R18070608DN01	Colon 26	D5 - 400mm^3	Tumor	401.52
R18070609DN01	Colon 26	D5 - 400mm^3	Tumor	466.73
R18070614DN01	Colon 26	E6 - 800mm^3	Tumor	963.18
R18070615DN01	Colon 26	E6 - 800mm^3	Tumor	828.53
R18070616DN01	Colon 26	E6 - 800mm^3	Tumor	807.93
R18070617DN01	Colon 26	E6 - 800mm^3	Tumor	858.36
R18070985DN01	CT26	Cell culture	Cell culture	NA
R18070986DN01	CT26	Cell culture	Cell culture	NA
R18070987DN01	CT26	Cell culture	Cell culture	NA
R18072459DN01	Colon 26	Cell culture	Cell culture	NA
R18072460DN01	Colon 26	Cell culture	Cell culture	NA
R18072461DN01	Colon 26	Cell culture	Cell culture	NA

## Sheet: nonsynonymus_raw
Chromosome	Position	Reference	Alternative	DbsnpID	DbsnpCategory	GeneName	TranscriptID	Type	Location	Consequence	PositionOnCds	AAMutation	cpgIslandExt	Sample ID	genotype
1	17753021	C	T			Crispld1	ENSMUST00000095075.4	SUBSTITUTION	EXON_CODING	NON_SYNONYMOUS	1225	P409S		R18070570DN01	T_C
1	20347305	A	T			Pkhd1	ENSMUST00000088448.11	SUBSTITUTION	EXON_CODING	NON_SYNONYMOUS	7621	S2541T		R18070570DN01	T_A
1	20520288	C	T			Pkhd1	ENSMUST00000088448.11	SUBSTITUTION	EXON_CODING	NON_SYNONYMOUS	5234	G1745D		R18070570DN01	T_C
1	20967507	G	A			Efhc1	ENSMUST00000038447.5	SUBSTITUTION	EXON_CODING	NON_SYNONYMOUS	907	E303K		R18070570DN01	G_A
1	30804436	C	T			Phf3	ENSMUST00000186733.6	SUBSTITUTION	EXON_CODING	NON_SYNONYMOUS	5441	G1814E		R18070570DN01	T_C
1	33777642	G	A			Zfp451	ENSMUST00000019861.12	SUBSTITUTION	EXON_CODING	NON_SYNONYMOUS	1226	P409L		R18070570DN01	G_A
1	34244402	A	G			Dst	ENSMUST00000183034.4	SUBSTITUTION	EXON_CODING	NON_SYNONYMOUS	16523	D5508G		R18070570DN01	G_A
1	36550261	C	T			Sema4c	ENSMUST00000191642.5	SUBSTITUTION	EXON_CODING	NON_SYNONYMOUS	1783	D595N		R18070570DN01	T_C
1	44774083	C	T			Gulp1	ENSMUST00000160854.7	SUBSTITUTION	EXON_CODING	NON_SYNONYMOUS	547	L183F		R18070570DN01	T_C
1	46672634	C	T			Dnah7c	ENSMUST00000189749.6	SUBSTITUTION	EXON_CODING	NON_SYNONYMOUS	8020	P2674S		R18070570DN01	T_C
1	46680621	G	A			Dnah7c	ENSMUST00000189749.6	SUBSTITUTION	EXON_CODING	NON_SYNONYMOUS	8231	G2744D		R18070570DN01	G_A
1	46689058	C	T			Dnah7c	ENSMUST00000189749.6	SUBSTITUTION	EXON_CODING	NON_SYNONYMOUS	8915	S2972F		R18070570DN01	T_C
1	52071940	G	A			Stat4	ENSMUST00000027277.6	SUBSTITUTION	SPLICE_SITE	SPLICE	-1			R18070570DN01	G_A
1	59707042	G	A			Nop58	ENSMUST00000191142.6	SUBSTITUTION	EXON_CODING	NON_SYNONYMOUS	1246	A416T		R18070570DN01	G_A
1	63592637	C	T			Adam23	ENSMUST00000087374.9	SUBSTITUTION	EXON_CODING	NON_SYNONYMOUS	2471	T824I		R18070570DN01	T_C
1	71603689	C	T			Fn1	ENSMUST00000055226.12	SUBSTITUTION	EXON_CODING	NON_SYNONYMOUS	5402	S1801N		R18070570DN01	T_C
1	72276192	G	A			Pecr	ENSMUST00000027381.12	SUBSTITUTION	EXON_CODING	NON_SYNONYMOUS	398	T133I		R18070570DN01	G_A
1	74918474	C	T			Cfap65	ENSMUST00000094844.3	SUBSTITUTION	EXON_CODING	NON_SYNONYMOUS	2935	E979K		R18070570DN01	T_C
1	75554978	C	T			Slc4a3	ENSMUST00000124341.7	SUBSTITUTION	EXON_CODING	NON_SYNONYMOUS	2588	T863I		R18070570DN01	T_C
1	80540283	G	A			Dock10	ENSMUST00000077946.11	SUBSTITUTION	EXON_CODING	NON_SYNONYMOUS	4012	L1338F		R18070570DN01	G_A
1	83257164	G	A			Sphkap	ENSMUST00000160953.7	SUBSTITUTION	EXON_CODING	NON_SYNONYMOUS	4940	T1647I		R18070570DN01	G_A
1	84745046	C	T			Trip12	ENSMUST00000027421.12	SUBSTITUTION	EXON_CODING	NON_SYNONYMOUS	3982	V1328M		R18070570DN01	T_C
1	93561157	C	T			Farp2	ENSMUST00000120301.7	SUBSTITUTION	EXON_CODING	NON_SYNONYMOUS	302	P101L		R18070570DN01	T_C
1	97723734	G	A			Ppip5k2	ENSMUST00000112845.7	SUBSTITUTION	EXON_CODING	NON_SYNONYMOUS	2855	S952F		R18070570DN01	G_A
1	106364284	C	T			Phlpp1	ENSMUST00000061047.6	SUBSTITUTION	EXON_CODING	NON_SYNONYMOUS	2872	P958S		R18070570DN01	T_C
1	111860676	C	T			Dsel	ENSMUST00000035462.6	SUBSTITUTION	EXON_CODING	NON_SYNONYMOUS	2128	V710M		R18070570DN01	T_C
1	118848454	C	T			Gli2	ENSMUST00000062483.14	SUBSTITUTION	EXON_CODING	NON_SYNONYMOUS	1237	V413I		R18070570DN01	T_C
1	127820532	C	T			Map3k19	ENSMUST00000208183.1	SUBSTITUTION	EXON_CODING	NON_SYNONYMOUS	3638	R1213K		R18070570DN01	T_C
1	131128966	C	T	rs240488266	.	Dyrk3	ENSMUST00000016670.8	SUBSTITUTION	EXON_CODING	NON_SYNONYMOUS	1469	G490D		R18070570DN01	T_C
1	135405820	C	T			Ipo9	ENSMUST00000041023.13	SUBSTITUTION	SPLICE_SITE	SPLICE	-1			R18070570DN01	T_C
1	138088721	C	T			Ptprc	ENSMUST00000183301.7	SUBSTITUTION	EXON_CODING	NON_SYNONYMOUS	1978	D660N		R18070570DN01	T_C
1	140098893	C	T			Cfh	ENSMUST00000111976.8	SUBSTITUTION	EXON_CODING	STOP_GAIN	3356	W1119*		R18070570DN01	T_C
1	144756084	C	T			Rgs18	ENSMUST00000027603.3	SUBSTITUTION	EXON_CODING	NON_SYNONYMOUS	289	V97M		R18070570DN01	T_C
1	152825892	C	T			Ncf2	ENSMUST00000186568.6	SUBSTITUTION	EXON_CODING	NON_SYNONYMOUS	620	S207F		R18070570DN01	T_C
1	152843264	C	T			Smg7	ENSMUST00000043560.14	SUBSTITUTION	EXON_CODING	NON_SYNONYMOUS	2735	G912D		R18070570DN01	T_C
1	153242633	C	T			Lamc1	ENSMUST00000027752.14	SUBSTITUTION	EXON_CODING	NON_SYNONYMOUS	2791	E931K		R18070570DN01	T_C
1	153850453	G	A			Teddm2	ENSMUST00000059607.7	SUBSTITUTION	EXON_CODING	NON_SYNONYMOUS	674	A225V		R18070570DN01	G_A
1	155225177	C	T			BC034090	ENSMUST00000186156.6	SUBSTITUTION	EXON_CODING	NON_SYNONYMOUS	2426	G809E		R18070570DN01	T_C
1	155789392	C	T			Qsox1	ENSMUST00000035325.14	SUBSTITUTION	EXON_CODING	NON_SYNONYMOUS	802	G268R		R18070570DN01	T_C
1	160140644	C	T			Tnn	ENSMUST00000039178.11	SUBSTITUTION	EXON_CODING	NON_SYNONYMOUS	1177	V393M		R18070570DN01	T_C
1	161060751	G	A			Dars2	ENSMUST00000035430.3	SUBSTITUTION	EXON_CODING	NON_SYNONYMOUS	598	L200F		R18070570DN01	G_A
1	161971318	G	A			Pigc	ENSMUST00000193784.1	SUBSTITUTION	EXON_CODING	NON_SYNONYMOUS	868	E290K		R18070570DN01	G_A
1	162720526	C	T			Prrc2c	ENSMUST00000182660.7	SUBSTITUTION	EXON_CODING	NON_SYNONYMOUS	481	A161T		R18070570DN01	T_C
1	163725014	C	T			Mettl11b	ENSMUST00000159679.7	SUBSTITUTION	EXON_CODING	STOP_GAIN	42	W14*		R18070570DN01	T_C
1	165551961	C	T			Adcy10	ENSMUST00000027852.14	SUBSTITUTION	EXON_CODING	NON_SYNONYMOUS	2791	P931S		R18070570DN01	T_C
1	166269458	G	A			Ildr2	ENSMUST00000111416.6	SUBSTITUTION	EXON_CODING	NON_SYNONYMOUS	245	G82E		R18070570DN01	G_A
1	166641694	C	T			Gm4847	ENSMUST00000046662.7	SUBSTITUTION	EXON_CODING	NON_SYNONYMOUS	400	E134K		R18070570DN01	T_C
1	167445992	C	T			Lrrc52	ENSMUST00000036643.5	SUBSTITUTION	EXON_CODING	NON_SYNONYMOUS	754	G252S		R18070570DN01	T_C
1	170004738	G	A			Ddr2	ENSMUST00000194690.5	SUBSTITUTION	EXON_CODING	NON_SYNONYMOUS	482	A161V		R18070570DN01	G_A
1	170149401	C	T			Uap1	ENSMUST00000111351.9	SUBSTITUTION	EXON_CODING	NON_SYNONYMOUS	1228	D410N		R18070570DN01	T_C
1	171217376	C	T			Nr1i3	ENSMUST00000005820.10	SUBSTITUTION	EXON_CODING	NON_SYNONYMOUS	787	H263Y		R18070570DN01	T_C
1	171272619	G	A			B4galt3	ENSMUST00000111313.9	SUBSTITUTION	EXON_CODING	NON_SYNONYMOUS	358	G120R		R18070570DN01	G_A
1	173683374	G	A			Ifi208	ENSMUST00000085876.11	SUBSTITUTION	EXON_CODING	NON_SYNONYMOUS	1094	S365N		R18070570DN01	G_A
1	174218481	G	A			Spta1	ENSMUST00000027817.7	SUBSTITUTION	EXON_CODING	NON_SYNONYMOUS	4810	A1604T		R18070570DN01	G_A
1	174391209	A	C			Olfr248	ENSMUST00000075329.2	SUBSTITUTION	EXON_CODING	NON_SYNONYMOUS	139	T47P		R18070570DN01	C_A
1	174449439	C	T			Olfr220	ENSMUST00000194229.2	SUBSTITUTION	EXON_CODING	NON_SYNONYMOUS	815	A272V		R18070570DN01	T_C
1	175687768	C	T			Chml	ENSMUST00000104984.3	SUBSTITUTION	EXON_CODING	NON_SYNONYMOUS	586	D196N		R18070570DN01	T_C
1	182975007	C	A			Tlr5	ENSMUST00000110997.6	SUBSTITUTION	EXON_CODING	STOP_GAIN	1875	C625*		R18070570DN01	C_A
1	188415855	C	T			Ush2a	ENSMUST00000060479.13	SUBSTITUTION	EXON_CODING	NON_SYNONYMOUS	2978	T993I		R18070570DN01	T_C
1	188533204	G	A			Ush2a	ENSMUST00000060479.13	SUBSTITUTION	EXON_CODING	NON_SYNONYMOUS	4924	V1642M		R18070570DN01	G_A
1	188910953	G	A			Ush2a	ENSMUST00000060479.13	SUBSTITUTION	EXON_CODING	NON_SYNONYMOUS	12511	A4171T		R18070570DN01	G_A
1	189891440	C	T			Smyd2	ENSMUST00000027897.7	SUBSTITUTION	EXON_CODING	NON_SYNONYMOUS	562	D188N		R18070570DN01	T_C
1	190871913	C	T			Rps6kc1	ENSMUST00000061611.14	SUBSTITUTION	EXON_CODING	NON_SYNONYMOUS	511	D171N		R18070570DN01	T_C
1	191039776	C	T			Spata45	ENSMUST00000192151.5	SUBSTITUTION	EXON_CODING	NON_SYNONYMOUS	194	S65F		R18070570DN01	T_C
1	193351086	G	A			Camk1g	ENSMUST00000016323.10	SUBSTITUTION	EXON_CODING	NON_SYNONYMOUS	652	P218S		R18070570DN01	G_A
1	194949415	G	A			Cd34	ENSMUST00000016638.7	SUBSTITUTION	EXON_CODING	NON_SYNONYMOUS	358	D120N		R18070570DN01	G_A
1	195117595	G	A			Cr1l	ENSMUST00000075451.11	SUBSTITUTION	EXON_CODING	NON_SYNONYMOUS	770	S257F		R18070570DN01	G_A
10	5350960	C	T			Syne1	ENSMUST00000215295.1	SUBSTITUTION	EXON_CODING	NON_SYNONYMOUS	2767	E923K		R18070570DN01	T_C
10	6920083	C	T			Ipcef1	ENSMUST00000078070.9	SUBSTITUTION	EXON_CODING	NON_SYNONYMOUS	469	A157T		R18070570DN01	T_C
10	7710857	C	T			Lats1	ENSMUST00000165952.8	SUBSTITUTION	EXON_CODING	STOP_GAIN	2782	Q928*		R18070570DN01	T_C
10	11189685	C	T			Shprh	ENSMUST00000044053.12	SUBSTITUTION	EXON_CODING	NON_SYNONYMOUS	4036	L1346F		R18070570DN01	T_C
10	13524941	C	T			Pex3	ENSMUST00000019945.14	SUBSTITUTION	EXON_CODING	NON_SYNONYMOUS	1063	D355N		R18070570DN01	T_C
10	22665569	C	T			Slc2a12	ENSMUST00000042261.4	SUBSTITUTION	EXON_CODING	NON_SYNONYMOUS	1322	S441F		R18070570DN01	T_C
10	23140043	C	T			Eya4	ENSMUST00000219315.1	SUBSTITUTION	EXON_CODING	NON_SYNONYMOUS	1025	R342K		R18070570DN01	T_C
10	26990810	C	T			Lama2	ENSMUST00000092639.11	SUBSTITUTION	EXON_CODING	NON_SYNONYMOUS	8687	G2896D		R18070570DN01	T_C
10	36993650	C	T			Hdac2	ENSMUST00000019911.13	SUBSTITUTION	EXON_CODING	NON_SYNONYMOUS	682	P228S		R18070570DN01	T_C
10	51725420	C	T			Rfx6	ENSMUST00000122922.9	SUBSTITUTION	EXON_CODING	NON_SYNONYMOUS	1936	P646S		R18070570DN01	T_C
10	53620173	C	T			Mcm9	ENSMUST00000075540.6	SUBSTITUTION	EXON_CODING	NON_SYNONYMOUS	1132	V378I		R18070570DN01	T_C
10	56150912	C	T			Tbc1d32	ENSMUST00000099739.4	SUBSTITUTION	EXON_CODING	NON_SYNONYMOUS	2240	G747D		R18070570DN01	T_C
10	63504095	C	T			Ctnna3	ENSMUST00000105440.7	SUBSTITUTION	EXON_CODING	NON_SYNONYMOUS	59	T20M		R18070570DN01	T_C
10	76420487	A	G			Pcnt	ENSMUST00000001179.6	SUBSTITUTION	EXON_CODING	NON_SYNONYMOUS	1918	F640L		R18070570DN01	G_A
10	77862592	C	T			Gm3285	ENSMUST00000218443.1	SUBSTITUTION	EXON_CODING	STOP_GAIN	574	Q192*		R18070570DN01	T_C
10	81322524	C	T			Cactin	ENSMUST00000050867.7	SUBSTITUTION	EXON_CODING	NON_SYNONYMOUS	323	S108F		R18070570DN01	T_C
10	81332924	C	T			Tbxa2r	ENSMUST00000220312.1	SUBSTITUTION	EXON_CODING	NON_SYNONYMOUS	446	A149V	CpG: 67	R18070570DN01	T_C
10	82642084	C	T			Tdg	ENSMUST00000151390.7	SUBSTITUTION	EXON_CODING	NON_SYNONYMOUS	505	H169Y		R18070570DN01	T_C
10	83233650	C	T			Slc41a2	ENSMUST00000039956.5	SUBSTITUTION	EXON_CODING	NON_SYNONYMOUS	1637	G546D		R18070570DN01	T_C
10	86855189	C	A			Stab2	ENSMUST00000035288.16	SUBSTITUTION	EXON_CODING	NON_SYNONYMOUS	6515	C2172F		R18070570DN01	C_A
10	90049877	C	T			Anks1b	ENSMUST00000183156.7	SUBSTITUTION	EXON_CODING	NON_SYNONYMOUS	434	A145V	CpG: 30	R18070570DN01	T_C
10	90995779	C	T			Apaf1	ENSMUST00000020157.12	SUBSTITUTION	EXON_CODING	NON_SYNONYMOUS	3472	D1158N		R18070570DN01	T_C
10	99110086	C	T			Galnt4	ENSMUST00000161240.3	SUBSTITUTION	EXON_CODING	NON_SYNONYMOUS	1672	P558S		R18070570DN01	T_C
10	102544814	C	T			Rassf9	ENSMUST00000219445.1	SUBSTITUTION	EXON_CODING	NON_SYNONYMOUS	56	T19I		R18070570DN01	T_C
10	107484645	C	T			Myf5	ENSMUST00000000445.1	SUBSTITUTION	SPLICE_SITE	SPLICE	-1			R18070570DN01	T_C
10	109767466	C	T			Nav3	ENSMUST00000032719.14	SUBSTITUTION	EXON_CODING	NON_SYNONYMOUS	3221	S1074N		R18070570DN01	T_C
10	109883641	C	T			Nav3	ENSMUST00000032719.14	SUBSTITUTION	EXON_CODING	NON_SYNONYMOUS	460	V154I		R18070570DN01	T_C
10	111490434	C	T			Nap1l1	ENSMUST00000218828.1	SUBSTITUTION	EXON_CODING	NON_SYNONYMOUS	406	P136S		R18070570DN01	T_C
10	115385402	G	A			Zfc3h1	ENSMUST00000036044.8	SUBSTITUTION	EXON_CODING	NON_SYNONYMOUS	205	G69S	CpG: 156	R18070570DN01	G_A
10	122089020	C	T			Tmem5	ENSMUST00000140299.2	SUBSTITUTION	EXON_CODING	NON_SYNONYMOUS	776	S259N		R18070570DN01	T_C
10	127011763	G	A			Avil	ENSMUST00000026500.11	SUBSTITUTION	EXON_CODING	NON_SYNONYMOUS	1556	G519E		R18070570DN01	G_A
10	130034454	G	A			Olfr821	ENSMUST00000205181.2	SUBSTITUTION	EXON_CODING	NON_SYNONYMOUS	827	S276N		R18070570DN01	G_A
10	130210777	G	A			Olfr827	ENSMUST00000213568.1	SUBSTITUTION	EXON_CODING	NON_SYNONYMOUS	352	L118F		R18070570DN01	G_A
11	9275060	C	T			Abca13	ENSMUST00000042740.12	SUBSTITUTION	EXON_CODING	NON_SYNONYMOUS	1538	S513F		R18070570DN01	T_C
11	20727582	T	C			Aftph	ENSMUST00000146722.8	SUBSTITUTION	EXON_CODING	NON_SYNONYMOUS	26	Y9C		R18070570DN01	T_C
11	23667307	G	A			Pus10	ENSMUST00000058163.10	SUBSTITUTION	EXON_CODING	NON_SYNONYMOUS	19	E7K		R18070570DN01	G_A
11	46577225	C	T			BC053393	ENSMUST00000050937.6	SUBSTITUTION	EXON_CODING	NON_SYNONYMOUS	125	S42F		R18070570DN01	T_C
11	53465191	G	A			Shroom1	ENSMUST00000109013.8	SUBSTITUTION	EXON_CODING	NON_SYNONYMOUS	1067	G356D		R18070570DN01	G_A
11	57289374	C	T			Gria1	ENSMUST00000036315.15	SUBSTITUTION	EXON_CODING	NON_SYNONYMOUS	2149	L717F		R18070570DN01	T_C
11	57769626	A	G			Galnt10	ENSMUST00000066987.13	SUBSTITUTION	EXON_CODING	NON_SYNONYMOUS	889	I297V		R18070570DN01	G_A
11	59040570	C	T			Obscn	ENSMUST00000047441.13	SUBSTITUTION	EXON_CODING	NON_SYNONYMOUS	14830	G4944S		R18070570DN01	T_C
11	59428428	C	T			Snap47	ENSMUST00000010038.9	SUBSTITUTION	EXON_CODING	NON_SYNONYMOUS	883	V295M		R18070570DN01	T_C
11	59566256	C	T			Nlrp3	ENSMUST00000101148.8	SUBSTITUTION	EXON_CODING	NON_SYNONYMOUS	3095	S1032F		R18070570DN01	T_C
11	59613318	C	T			Olfr225	ENSMUST00000055276.5	SUBSTITUTION	EXON_CODING	NON_SYNONYMOUS	353	A118V		R18070570DN01	T_C
11	60507531	C	T			Myo15	ENSMUST00000071880.8	SUBSTITUTION	EXON_CODING	NON_SYNONYMOUS	8380	L2794F		R18070570DN01	T_C
11	60762538	C	T			Top3a	ENSMUST00000002891.10	SUBSTITUTION	EXON_CODING	NON_SYNONYMOUS	244	V82I		R18070570DN01	T_C
11	65895876	C	T			Dnah9	ENSMUST00000080665.9	SUBSTITUTION	EXON_CODING	NON_SYNONYMOUS	10930	V3644I		R18070570DN01	T_C
11	67209069	G	A			Myh1	ENSMUST00000124516.7	SUBSTITUTION	EXON_CODING	NON_SYNONYMOUS	1804	D602N		R18070570DN01	G_A
11	68551336	G	A			Pik3r6	ENSMUST00000060441.6	SUBSTITUTION	EXON_CODING	NON_SYNONYMOUS	2117	R706K		R18070570DN01	G_A
11	69649178	G	A			Fxr2	ENSMUST00000018909.3	SUBSTITUTION	EXON_CODING	NON_SYNONYMOUS	860	S287N		R18070570DN01	G_A
11	71092535	A	G			Nlrp1a	ENSMUST00000048514.10	SUBSTITUTION	EXON_CODING	NON_SYNONYMOUS	3604	S1202P		R18070570DN01	G_A
11	72884412	G	A			Zzef1	ENSMUST00000207107.1	SUBSTITUTION	EXON_CODING	NON_SYNONYMOUS	5230	G1744S		R18070570DN01	G_A
11	73187747	G	A			Ctns	ENSMUST00000108476.7	SUBSTITUTION	EXON_CODING	NON_SYNONYMOUS	551	P184L		R18070570DN01	G_A
11	73241783	C	T			Trpv1	ENSMUST00000102526.8	SUBSTITUTION	EXON_CODING	NON_SYNONYMOUS	1222	P408S		R18070570DN01	T_C
11	74929118	G	A			Smg6	ENSMUST00000045281.12	SUBSTITUTION	EXON_CODING	NON_SYNONYMOUS	214	E72K		R18070570DN01	G_A
11	83016656	G	A			Slfn8	ENSMUST00000038141.14	SUBSTITUTION	EXON_CODING	NON_SYNONYMOUS	1060	P354S		R18070570DN01	G_A
11	84215861	G	A			Acaca	ENSMUST00000103201.7	SUBSTITUTION	EXON_CODING	NON_SYNONYMOUS	385	A129T		R18070570DN01	G_A
11	85476800	G	A			Bcas3	ENSMUST00000108061.7	SUBSTITUTION	EXON_CODING	NON_SYNONYMOUS	985	E329K		R18070570DN01	G_A
11	101471070	G	A			Rnd2	ENSMUST00000001347.6	SUBSTITUTION	EXON_CODING	NON_SYNONYMOUS	448	A150T		R18070570DN01	G_A
11	104186446	C	G			Sppl2c	ENSMUST00000107000.1	SUBSTITUTION	EXON_CODING	NON_SYNONYMOUS	71	P24R		R18070570DN01	C_G
11	104289965	C	T			Mapt	ENSMUST00000106989.2	SUBSTITUTION	EXON_CODING	NON_SYNONYMOUS	245	P82L		R18070570DN01	T_C
11	107884520	C	T			Cacng5	ENSMUST00000039071.2	SUBSTITUTION	EXON_CODING	NON_SYNONYMOUS	22	A8T		R18070570DN01	T_C
11	108395839	C	T			Apoh	ENSMUST00000000049.5	SUBSTITUTION	EXON_CODING	NON_SYNONYMOUS	88	P30S		R18070570DN01	T_C
11	114751823	C	T			Dnaic2	ENSMUST00000069325.13	SUBSTITUTION	EXON_CODING	NON_SYNONYMOUS	1249	P417S		R18070570DN01	T_C
11	116126224	C	T			Trim65	ENSMUST00000067632.3	SUBSTITUTION	EXON_CODING	NON_SYNONYMOUS	1411	E471K		R18070570DN01	T_C
11	119029037	C	T			Cbx2	ENSMUST00000026662.7	SUBSTITUTION	EXON_CODING	NON_SYNONYMOUS	1427	T476I		R18070570DN01	T_C
11	120010901	C	T			Aatk	ENSMUST00000064307.9	SUBSTITUTION	EXON_CODING	NON_SYNONYMOUS	2668	D890N		R18070570DN01	T_C
12	31709730	C	T			Gpr22	ENSMUST00000057783.4	SUBSTITUTION	EXON_CODING	NON_SYNONYMOUS	392	G131E		R18070570DN01	T_C
12	34078584	C	T			Hdac9	ENSMUST00000209750.1	SUBSTITUTION	EXON_CODING	NON_SYNONYMOUS	3056	R1019K		R18070570DN01	T_C
12	37108955	C	T			Meox2	ENSMUST00000041183.6	SUBSTITUTION	EXON_CODING	NON_SYNONYMOUS	125	S42F		R18070570DN01	T_C
12	51365554	C	T			G2e3	ENSMUST00000119211.7	SUBSTITUTION	EXON_CODING	NON_SYNONYMOUS	1376	S459F		R18070570DN01	T_C
12	55758005	C	T			Ralgapa1	ENSMUST00000226244.1	SUBSTITUTION	EXON_CODING	NON_SYNONYMOUS	1505	G502D		R18070570DN01	T_C
12	69341048	C	T			Nemf	ENSMUST00000021368.9	SUBSTITUTION	EXON_CODING	NON_SYNONYMOUS	1261	D421N		R18070570DN01	T_C
12	79286217	C	T			Zfyve26	ENSMUST00000021547.7	SUBSTITUTION	EXON_CODING	NON_SYNONYMOUS	979	E327K		R18070570DN01	T_C
12	84069633	C	T			Acot5	ENSMUST00000046422.10	SUBSTITUTION	EXON_CODING	NON_SYNONYMOUS	167	S56F	CpG: 60	R18070570DN01	T_C
12	84787915	G	C			Ltbp2	ENSMUST00000002073.12	SUBSTITUTION	EXON_CODING	NON_SYNONYMOUS	4322	S1441C		R18070570DN01	C_G
12	91825363	C	T			Sel1l	ENSMUST00000021347.11	SUBSTITUTION	EXON_CODING	NON_SYNONYMOUS	895	A299T		R18070570DN01	T_C
12	112175531	C	T			Kif26a	ENSMUST00000128402.2	SUBSTITUTION	EXON_CODING	STOP_GAIN	2218	R740*	CpG: 29	R18070570DN01	T_C
12	112735256	C	T			Cep170b	ENSMUST00000101018.10	SUBSTITUTION	EXON_CODING	NON_SYNONYMOUS	568	P190S		R18070570DN01	T_C
12	114093950	G	A	rs51845108	.	Ighv9-1	ENSMUST00000103471.1	SUBSTITUTION	EXON_CODING	NON_SYNONYMOUS	272	T91M		R18070570DN01	G_A
12	118020304	C	T			Dnah11	ENSMUST00000084806.6	SUBSTITUTION	EXON_CODING	NON_SYNONYMOUS	7445	G2482E		R18070570DN01	T_C
13	4434439	C	T			Akr1c6	ENSMUST00000021630.14	SUBSTITUTION	EXON_CODING	NON_SYNONYMOUS	49	P17S		R18070570DN01	T_C
13	12409236	G	A			Heatr1	ENSMUST00000059270.9	SUBSTITUTION	EXON_CODING	NON_SYNONYMOUS	1654	E552K		R18070570DN01	G_A
13	14014737	G	A			Tbce	ENSMUST00000039894.12	SUBSTITUTION	EXON_CODING	NON_SYNONYMOUS	458	P153L		R18070570DN01	G_A
13	14191188	G	A			Arid4b	ENSMUST00000110534.7	SUBSTITUTION	EXON_CODING	NON_SYNONYMOUS	3386	S1129N		R18070570DN01	G_A
13	19142058	G	T			Amph	ENSMUST00000200466.4	SUBSTITUTION	EXON_CODING	NON_SYNONYMOUS	1957	A653S		R18070570DN01	T_G
13	46802606	G	A			Kif13a	ENSMUST00000056978.7	SUBSTITUTION	EXON_CODING	NON_SYNONYMOUS	1910	P637L		R18070570DN01	G_A
13	54738880	G	A			Gprin1	ENSMUST00000135343.1	SUBSTITUTION	EXON_CODING	NON_SYNONYMOUS	1580	T527I		R18070570DN01	G_A
13	63240138	C	T			2010111I01Rik	ENSMUST00000091560.10	SUBSTITUTION	EXON_CODING	NON_SYNONYMOUS	2035	R679W	CpG: 27	R18070570DN01	T_C
13	66529345	T	A			Gm46427	ENSMUST00000224643.1	SUBSTITUTION	SPLICE_SITE	SPLICE	-1			R18070570DN01	T_A
13	74667993	G	A			Erap1	ENSMUST00000169114.2	SUBSTITUTION	EXON_CODING	NON_SYNONYMOUS	1527	M509I		R18070570DN01	G_A
13	76056770	G	A			Gpr150	ENSMUST00000056130.7	SUBSTITUTION	EXON_CODING	NON_SYNONYMOUS	55	P19S		R18070570DN01	G_A
13	76131320	G	A			Ttc37	ENSMUST00000224386.1	SUBSTITUTION	EXON_CODING	NON_SYNONYMOUS	1870	A624T		R18070570DN01	G_A
13	76827802	G	A			Mctp1	ENSMUST00000125209.7	SUBSTITUTION	SPLICE_SITE	SPLICE	-1			R18070570DN01	G_A
13	81579684	G	A			Adgrv1	ENSMUST00000095585.10	SUBSTITUTION	EXON_CODING	NON_SYNONYMOUS	836	T279I		R18070570DN01	G_A
13	89608123	G	A			Hapln1	ENSMUST00000022108.8	SUBSTITUTION	EXON_CODING	NON_SYNONYMOUS	1045	V349I		R18070570DN01	G_A
13	92131448	G	A			Rasgrf2	ENSMUST00000099326.9	SUBSTITUTION	EXON_CODING	NON_SYNONYMOUS	47	A16V	CpG: 80	R18070570DN01	G_A
13	92575227	G	A			Spz1	ENSMUST00000050658.5	SUBSTITUTION	EXON_CODING	NON_SYNONYMOUS	740	S247F		R18070570DN01	G_A
13	93150750	G	A			Papd4	ENSMUST00000048702.6	SUBSTITUTION	EXON_CODING	NON_SYNONYMOUS	1234	R412C		R18070570DN01	G_A
13	93391802	G	A			Homer1	ENSMUST00000079086.7	SUBSTITUTION	SPLICE_SITE	SPLICE	-1			R18070570DN01	G_A
13	96433357	G	A			Ankdd1b	ENSMUST00000055607.11	SUBSTITUTION	EXON_CODING	NON_SYNONYMOUS	752	P251L		R18070570DN01	G_A
13	96433401	C	T			Ankdd1b	ENSMUST00000055607.11	SUBSTITUTION	SPLICE_SITE	SPLICE	-1			R18070570DN01	T_C
13	97034202	T	G			1700029F12Rik	ENSMUST00000091377.4	SUBSTITUTION	EXON_CODING	NON_SYNONYMOUS	64	T22P		R18070570DN01	T_G
13	100425483	C	A	rs579552829,rs50942113	.,Mult	Naip1	ENSMUST00000022142.6	SUBSTITUTION	EXON_CODING	NON_SYNONYMOUS	3173	C1058F		R18070570DN01	C_A
13	100433296	T	A			Naip1	ENSMUST00000022142.6	SUBSTITUTION	EXON_CODING	NON_SYNONYMOUS	829	N277Y		R18070570DN01	T_A
13	108282472	G	A			Elovl7	ENSMUST00000022207.9	SUBSTITUTION	EXON_CODING	NON_SYNONYMOUS	637	V213I		R18070570DN01	G_A
14	25989341	G	A			Duxbl1	ENSMUST00000049793.8	SUBSTITUTION	EXON_CODING	NON_SYNONYMOUS	1000	V334M		R18070570DN01	G_A
14	26128960	G	A			Duxbl2	ENSMUST00000100810.6	SUBSTITUTION	EXON_CODING	NON_SYNONYMOUS	1000	V334M		R18070570DN01	G_A
14	26268609	G	A			Duxbl3	ENSMUST00000100804.4	SUBSTITUTION	EXON_CODING	NON_SYNONYMOUS	1000	V334M		R18070570DN01	G_A
14	26605883	T	C			Dennd6a	ENSMUST00000037585.8	SUBSTITUTION	EXON_CODING	NON_SYNONYMOUS	698	I233T		R18070570DN01	T_C
14	27472232	G	A			Fam208a	ENSMUST00000022450.5	SUBSTITUTION	EXON_CODING	NON_SYNONYMOUS	3388	D1130N		R18070570DN01	G_A
14	32029728	G	A			Galnt15	ENSMUST00000022460.10	SUBSTITUTION	EXON_CODING	NON_SYNONYMOUS	236	S79N		R18070570DN01	G_A
14	34343682	G	A			Glud1	ENSMUST00000022322.16	SUBSTITUTION	EXON_CODING	NON_SYNONYMOUS	1636	V546I		R18070570DN01	G_A
14	35562504	G	A			Grid1	ENSMUST00000043349.6	SUBSTITUTION	EXON_CODING	NON_SYNONYMOUS	2203	G735R		R18070570DN01	G_A
14	37092019	G	A			Cdhr1	ENSMUST00000022337.10	SUBSTITUTION	EXON_CODING	NON_SYNONYMOUS	449	A150V		R18070570DN01	G_A
14	39472103	G	A			Nrg3	ENSMUST00000166968.8	SUBSTITUTION	EXON_CODING	NON_SYNONYMOUS	698	S233F		R18070570DN01	G_A
14	43234128	G	A			Gm8122	ENSMUST00000165988.1	SUBSTITUTION	EXON_CODING	NON_SYNONYMOUS	182	A61V		R18070570DN01	G_A
14	43962754	T	G			Ang5	ENSMUST00000066719.5	SUBSTITUTION	EXON_CODING	NON_SYNONYMOUS	274	L92V		R18070570DN01	T_G
14	44124963	G	A			Gm3327	ENSMUST00000168906.1	SUBSTITUTION	SPLICE_SITE	SPLICE	-1			R18070570DN01	G_A
14	51891415	G	A			Mettl17	ENSMUST00000164902.7	SUBSTITUTION	EXON_CODING	NON_SYNONYMOUS	1141	G381R		R18070570DN01	G_A
14	52081814	G	A			Hnrnpc	ENSMUST00000111610.11	SUBSTITUTION	EXON_CODING	NON_SYNONYMOUS	331	H111Y		R18070570DN01	G_A
14	52202208	C	T			Chd8	ENSMUST00000200169.5	SUBSTITUTION	EXON_CODING	NON_SYNONYMOUS	7007	R2336Q		R18070570DN01	T_C
14	52218208	G	A			Chd8	ENSMUST00000200169.5	SUBSTITUTION	EXON_CODING	NON_SYNONYMOUS	3022	L1008F		R18070570DN01	G_A
14	54192338	G	A			Traj27	ENSMUST00000103714.1	SUBSTITUTION	EXON_CODING	NON_SYNONYMOUS	35	G12E		R18070570DN01	G_A
14	54282598	G	A			Olfr49	ENSMUST00000216214.1	SUBSTITUTION	EXON_CODING	NON_SYNONYMOUS	296	A99V		R18070570DN01	G_A
14	56487017	G	A			Rnf17	ENSMUST00000095793.2	SUBSTITUTION	EXON_CODING	NON_SYNONYMOUS	3317	G1106E		R18070570DN01	G_A
14	66865128	C	T			Dpysl2	ENSMUST00000022629.8	SUBSTITUTION	EXON_CODING	NON_SYNONYMOUS	82	D28N		R18070570DN01	T_C
14	70968297	G	A			Gfra2	ENSMUST00000022699.9	SUBSTITUTION	EXON_CODING	NON_SYNONYMOUS	1099	G367S		R18070570DN01	G_A
14	75305894	G	A			Zc3h13	ENSMUST00000227049.1	SUBSTITUTION	EXON_CODING	NON_SYNONYMOUS	445	D149N		R18070570DN01	G_A
14	88467234	G	A			Pcdh20	ENSMUST00000061628.6	SUBSTITUTION	EXON_CODING	NON_SYNONYMOUS	2629	P877S		R18070570DN01	G_A
14	96517987	G	A			Klhl1	ENSMUST00000022666.8	SUBSTITUTION	EXON_CODING	NON_SYNONYMOUS	331	P111S		R18070570DN01	G_A
14	101695962	G	A			Uchl3	ENSMUST00000002289.7	SUBSTITUTION	EXON_CODING	NON_SYNONYMOUS	670	A224T		R18070570DN01	G_A
14	103185633	G	A			Mycbp2	ENSMUST00000159855.7	SUBSTITUTION	EXON_CODING	NON_SYNONYMOUS	7337	P2446L		R18070570DN01	G_A
14	108912514	G	A			Slitrk1	ENSMUST00000100322.3	SUBSTITUTION	EXON_CODING	NON_SYNONYMOUS	764	T255I		R18070570DN01	G_A
14	111680327	G	A			Slitrk5	ENSMUST00000042767.8	SUBSTITUTION	EXON_CODING	NON_SYNONYMOUS	1382	R461H		R18070570DN01	G_A
15	5105293	T	C			Card6	ENSMUST00000118365.2	SUBSTITUTION	EXON_CODING	NON_SYNONYMOUS	427	T143A		R18070570DN01	T_C
15	6429351	A	C			Dab2	ENSMUST00000080880.11	SUBSTITUTION	EXON_CODING	NON_SYNONYMOUS	743	N248T		R18070570DN01	C_A
15	9361983	G	A			Ugt3a2	ENSMUST00000072403.6	SUBSTITUTION	SPLICE_SITE	SPLICE	-1			R18070570DN01	G_A
15	11311647	T	C			Adamts12	ENSMUST00000061318.8	SUBSTITUTION	SPLICE_SITE	SPLICE	-1			R18070570DN01	T_C
15	12349718	G	A			Golph3	ENSMUST00000059680.6	SUBSTITUTION	EXON_CODING	NON_SYNONYMOUS	823	D275N		R18070570DN01	G_A
15	12924098	G	A			Drosha	ENSMUST00000169061.7	SUBSTITUTION	EXON_CODING	NON_SYNONYMOUS	3565	V1189I		R18070570DN01	G_A
15	38045793	A	G			Ubr5	ENSMUST00000226414.1	SUBSTITUTION	EXON_CODING	NON_SYNONYMOUS	286	S96P		R18070570DN01	G_A
15	47981961	C	T			Csmd3	ENSMUST00000100670.9	SUBSTITUTION	EXON_CODING	NON_SYNONYMOUS	2728	G910R		R18070570DN01	T_C
15	55212195	G	A			Deptor	ENSMUST00000096433.9	SUBSTITUTION	EXON_CODING	NON_SYNONYMOUS	794	S265N		R18070570DN01	G_A
15	57942607	C	T			Tbc1d31	ENSMUST00000022992.12	SUBSTITUTION	EXON_CODING	NON_SYNONYMOUS	1364	T455I		R18070570DN01	T_C
15	60919765	G	A			A1bg	ENSMUST00000096418.4	SUBSTITUTION	EXON_CODING	NON_SYNONYMOUS	821	A274V		R18070570DN01	G_A
15	66020302	G	A			Kcnq3	ENSMUST00000070256.8	SUBSTITUTION	EXON_CODING	NON_SYNONYMOUS	1223	S408F		R18070570DN01	G_A
15	74540932	G	A			Adgrb1	ENSMUST00000042035.15	SUBSTITUTION	EXON_CODING	NON_SYNONYMOUS	1502	G501D		R18070570DN01	G_A
15	75911139	C	G			Tigd5	ENSMUST00000192937.1	SUBSTITUTION	EXON_CODING	NON_SYNONYMOUS	1349	A450G		R18070570DN01	C_G
15	76693139	G	A			Ppp1r16a	ENSMUST00000135388.2	SUBSTITUTION	SPLICE_SITE	SPLICE	-1			R18070570DN01	G_A
15	78297060	G	C			Csf2rb2	ENSMUST00000096356.4	SUBSTITUTION	EXON_CODING	NON_SYNONYMOUS	131	T44S		R18070570DN01	C_G
15	89111217	G	A			Tubgcp6	ENSMUST00000109353.8	SUBSTITUTION	EXON_CODING	NON_SYNONYMOUS	1189	L397F		R18070570DN01	G_A
15	89460398	C	T			Mapk8ip2	ENSMUST00000023291.5	SUBSTITUTION	EXON_CODING	NON_SYNONYMOUS	2165	T722M		R18070570DN01	T_C
15	94528068	G	C			Pus7l	ENSMUST00000049151.3	SUBSTITUTION	EXON_CODING	NON_SYNONYMOUS	1451	A484G		R18070570DN01	C_G
15	99404465	G	A			Tmbim6	ENSMUST00000023749.14	SUBSTITUTION	EXON_CODING	NON_SYNONYMOUS	217	A73T		R18070570DN01	G_A
15	99703810	A	G			Smarcd1	ENSMUST00000023759.5	SUBSTITUTION	EXON_CODING	NON_SYNONYMOUS	481	I161V		R18070570DN01	G_A
15	101946512	C	T			Krt78	ENSMUST00000164932.2	SUBSTITUTION	EXON_CODING	NON_SYNONYMOUS	2863	G955R		R18070570DN01	T_C
15	102086640	G	A			Eif4b	ENSMUST00000169681.2	SUBSTITUTION	SPLICE_SITE	SPLICE	-1			R18070570DN01	G_A
16	16868673	C	T			Vpreb1	ENSMUST00000075017.4	SUBSTITUTION	EXON_CODING	NON_SYNONYMOUS	352	G118R		R18070570DN01	T_C
16	31455112	C	T			Bdh1	ENSMUST00000115227.9	SUBSTITUTION	EXON_CODING	NON_SYNONYMOUS	494	A165V		R18070570DN01	T_C
16	35938723	G	A			Dtx3l	ENSMUST00000081933.13	SUBSTITUTION	EXON_CODING	NON_SYNONYMOUS	155	T52I	CpG: 50	R18070570DN01	G_A
16	41888943	G	A			Lsamp	ENSMUST00000187695.6	SUBSTITUTION	EXON_CODING	NON_SYNONYMOUS	235	V79M		R18070570DN01	G_A
16	44419263	G	A			Cfap44	ENSMUST00000099742.8	SUBSTITUTION	EXON_CODING	NON_SYNONYMOUS	1672	V558I		R18070570DN01	G_A
16	45556659	C	T			Slc9c1	ENSMUST00000159945.7	SUBSTITUTION	EXON_CODING	NON_SYNONYMOUS	1331	T444I		R18070570DN01	T_C
16	50262432	G	A			Bbx	ENSMUST00000138166.7	SUBSTITUTION	EXON_CODING	NON_SYNONYMOUS	650	A217V		R18070570DN01	G_A
16	56604034	G	A			Abi3bp	ENSMUST00000231781.1	SUBSTITUTION	SPLICE_SITE	SPLICE	-1			R18070570DN01	G_A
16	57513281	G	A			Filip1l	ENSMUST00000159816.7	SUBSTITUTION	EXON_CODING	NON_SYNONYMOUS	436	E146K		R18070570DN01	G_A
16	58925680	G	A			Olfr181	ENSMUST00000205986.3	SUBSTITUTION	EXON_CODING	NON_SYNONYMOUS	890	A297V		R18070570DN01	G_A
16	59361304	C	T	rs50954953	.	Olfr209	ENSMUST00000208875.2	SUBSTITUTION	EXON_CODING	NON_SYNONYMOUS	913	E305K		R18070570DN01	T_C
16	60526492	G	A			Epha6	ENSMUST00000068860.12	SUBSTITUTION	EXON_CODING	NON_SYNONYMOUS	407	T136I		R18070570DN01	G_A
16	84371240	T	C			AC173486.1	ENSMUST00000231366.1	SUBSTITUTION	SPLICE_SITE	SPLICE	-1			R18070570DN01	T_C
16	84730432	C	T			Mrpl39	ENSMUST00000116584.1	SUBSTITUTION	EXON_CODING	STOP_GAIN	566	W189*		R18070570DN01	T_C
16	85798161	C	T			Adamts1	ENSMUST00000023610.14	SUBSTITUTION	EXON_CODING	STOP_GAIN	1698	W566*		R18070570DN01	T_C
16	90789008	C	T			Urb1	ENSMUST00000140920.1	SUBSTITUTION	EXON_CODING	STOP_GAIN	1445	W482*		R18070570DN01	T_C
16	94504367	C	T			Dscr3	ENSMUST00000023615.6	SUBSTITUTION	EXON_CODING	NON_SYNONYMOUS	442	G148R		R18070570DN01	T_C
17	3197381	C	T			Scaf8	ENSMUST00000076734.7	SUBSTITUTION	EXON_CODING	NON_SYNONYMOUS	2978	P993L		R18070570DN01	T_C
17	6009788	C	T			Synj2	ENSMUST00000115791.9	SUBSTITUTION	EXON_CODING	NON_SYNONYMOUS	1184	T395I		R18070570DN01	T_C
17	6673944	G	C			Sytl3	ENSMUST00000097430.9	SUBSTITUTION	EXON_CODING	NON_SYNONYMOUS	59	R20P		R18070570DN01	C_G
17	7277541	G	C			Rps6ka2	ENSMUST00000024575.7	SUBSTITUTION	EXON_CODING	NON_SYNONYMOUS	1051	E351Q		R18070570DN01	C_G
17	13227042	C	T			Smok2a	ENSMUST00000080647.4	SUBSTITUTION	EXON_CODING	NON_SYNONYMOUS	1505	P502L		R18070570DN01	T_C
17	14961125	C	T			Phf10	ENSMUST00000024657.11	SUBSTITUTION	EXON_CODING	NON_SYNONYMOUS	70	A24T	CpG: 45	R18070570DN01	T_C
17	18439381	T	C			Vmn2r95	ENSMUST00000232090.1	SUBSTITUTION	EXON_CODING	NON_SYNONYMOUS	386	L129P		R18070570DN01	T_C
17	19521520	C	T			Vmn2r100	ENSMUST00000166081.2	SUBSTITUTION	EXON_CODING	NON_SYNONYMOUS	493	L165F		R18070570DN01	T_C
17	20776351	C	T	rs239062292	.	Vmn1r228	ENSMUST00000233186.1	SUBSTITUTION	EXON_CODING	NON_SYNONYMOUS	904	A302T		R18070570DN01	T_C
17	21287055	C	T			Vmn1r236	ENSMUST00000066998.4	SUBSTITUTION	EXON_CODING	NON_SYNONYMOUS	434	S145F		R18070570DN01	T_C
17	23182233	C	T			Zfp40	ENSMUST00000037057.13	SUBSTITUTION	SPLICE_SITE	SPLICE	-1			R18070570DN01	T_C
17	23345178	G	C			Vmn2r115	ENSMUST00000168175.1	SUBSTITUTION	EXON_CODING	NON_SYNONYMOUS	323	W108S		R18070570DN01	C_G
17	24382043	A	G			Abca3	ENSMUST00000039013.14	SUBSTITUTION	EXON_CODING	NON_SYNONYMOUS	1430	Q477R		R18070570DN01	G_A
17	29332778	C	T			Mtch1	ENSMUST00000095427.10	SUBSTITUTION	EXON_CODING	NON_SYNONYMOUS	1099	G367S		R18070570DN01	T_C
17	30530202	T	C	rs33796254	Common	Btbd9	ENSMUST00000168787.6	SUBSTITUTION	EXON_CODING	NON_SYNONYMOUS	137	H46R		R18070570DN01	T_C
17	31213788	C	T	rs232582916	.	Ubash3a	ENSMUST00000048656.13	SUBSTITUTION	EXON_CODING	NON_SYNONYMOUS	224	A75V		R18070570DN01	T_C
17	33269093	G	A			Olfr63	ENSMUST00000217023.2	SUBSTITUTION	EXON_CODING	NON_SYNONYMOUS	368	R123H		R18070570DN01	G_A
17	34113210	A	C			Brd2	ENSMUST00000114242.8	SUBSTITUTION	EXON_CODING	NON_SYNONYMOUS	2107	S703A		R18070570DN01	C_A
17	35394579	A	G			H2-Q5	ENSMUST00000172979.3	SUBSTITUTION	EXON_CODING	NON_SYNONYMOUS	287	Q96R	CpG: 100	R18070570DN01	G_A
17	35394582	G	T			H2-Q5	ENSMUST00000172979.3	SUBSTITUTION	EXON_CODING	NON_SYNONYMOUS	290	G97V	CpG: 100	R18070570DN01	T_G
17	35428102	C	A			H2-Q6	ENSMUST00000174699.7	SUBSTITUTION	EXON_CODING	NON_SYNONYMOUS	849	N283K		R18070570DN01	C_A
17	35442719	G	A			H2-Q7	ENSMUST00000071951.12	SUBSTITUTION	EXON_CODING	NON_SYNONYMOUS	937	V313I		R18070570DN01	G_A
17	35555975	C	T			Cdsn	ENSMUST00000044804.7	SUBSTITUTION	EXON_CODING	NON_SYNONYMOUS	1400	S467F		R18070570DN01	T_C
17	35868627	C	T			Ppp1r18	ENSMUST00000127442.7	SUBSTITUTION	EXON_CODING	NON_SYNONYMOUS	1393	P465S		R18070570DN01	T_C
17	35908637	C	T			Atat1	ENSMUST00000061052.11	SUBSTITUTION	EXON_CODING	NON_SYNONYMOUS	463	A155T		R18070570DN01	T_C
17	36083274	C	A	rs50994401	Common	H2-Bl	ENSMUST00000173080.9	SUBSTITUTION	EXON_CODING	NON_SYNONYMOUS	569	R190L	CpG: 86	R18070570DN01	C_A
17	40955154	C	T			Mut	ENSMUST00000169611.3	SUBSTITUTION	EXON_CODING	NON_SYNONYMOUS	1607	T536I		R18070570DN01	T_C
17	46723168	C	T			Pex6	ENSMUST00000002840.8	SUBSTITUTION	EXON_CODING	NON_SYNONYMOUS	2021	P674L		R18070570DN01	T_C
17	47468498	T	G			AI661453	ENSMUST00000150819.2	SUBSTITUTION	EXON_CODING	NON_SYNONYMOUS	3148	F1050V	CpG: 41	R18070570DN01	T_G
17	47468619	G	C			AI661453	ENSMUST00000150819.2	SUBSTITUTION	EXON_CODING	NON_SYNONYMOUS	3269	G1090A	CpG: 41	R18070570DN01	C_G
17	47869257	C	T			Foxp4	ENSMUST00000097311.8	SUBSTITUTION	EXON_CODING	NON_SYNONYMOUS	1757	S586N		R18070570DN01	T_C
17	48459681	G	C			Unc5cl	ENSMUST00000074574.12	SUBSTITUTION	EXON_CODING	NON_SYNONYMOUS	82	A28P		R18070570DN01	C_G
17	54287503	C	T			Slc5a7	ENSMUST00000095712.4	SUBSTITUTION	EXON_CODING	NON_SYNONYMOUS	449	G150E		R18070570DN01	T_C
17	71310148	C	T			Emilin2	ENSMUST00000233057.1	SUBSTITUTION	SPLICE_SITE	SPLICE	-1			R18070570DN01	T_C
17	71556387	G	A			Spdya	ENSMUST00000167641.7	SUBSTITUTION	EXON_CODING	NON_SYNONYMOUS	130	E44K		R18070570DN01	G_A
17	73830405	C	T			Ehd3	ENSMUST00000024860.8	SUBSTITUTION	EXON_CODING	NON_SYNONYMOUS	1568	A523V		R18070570DN01	T_C
17	78344493	C	T			Crim1	ENSMUST00000112498.2	SUBSTITUTION	EXON_CODING	NON_SYNONYMOUS	1645	P549S		R18070570DN01	T_C
17	78762253	C	T			Heatr5b	ENSMUST00000097281.3	SUBSTITUTION	EXON_CODING	NON_SYNONYMOUS	5064	M1688I		R18070570DN01	T_C
17	78820657	A	T			Heatr5b	ENSMUST00000097281.3	SUBSTITUTION	EXON_CODING	NON_SYNONYMOUS	1548	H516Q		R18070570DN01	T_A
18	5767633	C	T			Zeb1	ENSMUST00000025081.11	SUBSTITUTION	EXON_CODING	NON_SYNONYMOUS	2143	L715F		R18070570DN01	T_C
18	20088373	C	T			Dsc1	ENSMUST00000224432.1	SUBSTITUTION	EXON_CODING	NON_SYNONYMOUS	2044	D682N		R18070570DN01	T_C
18	20592353	C	T			Dsg2	ENSMUST00000059787.14	SUBSTITUTION	EXON_CODING	NON_SYNONYMOUS	1520	S507F		R18070570DN01	T_C
18	20727962	C	T			B4galt6	ENSMUST00000070080.5	SUBSTITUTION	EXON_CODING	NON_SYNONYMOUS	232	D78N		R18070570DN01	T_C
18	36954845	G	A			Pcdha4	ENSMUST00000192512.5	SUBSTITUTION	EXON_CODING	NON_SYNONYMOUS	2080	V694M		R18070570DN01	G_A
18	37301055	C	T			Pcdhb3	ENSMUST00000051754.1	SUBSTITUTION	EXON_CODING	NON_SYNONYMOUS	73	L25F		R18070570DN01	T_C
18	37412915	T	C			Pcdhb10	ENSMUST00000051126.3	SUBSTITUTION	EXON_CODING	NON_SYNONYMOUS	1043	I348T		R18070570DN01	T_C
18	37726389	C	T			Pcdhga8	ENSMUST00000066149.8	SUBSTITUTION	EXON_CODING	NON_SYNONYMOUS	497	S166F		R18070570DN01	T_C
18	37990512	C	T			Arap3	ENSMUST00000042944.7	SUBSTITUTION	EXON_CODING	NON_SYNONYMOUS	1370	S457N		R18070570DN01	T_C
18	38282603	C	T			Pcdh12	ENSMUST00000025311.6	SUBSTITUTION	EXON_CODING	NON_SYNONYMOUS	1468	G490S		R18070570DN01	T_C
18	43328420	C	T			Dpysl3	ENSMUST00000121805.7	SUBSTITUTION	EXON_CODING	NON_SYNONYMOUS	1705	D569N		R18070570DN01	T_C
18	43987851	G	A			Spink5	ENSMUST00000069245.7	SUBSTITUTION	EXON_CODING	NON_SYNONYMOUS	871	A291T		R18070570DN01	G_A
18	46241654	C	T			Pggt1b	ENSMUST00000025354.3	SUBSTITUTION	EXON_CODING	NON_SYNONYMOUS	1000	E334K		R18070570DN01	T_C
18	52884981	A	C			Sncaip	ENSMUST00000178678.7	SUBSTITUTION	EXON_CODING	NON_SYNONYMOUS	1193	E398A		R18070570DN01	C_A
18	58027816	C	T			Fbn2	ENSMUST00000025497.6	SUBSTITUTION	SPLICE_SITE	SPLICE	-1			R18070570DN01	T_C
18	58952357	C	T			Adamts19	ENSMUST00000052907.5	SUBSTITUTION	EXON_CODING	NON_SYNONYMOUS	1483	H495Y		R18070570DN01	T_C
18	60538332	C	T			Dctn4	ENSMUST00000223984.1	SUBSTITUTION	EXON_CODING	NON_SYNONYMOUS	275	T92I		R18070570DN01	T_C
18	65447689	C	T			Malt1	ENSMUST00000224056.1	SUBSTITUTION	EXON_CODING	NON_SYNONYMOUS	653	A218V		R18070570DN01	T_C
18	67226886	C	T			Mppe1	ENSMUST00000073054.3	SUBSTITUTION	EXON_CODING	NON_SYNONYMOUS	908	G303D		R18070570DN01	T_C
18	82988085	A	C			Zfp516	ENSMUST00000171238.7	SUBSTITUTION	EXON_CODING	NON_SYNONYMOUS	3113	E1038A		R18070570DN01	C_A
19	3283138	C	G			Mrpl21	ENSMUST00000025745.9	SUBSTITUTION	EXON_CODING	NON_SYNONYMOUS	67	R23G	CpG: 41	R18070570DN01	C_G
19	4166072	C	T			Carns1	ENSMUST00000167055.1	SUBSTITUTION	EXON_CODING	NON_SYNONYMOUS	2110	G704S		R18070570DN01	T_C
19	4987342	G	A			Npas4	ENSMUST00000056129.7	SUBSTITUTION	EXON_CODING	NON_SYNONYMOUS	923	P308L		R18070570DN01	G_A
19	5720586	G	A			Ehbp1l1	ENSMUST00000049295.14	SUBSTITUTION	EXON_CODING	NON_SYNONYMOUS	844	P282S		R18070570DN01	G_A
19	6837392	G	A			Rps6ka4	ENSMUST00000025903.5	SUBSTITUTION	EXON_CODING	NON_SYNONYMOUS	841	P281S		R18070570DN01	G_A
19	7420088	G	A			2700081O15Rik	ENSMUST00000159348.2	SUBSTITUTION	EXON_CODING	NON_SYNONYMOUS	161	G54E		R18070570DN01	G_A
19	11253192	G	A			Ms4a1	ENSMUST00000169159.2	SUBSTITUTION	EXON_CODING	NON_SYNONYMOUS	644	T215I		R18070570DN01	G_A
19	11870352	G	A			Olfr1419	ENSMUST00000217617.1	SUBSTITUTION	EXON_CODING	NON_SYNONYMOUS	863	P288L		R18070570DN01	G_A
19	12088525	G	A			Olfr1426	ENSMUST00000217952.1	SUBSTITUTION	EXON_CODING	NON_SYNONYMOUS	266	T89I		R18070570DN01	G_A
19	12322077	G	A			Olfr1437	ENSMUST00000207241.2	SUBSTITUTION	EXON_CODING	NON_SYNONYMOUS	749	S250F		R18070570DN01	G_A
19	12587394	G	A			Fam111a	ENSMUST00000144662.7	SUBSTITUTION	EXON_CODING	NON_SYNONYMOUS	638	G213E		R18070570DN01	G_A
19	13165064	G	A			Olfr1461	ENSMUST00000207113.2	SUBSTITUTION	EXON_CODING	NON_SYNONYMOUS	49	G17R		R18070570DN01	G_A
19	13633153	G	A			Olfr1489	ENSMUST00000217182.2	SUBSTITUTION	EXON_CODING	NON_SYNONYMOUS	41	G14E		R18070570DN01	G_A
19	13704901	C	T			Olfr1491	ENSMUST00000216366.1	SUBSTITUTION	EXON_CODING	NON_SYNONYMOUS	73	P25S		R18070570DN01	T_C
19	17125432	G	A			Prune2	ENSMUST00000087689.4	SUBSTITUTION	EXON_CODING	NON_SYNONYMOUS	7954	D2652N		R18070570DN01	G_A
19	30136505	G	A			Gldc	ENSMUST00000025778.7	SUBSTITUTION	EXON_CODING	NON_SYNONYMOUS	1496	A499V		R18070570DN01	G_A
19	32633932	G	A			Papss2	ENSMUST00000025833.6	SUBSTITUTION	EXON_CODING	NON_SYNONYMOUS	80	S27N		R18070570DN01	G_A
19	32633952	G	A			Papss2	ENSMUST00000025833.6	SUBSTITUTION	EXON_CODING	NON_SYNONYMOUS	100	V34M		R18070570DN01	G_A
19	33749464	G	A			Lipo2	ENSMUST00000147153.2	SUBSTITUTION	EXON_CODING	NON_SYNONYMOUS	172	P58S		R18070570DN01	G_A
19	34020322	G	A			Lipk	ENSMUST00000054260.7	SUBSTITUTION	EXON_CODING	NON_SYNONYMOUS	217	G73R		R18070570DN01	G_A
19	34149289	G	A			Ankrd22	ENSMUST00000025686.7	SUBSTITUTION	EXON_CODING	NON_SYNONYMOUS	140	A47V		R18070570DN01	G_A
19	34950646	C	T			Kif20b	ENSMUST00000087341.6	SUBSTITUTION	EXON_CODING	NON_SYNONYMOUS	3307	L1103F		R18070570DN01	T_C
19	36859084	G	A			Tnks2	ENSMUST00000025729.11	SUBSTITUTION	EXON_CODING	NON_SYNONYMOUS	1012	A338T		R18070570DN01	G_A
19	36961769	G	A			Btaf1	ENSMUST00000099494.3	SUBSTITUTION	SPLICE_SITE	SPLICE	-1			R18070570DN01	G_A
19	37598579	G	A			Exoc6	ENSMUST00000066439.6	SUBSTITUTION	EXON_CODING	NON_SYNONYMOUS	1540	D514N		R18070570DN01	G_A
19	40577676	G	A			Aldh18a1	ENSMUST00000025979.12	SUBSTITUTION	EXON_CODING	NON_SYNONYMOUS	460	P154S		R18070570DN01	G_A
19	43441891	G	A			Cnnm1	ENSMUST00000223787.1	SUBSTITUTION	EXON_CODING	NON_SYNONYMOUS	1447	D483N		R18070570DN01	G_A
19	44534254	C	T			Sec31b	ENSMUST00000063632.13	SUBSTITUTION	EXON_CODING	NON_SYNONYMOUS	769	E257K		R18070570DN01	T_C
19	45972906	C	T			Armh3	ENSMUST00000045396.7	SUBSTITUTION	EXON_CODING	NON_SYNONYMOUS	331	V111I		R18070570DN01	T_C
19	47113364	G	T			Pdcd11	ENSMUST00000072141.2	SUBSTITUTION	EXON_CODING	NON_SYNONYMOUS	2987	G996V		R18070570DN01	T_G
19	48748248	G	A			Sorcs3	ENSMUST00000078880.5	SUBSTITUTION	EXON_CODING	NON_SYNONYMOUS	2009	G670D		R18070570DN01	G_A
19	55217379	G	A			Gucy2g	ENSMUST00000069183.6	SUBSTITUTION	EXON_CODING	NON_SYNONYMOUS	2048	P683L		R18070570DN01	G_A
19	56801905	C	T			Ccdc186	ENSMUST00000118592.7	SUBSTITUTION	EXON_CODING	NON_SYNONYMOUS	1363	D455N		R18070570DN01	T_C
19	56950248	G	A			Afap1l2	ENSMUST00000111584.8	SUBSTITUTION	EXON_CODING	NON_SYNONYMOUS	89	T30I		R18070570DN01	G_A
2	3453543	C	T			Dclre1c	ENSMUST00000102988.9	SUBSTITUTION	EXON_CODING	NON_SYNONYMOUS	1852	H618Y		R18070570DN01	T_C
2	5891297	C	T			Sec61a2	ENSMUST00000102981.9	SUBSTITUTION	EXON_CODING	NON_SYNONYMOUS	134	C45Y		R18070570DN01	T_C
2	11480331	C	T			Pfkfb3	ENSMUST00000191668.5	SUBSTITUTION	EXON_CODING	NON_SYNONYMOUS	1469	S490N		R18070570DN01	T_C
2	12247509	C	T			Itga8	ENSMUST00000028106.10	SUBSTITUTION	SPLICE_SITE	SPLICE	-1			R18070570DN01	T_C
2	32687165	C	T			Fpgs	ENSMUST00000028148.10	SUBSTITUTION	EXON_CODING	NON_SYNONYMOUS	802	D268N		R18070570DN01	T_C
2	41344472	G	A			Lrp1b	ENSMUST00000052550.12	SUBSTITUTION	EXON_CODING	NON_SYNONYMOUS	3466	L1156F		R18070570DN01	G_A
2	41449239	C	T			Lrp1b	ENSMUST00000052550.12	SUBSTITUTION	EXON_CODING	NON_SYNONYMOUS	2591	C864Y		R18070570DN01	T_C
2	58459073	A	G			Acvr1	ENSMUST00000090935.8	SUBSTITUTION	EXON_CODING	NON_SYNONYMOUS	1076	V359A		R18070570DN01	G_A
2	62528717	C	T			Fap	ENSMUST00000102732.9	SUBSTITUTION	EXON_CODING	NON_SYNONYMOUS	1340	R447K		R18070570DN01	T_C
2	62764577	C	T			Kcnh7	ENSMUST00000075052.9	SUBSTITUTION	EXON_CODING	NON_SYNONYMOUS	2148	M716I		R18070570DN01	T_C
2	66201193	C	T			Ttc21b	ENSMUST00000102718.9	SUBSTITUTION	EXON_CODING	NON_SYNONYMOUS	3190	E1064K		R18070570DN01	T_C
2	69505080	C	T			Lrp2	ENSMUST00000080953.11	SUBSTITUTION	SPLICE_SITE	SPLICE	-1			R18070570DN01	T_C
2	76715669	C	T			Ttn	ENSMUST00000099981.8	SUBSTITUTION	EXON_CODING	NON_SYNONYMOUS	97399	E32467K		R18070570DN01	T_C
2	76729444	C	A			Ttn	ENSMUST00000099981.8	SUBSTITUTION	EXON_CODING	NON_SYNONYMOUS	88612	V29538L		R18070570DN01	C_A
2	76789487	C	T			Ttn	ENSMUST00000099981.8	SUBSTITUTION	EXON_CODING	NON_SYNONYMOUS	47836	V15946I		R18070570DN01	T_C
2	76884949	C	T			Ttn	ENSMUST00000099981.8	SUBSTITUTION	EXON_CODING	NON_SYNONYMOUS	23798	G7933E		R18070570DN01	T_C
2	77045704	C	T			Ccdc141	ENSMUST00000164114.8	SUBSTITUTION	EXON_CODING	NON_SYNONYMOUS	1981	E661K		R18070570DN01	T_C
2	79333635	G	A			Cerkl	ENSMUST00000143974.1	SUBSTITUTION	EXON_CODING	NON_SYNONYMOUS	1340	T447I		R18070570DN01	G_A
2	85753745	C	T			Olfr1010	ENSMUST00000216831.2	SUBSTITUTION	EXON_CODING	NON_SYNONYMOUS	383	P128L		R18070570DN01	T_C
2	85841080	G	A			Olfr1019	ENSMUST00000213515.1	SUBSTITUTION	EXON_CODING	NON_SYNONYMOUS	710	A237V		R18070570DN01	G_A
2	85863770	C	T			Olfr1021-ps1	ENSMUST00000121914.2	SUBSTITUTION	EXON_CODING	NON_SYNONYMOUS	358	P120S		R18070570DN01	T_C
2	86413738	C	T	rs28031755	Common	Olfr1061	ENSMUST00000099889.1	SUBSTITUTION	EXON_CODING	NON_SYNONYMOUS	313	G105S		R18070570DN01	T_C
2	86828961	C	T			Olfr1094	ENSMUST00000217509.1	SUBSTITUTION	EXON_CODING	NON_SYNONYMOUS	208	P70S		R18070570DN01	T_C
2	87071286	G	A			Olfr1107	ENSMUST00000214049.1	SUBSTITUTION	EXON_CODING	NON_SYNONYMOUS	847	P283S		R18070570DN01	G_A
2	87107460	C	T			Olfr259	ENSMUST00000215828.2	SUBSTITUTION	EXON_CODING	NON_SYNONYMOUS	926	R309K		R18070570DN01	T_C
2	87711559	C	T			Olfr1137	ENSMUST00000214209.1	SUBSTITUTION	EXON_CODING	NON_SYNONYMOUS	346	A116T		R18070570DN01	T_C
2	87962187	C	T			Olfr1157	ENSMUST00000099841.3	SUBSTITUTION	EXON_CODING	NON_SYNONYMOUS	704	R235H		R18070570DN01	T_C
2	88275038	G	A			Olfr1173	ENSMUST00000216887.1	SUBSTITUTION	EXON_CODING	STOP_GAIN	10	Q4*		R18070570DN01	G_A
2	88486837	C	T			Olfr1184	ENSMUST00000216675.1	SUBSTITUTION	EXON_CODING	NON_SYNONYMOUS	104	A35V		R18070570DN01	T_C
2	89816454	A	G			Olfr1255	ENSMUST00000057369.1	SUBSTITUTION	EXON_CODING	NON_SYNONYMOUS	127	I43V		R18070570DN01	G_A
2	90052007	C	T			Olfr140	ENSMUST00000216475.1	SUBSTITUTION	EXON_CODING	NON_SYNONYMOUS	316	G106R		R18070570DN01	T_C
2	101586439	C	T			B230118H07Rik	ENSMUST00000111231.9	SUBSTITUTION	EXON_CODING	NON_SYNONYMOUS	164	G55E		R18070570DN01	T_C
2	105684906	G	A			Pax6	ENSMUST00000090391.12	SUBSTITUTION	EXON_CODING	NON_SYNONYMOUS	203	S68N		R18070570DN01	G_A
2	109137408	C	T			Mettl15	ENSMUST00000081631.9	SUBSTITUTION	EXON_CODING	NON_SYNONYMOUS	532	D178N		R18070570DN01	T_C
2	109918233	A	G			Lgr4	ENSMUST00000046548.13	SUBSTITUTION	EXON_CODING	NON_SYNONYMOUS	113	D38G	CpG: 102	R18070570DN01	G_A
2	110731573	C	T			Muc15	ENSMUST00000111016.8	SUBSTITUTION	EXON_CODING	NON_SYNONYMOUS	353	P118L		R18070570DN01	T_C
2	110731660	C	T			Muc15	ENSMUST00000111016.8	SUBSTITUTION	EXON_CODING	NON_SYNONYMOUS	440	T147I		R18070570DN01	T_C
2	111104859	C	T			Gm13941	ENSMUST00000127918.1	SUBSTITUTION	EXON_CODING	NON_SYNONYMOUS	25	D9N		R18070570DN01	T_C
2	111420897	C	T			Olfr1286	ENSMUST00000213210.1	SUBSTITUTION	EXON_CODING	NON_SYNONYMOUS	53	C18Y		R18070570DN01	T_C
2	112926958	C	T			Ryr3	ENSMUST00000091818.5	SUBSTITUTION	EXON_CODING	NON_SYNONYMOUS	1051	D351N		R18070570DN01	T_C
2	113593152	C	T			Fmn1	ENSMUST00000102547.9	SUBSTITUTION	EXON_CODING	NON_SYNONYMOUS	3476	A1159V		R18070570DN01	T_C
2	114146920	C	T			Aqr	ENSMUST00000043160.12	SUBSTITUTION	EXON_CODING	NON_SYNONYMOUS	1087	D363N		R18070570DN01	T_C
2	122338655	G	A			Duox1	ENSMUST00000099461.3	SUBSTITUTION	EXON_CODING	STOP_GAIN	3555	W1185*		R18070570DN01	G_A
2	126574742	G	A			Slc27a2	ENSMUST00000061491.13	SUBSTITUTION	EXON_CODING	NON_SYNONYMOUS	1013	G338E		R18070570DN01	G_A
2	126822502	C	T			Trpm7	ENSMUST00000103224.9	SUBSTITUTION	EXON_CODING	NON_SYNONYMOUS	2956	A986T		R18070570DN01	T_C
2	128676212	C	T			Anapc1	ENSMUST00000014499.9	SUBSTITUTION	EXON_CODING	NON_SYNONYMOUS	721	D241N		R18070570DN01	T_C
2	128830590	G	A			Tmem87b	ENSMUST00000110325.7	SUBSTITUTION	EXON_CODING	STOP_GAIN	585	W195*		R18070570DN01	G_A
2	129068927	T	C			Ttl	ENSMUST00000035812.13	SUBSTITUTION	EXON_CODING	NON_SYNONYMOUS	230	L77S		R18070570DN01	T_C
2	129207715	G	A			Slc20a1	ENSMUST00000028880.9	SUBSTITUTION	EXON_CODING	NON_SYNONYMOUS	896	R299K		R18070570DN01	G_A
2	129208197	C	T			Slc20a1	ENSMUST00000028880.9	SUBSTITUTION	EXON_CODING	NON_SYNONYMOUS	1274	T425I		R18070570DN01	T_C
2	129688585	G	A			Pdyn	ENSMUST00000028883.11	SUBSTITUTION	EXON_CODING	NON_SYNONYMOUS	163	P55S		R18070570DN01	G_A
2	130248714	G	A			Tmc2	ENSMUST00000077988.7	SUBSTITUTION	EXON_CODING	NON_SYNONYMOUS	1979	S660N		R18070570DN01	G_A
2	130279666	C	T			Idh3b	ENSMUST00000028892.10	SUBSTITUTION	EXON_CODING	NON_SYNONYMOUS	1129	G377S		R18070570DN01	T_C
2	132792849	G	A			Chgb	ENSMUST00000028826.3	SUBSTITUTION	EXON_CODING	NON_SYNONYMOUS	710	S237N		R18070570DN01	G_A
2	140661481	G	A			Flrt3	ENSMUST00000110057.2	SUBSTITUTION	EXON_CODING	NON_SYNONYMOUS	226	P76S		R18070570DN01	G_A
2	147038212	C	T			Xrn2	ENSMUST00000028921.5	SUBSTITUTION	EXON_CODING	NON_SYNONYMOUS	1454	S485F		R18070570DN01	T_C
2	148442139	G	A	rs27278269	Common	Cd93	ENSMUST00000099269.3	SUBSTITUTION	EXON_CODING	NON_SYNONYMOUS	1286	S429L		R18070570DN01	G_A
2	150688806	C	T			Vsx1	ENSMUST00000046095.9	SUBSTITUTION	EXON_CODING	NON_SYNONYMOUS	155	R52K	CpG: 44	R18070570DN01	T_C
2	150842291	C	T			Abhd12	ENSMUST00000056149.14	SUBSTITUTION	EXON_CODING	NON_SYNONYMOUS	574	V192M		R18070570DN01	T_C
2	152687301	G	A			Mcts2	ENSMUST00000062148.8	SUBSTITUTION	EXON_CODING	NON_SYNONYMOUS	31	V11M		R18070570DN01	G_A
2	153477910	T	C			Nol4l	ENSMUST00000035346.13	SUBSTITUTION	EXON_CODING	NON_SYNONYMOUS	550	K184E		R18070570DN01	T_C
2	153942636	G	A			Bpifb4	ENSMUST00000109757.7	SUBSTITUTION	EXON_CODING	NON_SYNONYMOUS	263	G88D		R18070570DN01	G_A
2	154143754	G	A			Bpifa1	ENSMUST00000028985.7	SUBSTITUTION	SPLICE_SITE	SPLICE	-1			R18070570DN01	G_A
2	155810388	C	T			Mmp24	ENSMUST00000029141.5	SUBSTITUTION	EXON_CODING	NON_SYNONYMOUS	1015	L339F		R18070570DN01	T_C
2	156047343	C	T			Fer1l4	ENSMUST00000109611.7	SUBSTITUTION	EXON_CODING	NON_SYNONYMOUS	1022	G341E		R18070570DN01	T_C
2	156167568	C	T			Rbm39	ENSMUST00000109587.8	SUBSTITUTION	EXON_CODING	NON_SYNONYMOUS	386	S129N		R18070570DN01	T_C
2	157809538	G	A			Ctnnbl1	ENSMUST00000029178.6	SUBSTITUTION	EXON_CODING	STOP_GAIN	732	W244*		R18070570DN01	G_A
2	160705245	C	T			Top1	ENSMUST00000109468.2	SUBSTITUTION	EXON_CODING	NON_SYNONYMOUS	1238	T413I		R18070570DN01	T_C
2	164400808	C	T			Matn4	ENSMUST00000103103.9	SUBSTITUTION	EXON_CODING	NON_SYNONYMOUS	369	M123I	CpG: 54	R18070570DN01	T_C
2	166089222	C	T			Sulf2	ENSMUST00000109249.8	SUBSTITUTION	EXON_CODING	NON_SYNONYMOUS	864	M288I		R18070570DN01	T_C
2	170384301	C	T			Bcas1	ENSMUST00000013667.2	SUBSTITUTION	EXON_CODING	NON_SYNONYMOUS	953	C318Y		R18070570DN01	T_C
3	5402834	C	T			Zfhx4	ENSMUST00000175866.7	SUBSTITUTION	EXON_CODING	NON_SYNONYMOUS	8126	S2709F		R18070570DN01	T_C
3	15963499	A	T	rs581369101	.	Gm5150	ENSMUST00000194367.5	SUBSTITUTION	EXON_CODING	NON_SYNONYMOUS	607	F203I		R18070570DN01	T_A
3	19230349	C	T			Pde7a	ENSMUST00000099195.9	SUBSTITUTION	EXON_CODING	NON_SYNONYMOUS	1069	A357T		R18070570DN01	T_C
3	29979653	C	T			Mecom	ENSMUST00000173495.7	SUBSTITUTION	EXON_CODING	NON_SYNONYMOUS	1873	G625S		R18070570DN01	T_C
3	30756635	C	T			Samd7	ENSMUST00000108262.9	SUBSTITUTION	EXON_CODING	NON_SYNONYMOUS	800	S267F		R18070570DN01	T_C
3	51257645	C	T			Elf2	ENSMUST00000194641.5	SUBSTITUTION	EXON_CODING	NON_SYNONYMOUS	937	A313T		R18070570DN01	T_C
3	55050867	G	C			Ccna1	ENSMUST00000197238.4	SUBSTITUTION	EXON_CODING	NON_SYNONYMOUS	394	L132V		R18070570DN01	C_G
3	55477849	A	C			Dclk1	ENSMUST00000054237.13	SUBSTITUTION	EXON_CODING	NON_SYNONYMOUS	1080	K360N		R18070570DN01	C_A
3	55632022	C	T			Nbea	ENSMUST00000029374.7	SUBSTITUTION	EXON_CODING	NON_SYNONYMOUS	8317	V2773I		R18070570DN01	T_C
3	61364193	C	T			B430305J03Rik	ENSMUST00000066298.2	SUBSTITUTION	EXON_CODING	NON_SYNONYMOUS	130	A44T		R18070570DN01	T_C
3	63947634	C	T			Slc33a1	ENSMUST00000029402.14	SUBSTITUTION	EXON_CODING	NON_SYNONYMOUS	1204	E402K		R18070570DN01	T_C
3	64086728	C	T			Vmn2r1	ENSMUST00000029406.5	SUBSTITUTION	EXON_CODING	NON_SYNONYMOUS	494	A165V		R18070570DN01	T_C
3	64140329	G	A			Vmn2r2	ENSMUST00000177151.8	SUBSTITUTION	EXON_CODING	NON_SYNONYMOUS	215	A72V		R18070570DN01	G_A
3	79480805	G	A			Fnip2	ENSMUST00000133154.6	SUBSTITUTION	EXON_CODING	NON_SYNONYMOUS	2618	P873L		R18070570DN01	G_A
3	82374183	G	A			Map9	ENSMUST00000091014.9	SUBSTITUTION	EXON_CODING	NON_SYNONYMOUS	784	E262K		R18070570DN01	G_A
3	87780108	C	T			Ntrk1	ENSMUST00000029712.4	SUBSTITUTION	EXON_CODING	NON_SYNONYMOUS	2018	G673D		R18070570DN01	T_C
3	89231876	C	T			Muc1	ENSMUST00000041142.3	SUBSTITUTION	EXON_CODING	NON_SYNONYMOUS	1663	L555F		R18070570DN01	T_C
3	94450229	A	G			Mrpl9	ENSMUST00000196143.1	SUBSTITUTION	EXON_CODING	NON_SYNONYMOUS	742	K248E		R18070570DN01	G_A
3	95659269	A	G			Mcl1	ENSMUST00000037947.14	SUBSTITUTION	EXON_CODING	NON_SYNONYMOUS	413	D138G	CpG: 122	R18070570DN01	G_A
3	95736701	C	T			Ecm1	ENSMUST00000117507.8	SUBSTITUTION	EXON_CODING	STOP_GAIN	536	W179*		R18070570DN01	T_C
3	96869182	G	A			Pdzk1	ENSMUST00000107070.7	SUBSTITUTION	EXON_CODING	NON_SYNONYMOUS	1457	G486E		R18070570DN01	G_A
3	98161978	C	T			Adam30	ENSMUST00000050342.4	SUBSTITUTION	EXON_CODING	STOP_GAIN	1126	Q376*		R18070570DN01	T_C
3	98321344	G	A			Phgdh	ENSMUST00000065793.11	SUBSTITUTION	EXON_CODING	NON_SYNONYMOUS	512	T171I		R18070570DN01	G_A
3	98619274	G	C			Hsd3b5	ENSMUST00000044094.5	SUBSTITUTION	EXON_CODING	NON_SYNONYMOUS	855	S285R		R18070570DN01	C_G
3	99982336	G	A			Spag17	ENSMUST00000164539.1	SUBSTITUTION	EXON_CODING	NON_SYNONYMOUS	520	A174T		R18070570DN01	G_A
3	100950188	G	A			Ttf2	ENSMUST00000076941.11	SUBSTITUTION	EXON_CODING	NON_SYNONYMOUS	2420	P807L		R18070570DN01	G_A
3	100962753	C	T			Ttf2	ENSMUST00000076941.11	SUBSTITUTION	EXON_CODING	NON_SYNONYMOUS	1003	D335N		R18070570DN01	T_C
3	101815201	C	T			Mab21l3	ENSMUST00000061831.10	SUBSTITUTION	EXON_CODING	NON_SYNONYMOUS	1108	V370I		R18070570DN01	T_C
3	108402734	T	C			Celsr2	ENSMUST00000090558.9	SUBSTITUTION	EXON_CODING	NON_SYNONYMOUS	4679	D1560G		R18070570DN01	T_C
3	109664425	G	A			Vav3	ENSMUST00000046864.13	SUBSTITUTION	EXON_CODING	NON_SYNONYMOUS	2342	G781D		R18070570DN01	G_A
3	113630048	C	T			Rnpc3	ENSMUST00000092154.9	SUBSTITUTION	EXON_CODING	NON_SYNONYMOUS	7	G3R	CpG: 60	R18070570DN01	T_C
3	116114593	C	T			Vcam1	ENSMUST00000029574.12	SUBSTITUTION	EXON_CODING	NON_SYNONYMOUS	1819	V607I		R18070570DN01	T_C
3	116744832	G	A			Agl	ENSMUST00000040603.13	SUBSTITUTION	EXON_CODING	NON_SYNONYMOUS	4585	L1529F		R18070570DN01	G_A
3	119141929	A	G			Dpyd	ENSMUST00000039177.11	SUBSTITUTION	EXON_CODING	NON_SYNONYMOUS	2002	N668D		R18070570DN01	G_A
3	124578502	C	T			1700003H04Rik	ENSMUST00000047110.13	SUBSTITUTION	EXON_CODING	NON_SYNONYMOUS	230	R77K		R18070570DN01	T_C
3	127032123	C	T			Ank2	ENSMUST00000182064.8	SUBSTITUTION	EXON_CODING	NON_SYNONYMOUS	1181	R394K		R18070570DN01	T_C
3	127561757	G	A			Zgrf1	ENSMUST00000043108.8	SUBSTITUTION	EXON_CODING	NON_SYNONYMOUS	631	E211K		R18070570DN01	G_A
3	127634140	G	A			Neurog2	ENSMUST00000029587.8	SUBSTITUTION	EXON_CODING	NON_SYNONYMOUS	412	V138M	CpG: 177	R18070570DN01	G_A
3	130620789	C	T			Etnppl	ENSMUST00000072271.12	SUBSTITUTION	EXON_CODING	NON_SYNONYMOUS	332	S111F		R18070570DN01	T_C
3	132177915	G	A			Dkk2	ENSMUST00000029665.6	SUBSTITUTION	EXON_CODING	NON_SYNONYMOUS	575	G192E		R18070570DN01	G_A
3	141862984	A	G			Bmpr1b	ENSMUST00000029948.14	SUBSTITUTION	EXON_CODING	NON_SYNONYMOUS	584	L195P		R18070570DN01	G_A
3	144925280	C	T			Clca4b	ENSMUST00000098549.3	SUBSTITUTION	EXON_CODING	NON_SYNONYMOUS	818	S273N		R18070570DN01	T_C
3	144969391	C	T			Clca4a	ENSMUST00000029923.8	SUBSTITUTION	EXON_CODING	STOP_GAIN	477	W159*		R18070570DN01	T_C
3	151835274	C	T			Ptgfr	ENSMUST00000029670.6	SUBSTITUTION	EXON_CODING	NON_SYNONYMOUS	596	R199K		R18070570DN01	T_C
3	152221351	C	T			Fubp1	ENSMUST00000200524.4	SUBSTITUTION	EXON_CODING	NON_SYNONYMOUS	1114	L372F		R18070570DN01	T_C
3	152653729	C	T			Ak5	ENSMUST00000045262.10	SUBSTITUTION	EXON_CODING	NON_SYNONYMOUS	431	G144E		R18070570DN01	T_C
3	154733423	G	A			Erich3	ENSMUST00000098496.8	SUBSTITUTION	EXON_CODING	NON_SYNONYMOUS	1292	G431E		R18070570DN01	G_A
4	3589261	G	A	rs27697616	Common	Tgs1	ENSMUST00000052712.5	SUBSTITUTION	EXON_CODING	NON_SYNONYMOUS	1256	R419K		R18070570DN01	G_A
4	8785375	G	A			Chd7	ENSMUST00000051558.9	SUBSTITUTION	EXON_CODING	NON_SYNONYMOUS	1678	V560M		R18070570DN01	G_A
4	11379366	G	A			Esrp1	ENSMUST00000108311.8	SUBSTITUTION	EXON_CODING	NON_SYNONYMOUS	415	L139F		R18070570DN01	G_A
4	18054475	G	A			Mmp16	ENSMUST00000029881.9	SUBSTITUTION	EXON_CODING	NON_SYNONYMOUS	980	R327Q		R18070570DN01	G_A
4	32667375	G	A			Mdn1	ENSMUST00000071642.10	SUBSTITUTION	EXON_CODING	NON_SYNONYMOUS	766	G256R		R18070570DN01	G_A
4	47049324	G	A			Anks6	ENSMUST00000229609.1	SUBSTITUTION	EXON_CODING	NON_SYNONYMOUS	580	H194Y		R18070570DN01	G_A
4	48051800	G	A			Nr4a3	ENSMUST00000030025.9	SUBSTITUTION	EXON_CODING	NON_SYNONYMOUS	553	A185T	CpG: 48	R18070570DN01	G_A
4	58069440	G	A			Svep1	ENSMUST00000042850.8	SUBSTITUTION	EXON_CODING	NON_SYNONYMOUS	8345	S2782F		R18070570DN01	G_A
4	63321511	G	A			Col27a1	ENSMUST00000036300.12	SUBSTITUTION	EXON_CODING	NON_SYNONYMOUS	4513	G1505R		R18070570DN01	G_A
4	74098107	G	A			Frmd3	ENSMUST00000084474.5	SUBSTITUTION	EXON_CODING	STOP_GAIN	258	W86*		R18070570DN01	G_A
4	74343402	G	A			Kdm4c	ENSMUST00000030102.11	SUBSTITUTION	EXON_CODING	NON_SYNONYMOUS	1813	V605I		R18070570DN01	G_A
4	86583172	C	T			Haus6	ENSMUST00000070607.8	SUBSTITUTION	EXON_CODING	NON_SYNONYMOUS	2461	A821T		R18070570DN01	T_C
4	94571831	C	T			Plaa	ENSMUST00000107107.8	SUBSTITUTION	EXON_CODING	NON_SYNONYMOUS	1678	G560R		R18070570DN01	T_C
4	96199421	C	T			Cyp2j7	ENSMUST00000162514.2	SUBSTITUTION	EXON_CODING	STOP_GAIN	1251	W417*		R18070570DN01	T_C
4	98779383	C	T			Kank4	ENSMUST00000102790.3	SUBSTITUTION	EXON_CODING	NON_SYNONYMOUS	826	A276T		R18070570DN01	T_C
4	98934614	G	A			Usp1	ENSMUST00000030289.8	SUBSTITUTION	EXON_CODING	NON_SYNONYMOUS	2164	G722S		R18070570DN01	G_A
4	106681919	G	A			Mroh7	ENSMUST00000106770.7	SUBSTITUTION	EXON_CODING	NON_SYNONYMOUS	3536	S1179F		R18070570DN01	G_A
4	107374251	G	A			Ndc1	ENSMUST00000139560.7	SUBSTITUTION	EXON_CODING	NON_SYNONYMOUS	388	A130T		R18070570DN01	G_A
4	108848179	G	A			Kti12	ENSMUST00000102738.3	SUBSTITUTION	EXON_CODING	NON_SYNONYMOUS	289	A97T	CpG: 86	R18070570DN01	G_A
4	116806273	G	A			Toe1	ENSMUST00000030451.9	SUBSTITUTION	EXON_CODING	STOP_GAIN	319	Q107*		R18070570DN01	G_A
4	123189024	G	A			Hpcal4	ENSMUST00000059667.8	SUBSTITUTION	SPLICE_SITE	SPLICE	-1			R18070570DN01	G_A
4	126135089	G	A			Stk40	ENSMUST00000116286.8	SUBSTITUTION	EXON_CODING	NON_SYNONYMOUS	743	R248K		R18070570DN01	G_A
4	129083799	G	A			Rnf19b	ENSMUST00000030584.10	SUBSTITUTION	EXON_CODING	NON_SYNONYMOUS	1808	S603N		R18070570DN01	G_A
4	129210492	G	A			Yars	ENSMUST00000106054.2	SUBSTITUTION	SPLICE_SITE	SPLICE	-1			R18070570DN01	G_A
4	143369835	A	G			Lrrc38	ENSMUST00000052458.2	SUBSTITUTION	EXON_CODING	NON_SYNONYMOUS	715	S239G		R18070570DN01	G_A
4	143655385	G	A			Gm13088	ENSMUST00000105771.1	SUBSTITUTION	EXON_CODING	NON_SYNONYMOUS	740	P247L		R18070570DN01	G_A
4	143726780	C	T			Gm13078	ENSMUST00000078695.4	SUBSTITUTION	EXON_CODING	NON_SYNONYMOUS	457	L153F		R18070570DN01	T_C
4	143895573	G	A			Pramef6	ENSMUST00000105767.1	SUBSTITUTION	EXON_CODING	NON_SYNONYMOUS	1211	A404V		R18070570DN01	G_A
4	144158277	A	G			Oog3	ENSMUST00000050933.8	SUBSTITUTION	EXON_CODING	NON_SYNONYMOUS	1088	L363P		R18070570DN01	G_A
4	144209360	G	A			C87977	ENSMUST00000105757.7	SUBSTITUTION	EXON_CODING	NON_SYNONYMOUS	323	A108V		R18070570DN01	G_A
4	144418432	G	A			1700012P22Rik	ENSMUST00000030323.2	SUBSTITUTION	EXON_CODING	NON_SYNONYMOUS	563	P188L		R18070570DN01	G_A
4	147879941	C	T			Mfn2	ENSMUST00000030884.9	SUBSTITUTION	SPLICE_SITE	SPLICE	-1			R18070570DN01	T_C
4	148472045	G	A			Mtor	ENSMUST00000103221.9	SUBSTITUTION	EXON_CODING	NON_SYNONYMOUS	2911	V971M		R18070570DN01	G_A
4	154035808	T	C			Ccdc27	ENSMUST00000047207.6	SUBSTITUTION	EXON_CODING	NON_SYNONYMOUS	1343	E448G		R18070570DN01	T_C
5	3606126	C	T			Pex1	ENSMUST00000121291.7	SUBSTITUTION	EXON_CODING	STOP_GAIN	952	Q318*		R18070570DN01	T_C
5	3961024	G	A			Akap9	ENSMUST00000044492.9	SUBSTITUTION	EXON_CODING	NON_SYNONYMOUS	1726	A576T		R18070570DN01	G_A
5	4028389	G	A			Akap9	ENSMUST00000044492.9	SUBSTITUTION	EXON_CODING	NON_SYNONYMOUS	5443	V1815I		R18070570DN01	G_A
5	5675860	C	T			Steap2	ENSMUST00000115426.8	SUBSTITUTION	EXON_CODING	NON_SYNONYMOUS	1163	R388K		R18070570DN01	T_C
5	5736460	C	T			Steap1	ENSMUST00000015796.8	SUBSTITUTION	EXON_CODING	NON_SYNONYMOUS	976	D326N		R18070570DN01	T_C
5	5740453	C	T			Steap1	ENSMUST00000015796.8	SUBSTITUTION	EXON_CODING	NON_SYNONYMOUS	494	G165D		R18070570DN01	T_C
5	8959036	C	T			Abcb4	ENSMUST00000003717.12	SUBSTITUTION	EXON_CODING	NON_SYNONYMOUS	3692	S1231F		R18070570DN01	T_C
5	9461433	G	A			9330182L06Rik	ENSMUST00000069538.13	SUBSTITUTION	EXON_CODING	NON_SYNONYMOUS	2794	G932S		R18070570DN01	G_A
5	14914728	C	A	rs108038740	Mult	Gm9758	ENSMUST00000035980.8	SUBSTITUTION	EXON_CODING	NON_SYNONYMOUS	102	R34S		R18070570DN01	C_A
5	21997935	G	A			Reln	ENSMUST00000161356.7	SUBSTITUTION	EXON_CODING	NON_SYNONYMOUS	3866	A1289V		R18070570DN01	G_A
5	23496197	G	A			Kmt2e	ENSMUST00000115128.7	SUBSTITUTION	EXON_CODING	NON_SYNONYMOUS	2408	R803K		R18070570DN01	G_A
5	25310530	G	A			Kmt2c	ENSMUST00000045291.13	SUBSTITUTION	EXON_CODING	NON_SYNONYMOUS	8314	L2772F		R18070570DN01	G_A
5	31078146	G	A			Cad	ENSMUST00000013773.11	SUBSTITUTION	EXON_CODING	NON_SYNONYMOUS	6629	G2210D		R18070570DN01	G_A
5	37448705	C	T			Stk32b	ENSMUST00000094836.5	SUBSTITUTION	EXON_CODING	NON_SYNONYMOUS	1193	G398D		R18070570DN01	T_C
5	43758470	C	T			Fbxl5	ENSMUST00000047857.15	SUBSTITUTION	EXON_CODING	STOP_GAIN	1599	W533*		R18070570DN01	T_C
5	44192134	C	T			Tapt1	ENSMUST00000055128.11	SUBSTITUTION	EXON_CODING	NON_SYNONYMOUS	854	G285E		R18070570DN01	T_C
5	48224734	C	T			Slit2	ENSMUST00000174421.7	SUBSTITUTION	EXON_CODING	NON_SYNONYMOUS	1556	T519I		R18070570DN01	T_C
5	52385195	C	T			Ccdc149	ENSMUST00000059428.6	SUBSTITUTION	EXON_CODING	NON_SYNONYMOUS	1054	D352N		R18070570DN01	T_C
5	67264400	G	A			Tmem33	ENSMUST00000037918.11	SUBSTITUTION	EXON_CODING	NON_SYNONYMOUS	271	D91N		R18070570DN01	G_A
5	75163747	G	A			Pdgfra	ENSMUST00000168162.4	SUBSTITUTION	EXON_CODING	NON_SYNONYMOUS	262	V88I		R18070570DN01	G_A
5	84059124	G	A			Epha5	ENSMUST00000113403.7	SUBSTITUTION	EXON_CODING	NON_SYNONYMOUS	3041	T1014I		R18070570DN01	G_A
5	86237845	C	T			Tmprss11c	ENSMUST00000059424.9	SUBSTITUTION	EXON_CODING	NON_SYNONYMOUS	767	G256E		R18070570DN01	T_C
5	86817075	G	A			Ythdc1	ENSMUST00000038384.7	SUBSTITUTION	EXON_CODING	NON_SYNONYMOUS	628	E210K		R18070570DN01	G_A
5	87127886	T	G			Ugt2b5	ENSMUST00000067790.6	SUBSTITUTION	EXON_CODING	NON_SYNONYMOUS	1105	T369P		R18070570DN01	T_G
5	87886578	G	A			Odam	ENSMUST00000129757.8	SUBSTITUTION	EXON_CODING	NON_SYNONYMOUS	116	G39D		R18070570DN01	G_A
5	90244064	C	T			Ankrd17	ENSMUST00000014421.14	SUBSTITUTION	EXON_CODING	NON_SYNONYMOUS	5746	A1916T		R18070570DN01	T_C
5	96654254	C	T			Fras1	ENSMUST00000036019.4	SUBSTITUTION	EXON_CODING	NON_SYNONYMOUS	3575	S1192F		R18070570DN01	T_C
5	97103485	G	A			Paqr3	ENSMUST00000112969.9	SUBSTITUTION	EXON_CODING	NON_SYNONYMOUS	379	L127F		R18070570DN01	G_A
5	100037938	C	T			Hnrnpdl	ENSMUST00000128187.7	SUBSTITUTION	EXON_CODING	NON_SYNONYMOUS	487	D163N		R18070570DN01	T_C
5	100798849	G	A			Mrps18c	ENSMUST00000016977.14	SUBSTITUTION	EXON_CODING	NON_SYNONYMOUS	80	G27E	CpG: 73	R18070570DN01	G_A
5	101922856	C	T			Wdfy3	ENSMUST00000174598.7	SUBSTITUTION	SPLICE_SITE	SPLICE	-1			R18070570DN01	T_C
5	106892703	T	A			Hfm1	ENSMUST00000112690.9	SUBSTITUTION	EXON_CODING	NON_SYNONYMOUS	2195	H732L		R18070570DN01	T_A
5	106983158	G	A			Cdc7	ENSMUST00000118261.7	SUBSTITUTION	EXON_CODING	NON_SYNONYMOUS	1498	E500K		R18070570DN01	G_A
5	117370690	G	A			Wsb2	ENSMUST00000111959.1	SUBSTITUTION	SPLICE_SITE	SPLICE	-1			R18070570DN01	G_A
5	120613283	G	A			Ddx54	ENSMUST00000031598.10	SUBSTITUTION	EXON_CODING	NON_SYNONYMOUS	148	E50K	CpG: 85	R18070570DN01	G_A
5	121747973	G	A			Atxn2	ENSMUST00000051950.13	SUBSTITUTION	EXON_CODING	NON_SYNONYMOUS	787	V263I		R18070570DN01	G_A
5	125787485	G	A			Tmem132b	ENSMUST00000031446.6	SUBSTITUTION	EXON_CODING	NON_SYNONYMOUS	2654	G885D		R18070570DN01	G_A
5	135563535	G	A			Ccl26	ENSMUST00000094226.1	SUBSTITUTION	EXON_CODING	NON_SYNONYMOUS	35	A12V		R18070570DN01	G_A
5	136059812	C	T			Upk3bl	ENSMUST00000111137.7	SUBSTITUTION	EXON_CODING	NON_SYNONYMOUS	356	P119L		R18070570DN01	T_C
5	139393033	G	A			Gpr146	ENSMUST00000100514.2	SUBSTITUTION	EXON_CODING	NON_SYNONYMOUS	589	V197M		R18070570DN01	G_A
5	141582364	C	T			Sdk1	ENSMUST00000085774.10	SUBSTITUTION	EXON_CODING	NON_SYNONYMOUS	316	L106F		R18070570DN01	T_C
5	142456665	G	A			Foxk1	ENSMUST00000072837.6	SUBSTITUTION	EXON_CODING	NON_SYNONYMOUS	2069	R690K		R18070570DN01	G_A
5	144206289	G	A	rs32347776	.	Tecpr1	ENSMUST00000085701.6	SUBSTITUTION	EXON_CODING	NON_SYNONYMOUS	2173	R725W		R18070570DN01	G_A
5	146268270	C	T			Cdk8	ENSMUST00000031640.14	SUBSTITUTION	EXON_CODING	NON_SYNONYMOUS	260	S87F		R18070570DN01	T_C
6	3545636	G	A			Vps50	ENSMUST00000001412.16	SUBSTITUTION	EXON_CODING	NON_SYNONYMOUS	1069	A357T		R18070570DN01	G_A
6	4516914	G	A			Col1a2	ENSMUST00000031668.9	SUBSTITUTION	EXON_CODING	NON_SYNONYMOUS	573	M191I		R18070570DN01	G_A
6	4905487	G	A			Ppp1r9a	ENSMUST00000177456.7	SUBSTITUTION	EXON_CODING	NON_SYNONYMOUS	41	R14K		R18070570DN01	G_A
6	5184833	G	A			Pon1	ENSMUST00000002663.11	SUBSTITUTION	EXON_CODING	NON_SYNONYMOUS	283	P95S		R18070570DN01	G_A
6	7677969	G	A			Asns	ENSMUST00000115542.7	SUBSTITUTION	EXON_CODING	NON_SYNONYMOUS	1108	L370F		R18070570DN01	G_A
6	7866820	G	A			C1galt1	ENSMUST00000040159.5	SUBSTITUTION	EXON_CODING	NON_SYNONYMOUS	665	R222K		R18070570DN01	G_A
6	13185131	G	A			Vwde	ENSMUST00000203074.2	SUBSTITUTION	EXON_CODING	NON_SYNONYMOUS	2831	A944V		R18070570DN01	G_A
6	14719398	G	A			Ppp1r3a	ENSMUST00000045096.5	SUBSTITUTION	EXON_CODING	STOP_GAIN	1516	Q506*		R18070570DN01	G_A
6	16867513	G	A			Tfec	ENSMUST00000031533.10	SUBSTITUTION	EXON_CODING	NON_SYNONYMOUS	127	P43S		R18070570DN01	G_A
6	23649654	G	A			Rnf133	ENSMUST00000115354.1	SUBSTITUTION	EXON_CODING	NON_SYNONYMOUS	404	T135I		R18070570DN01	G_A
6	24604159	G	T			Lmod2	ENSMUST00000031694.7	SUBSTITUTION	EXON_CODING	STOP_GAIN	1132	G378*		R18070570DN01	T_G
6	28526129	G	A			Snd1	ENSMUST00000001460.13	SUBSTITUTION	EXON_CODING	NON_SYNONYMOUS	505	G169S		R18070570DN01	G_A
6	28880203	G	A			Snd1	ENSMUST00000001460.13	SUBSTITUTION	EXON_CODING	NON_SYNONYMOUS	1975	A659T		R18070570DN01	G_A
6	29496344	G	A			Kcp	ENSMUST00000101614.9	SUBSTITUTION	EXON_CODING	NON_SYNONYMOUS	1990	P664S		R18070570DN01	G_A
6	30519633	G	T			Ssmem1	ENSMUST00000031798.13	SUBSTITUTION	EXON_CODING	STOP_GAIN	460	E154*		R18070570DN01	T_G
6	32163416	C	T			Plxna4	ENSMUST00000115096.3	SUBSTITUTION	EXON_CODING	NON_SYNONYMOUS	5036	R1679Q		R18070570DN01	T_C
6	39400438	C	T			Mkrn1	ENSMUST00000031985.12	SUBSTITUTION	EXON_CODING	NON_SYNONYMOUS	1054	E352K		R18070570DN01	T_C
6	39497060	G	T			Dennd2a	ENSMUST00000036877.9	SUBSTITUTION	EXON_CODING	NON_SYNONYMOUS	1339	P447T		R18070570DN01	T_G
6	39497170	G	A			Dennd2a	ENSMUST00000036877.9	SUBSTITUTION	EXON_CODING	NON_SYNONYMOUS	1229	S410F		R18070570DN01	G_A
6	39522876	G	A			Dennd2a	ENSMUST00000036877.9	SUBSTITUTION	EXON_CODING	NON_SYNONYMOUS	754	P252S		R18070570DN01	G_A
6	40387500	G	A			Agk	ENSMUST00000031977.11	SUBSTITUTION	EXON_CODING	NON_SYNONYMOUS	931	E311K		R18070570DN01	G_A
6	40571580	C	T			Olfr460	ENSMUST00000216942.1	SUBSTITUTION	EXON_CODING	NON_SYNONYMOUS	193	L65F		R18070570DN01	T_C
6	40900069	G	A			Prss58	ENSMUST00000063523.4	SUBSTITUTION	EXON_CODING	NON_SYNONYMOUS	25	L9F		R18070570DN01	G_A
6	40966674	G	A			1810009J06Rik	ENSMUST00000076638.6	SUBSTITUTION	EXON_CODING	NON_SYNONYMOUS	271	A91T		R18070570DN01	G_A
6	41188957	A	T			Trbv20	ENSMUST00000103277.1	SUBSTITUTION	EXON_CODING	NON_SYNONYMOUS	315	L105F		R18070570DN01	T_A
6	41614161	G	A			Ephb6	ENSMUST00000114732.2	SUBSTITUTION	EXON_CODING	NON_SYNONYMOUS	251	G84D		R18070570DN01	G_A
6	41624757	C	T			Trpv6	ENSMUST00000031902.6	SUBSTITUTION	EXON_CODING	NON_SYNONYMOUS	1324	E442K		R18070570DN01	T_C
6	42400734	G	A			Tas2r143	ENSMUST00000057398.3	SUBSTITUTION	EXON_CODING	NON_SYNONYMOUS	497	G166D		R18070570DN01	G_A
6	42838693	G	A			Olfr449	ENSMUST00000204072.3	SUBSTITUTION	EXON_CODING	NON_SYNONYMOUS	811	V271I		R18070570DN01	G_A
6	42912285	C	T			Olfr447	ENSMUST00000216408.1	SUBSTITUTION	EXON_CODING	NON_SYNONYMOUS	761	A254V		R18070570DN01	T_C
6	43116449	G	A			Olfr441	ENSMUST00000213649.1	SUBSTITUTION	EXON_CODING	NON_SYNONYMOUS	706	A236T		R18070570DN01	G_A
6	47021695	G	A			Cntnap2	ENSMUST00000114641.7	SUBSTITUTION	EXON_CODING	NON_SYNONYMOUS	2680	A894T		R18070570DN01	G_A
6	48988252	A	C			Svs1	ENSMUST00000037696.5	SUBSTITUTION	EXON_CODING	NON_SYNONYMOUS	1193	K398T		R18070570DN01	C_A
6	49378518	G	A			Fam221a	ENSMUST00000060561.14	SUBSTITUTION	EXON_CODING	NON_SYNONYMOUS	553	D185N		R18070570DN01	G_A
6	52313971	G	A			Evx1	ENSMUST00000031787.7	SUBSTITUTION	EXON_CODING	NON_SYNONYMOUS	127	V43M	CpG: 59	R18070570DN01	G_A
6	57137806	A	C			Vmn1r11	ENSMUST00000226968.1	SUBSTITUTION	EXON_CODING	NON_SYNONYMOUS	454	S152R		R18070570DN01	C_A
6	57159187	A	C			Vmn1r12	ENSMUST00000226866.1	SUBSTITUTION	EXON_CODING	NON_SYNONYMOUS	268	K90Q		R18070570DN01	C_A
6	57956171	T	C			Vmn1r24	ENSMUST00000228097.1	SUBSTITUTION	EXON_CODING	NON_SYNONYMOUS	361	K121E		R18070570DN01	T_G
6	57956171	T	G			Vmn1r24	ENSMUST00000228097.1	SUBSTITUTION	EXON_CODING	NON_SYNONYMOUS	361	K121Q		R18070570DN01	T_G
6	58843843	G	A			Herc3	ENSMUST00000041401.10	SUBSTITUTION	EXON_CODING	NON_SYNONYMOUS	211	E71K		R18070570DN01	G_A
6	65441303	A	G			C130060K24Rik	ENSMUST00000170608.7	SUBSTITUTION	EXON_CODING	NON_SYNONYMOUS	454	M152V		R18070570DN01	G_A
6	69631796	C	T			Igkv4-54	ENSMUST00000177697.1	SUBSTITUTION	EXON_CODING	STOP_GAIN	138	W46*		R18070570DN01	T_C
6	69631899	G	A			Igkv4-54	ENSMUST00000177697.1	SUBSTITUTION	EXON_CODING	NON_SYNONYMOUS	35	S12F		R18070570DN01	G_A
6	73075696	A	C			Dnah6	ENSMUST00000064948.12	SUBSTITUTION	EXON_CODING	STOP_GAIN	9000	Y3000*		R18070570DN01	C_A
6	78376460	C	T			Reg3d	ENSMUST00000089667.7	SUBSTITUTION	EXON_CODING	STOP_GAIN	399	W133*		R18070570DN01	T_C
6	83523233	C	T			Actg2	ENSMUST00000075161.11	SUBSTITUTION	EXON_CODING	NON_SYNONYMOUS	301	E101K		R18070570DN01	T_C
6	84575235	G	A			Cyp26b1	ENSMUST00000204146.2	SUBSTITUTION	EXON_CODING	NON_SYNONYMOUS	920	S307F		R18070570DN01	G_A
6	85867854	C	G			Nat8f2	ENSMUST00000045008.7	SUBSTITUTION	EXON_CODING	NON_SYNONYMOUS	525	E175D		R18070570DN01	C_G
6	91950052	C	T			4930590J08Rik	ENSMUST00000205686.1	SUBSTITUTION	EXON_CODING	NON_SYNONYMOUS	2692	P898S		R18070570DN01	T_C
6	93760709	C	T			Magi1	ENSMUST00000089317.11	SUBSTITUTION	EXON_CODING	NON_SYNONYMOUS	1135	D379N		R18070570DN01	T_C
6	101151725	C	T			Pdzrn3	ENSMUST00000075994.10	SUBSTITUTION	EXON_CODING	NON_SYNONYMOUS	1979	S660N		R18070570DN01	T_C
6	103665950	G	T			Chl1	ENSMUST00000066905.8	SUBSTITUTION	EXON_CODING	NON_SYNONYMOUS	648	Q216H		R18070570DN01	G_A
6	112754635	C	T			Srgap3	ENSMUST00000088373.10	SUBSTITUTION	EXON_CODING	NON_SYNONYMOUS	1475	R492K		R18070570DN01	T_C
6	114235887	T	C			Slc6a11	ENSMUST00000032451.8	SUBSTITUTION	EXON_CODING	NON_SYNONYMOUS	1193	L398P		R18070570DN01	T_C
6	115609655	C	T			Mkrn2	ENSMUST00000000449.8	SUBSTITUTION	EXON_CODING	NON_SYNONYMOUS	101	S34F		R18070570DN01	T_C
6	118687052	C	T			Cacna1c	ENSMUST00000112793.9	SUBSTITUTION	EXON_CODING	NON_SYNONYMOUS	2132	R711K		R18070570DN01	T_C
6	121361031	G	A			Slc6a12	ENSMUST00000032200.15	SUBSTITUTION	EXON_CODING	NON_SYNONYMOUS	1306	E436K		R18070570DN01	G_A
6	122332560	G	A			Phc1	ENSMUST00000160696.7	SUBSTITUTION	EXON_CODING	NON_SYNONYMOUS	574	P192S		R18070570DN01	G_A
6	122930784	C	T			Clec4a1	ENSMUST00000060484.8	SUBSTITUTION	EXON_CODING	NON_SYNONYMOUS	430	L144F		R18070570DN01	T_C
6	122933832	T	G			Clec4a1	ENSMUST00000060484.8	SUBSTITUTION	EXON_CODING	NON_SYNONYMOUS	645	S215R		R18070570DN01	T_G
6	123511831	C	A			Vmn2r21	ENSMUST00000163607.1	SUBSTITUTION	EXON_CODING	NON_SYNONYMOUS	1396	A466S		R18070570DN01	C_A
6	123629052	C	A			Vmn2r22	ENSMUST00000170808.2	SUBSTITUTION	EXON_CODING	NON_SYNONYMOUS	1396	A466S		R18070570DN01	C_A
6	123976320	C	T			A330044P14Rik	ENSMUST00000176108.3	SUBSTITUTION	SPLICE_SITE	SPLICE	-1			R18070570DN01	T_C
6	124061947	C	T			Vmn2r26	ENSMUST00000032238.4	SUBSTITUTION	EXON_CODING	NON_SYNONYMOUS	2480	A827V		R18070570DN01	T_C
6	124749315	G	C			Atn1	ENSMUST00000088357.11	SUBSTITUTION	EXON_CODING	NON_SYNONYMOUS	200	A67G		R18070570DN01	C_G
6	124766251	C	T			Eno2	ENSMUST00000004378.14	SUBSTITUTION	EXON_CODING	NON_SYNONYMOUS	521	G174D		R18070570DN01	T_C
6	124908470	C	T			Lag3	ENSMUST00000032217.1	SUBSTITUTION	EXON_CODING	NON_SYNONYMOUS	946	A316T		R18070570DN01	T_C
6	129868817	C	T			Klra17	ENSMUST00000014687.10	SUBSTITUTION	EXON_CODING	NON_SYNONYMOUS	433	E145K		R18070570DN01	T_C
6	132572279	C	A	rs581590801	.	Prh1	ENSMUST00000177523.7	SUBSTITUTION	EXON_CODING	NON_SYNONYMOUS	748	P250T		R18070570DN01	C_A
6	133853621	C	T			Kap	ENSMUST00000048032.4	SUBSTITUTION	EXON_CODING	NON_SYNONYMOUS	3	M1I		R18070570DN01	T_C
6	134464556	C	T			Lrp6	ENSMUST00000032322.14	SUBSTITUTION	EXON_CODING	NON_SYNONYMOUS	3446	G1149D		R18070570DN01	T_C
6	136400879	A	G			E330021D16Rik	ENSMUST00000204830.1	SUBSTITUTION	EXON_CODING	NON_SYNONYMOUS	952	S318P		R18070570DN01	G_A
6	136401356	C	T			E330021D16Rik	ENSMUST00000204830.1	SUBSTITUTION	EXON_CODING	NON_SYNONYMOUS	475	E159K		R18070570DN01	T_C
6	141809400	C	T			Slco1a4	ENSMUST00000165990.7	SUBSTITUTION	SPLICE_SITE	SPLICE	-1			R18070570DN01	T_C
6	141834695	C	T			Slco1a4	ENSMUST00000165990.7	SUBSTITUTION	EXON_CODING	NON_SYNONYMOUS	368	S123N		R18070570DN01	T_C
6	141985626	C	T			Gm6614	ENSMUST00000181628.7	SUBSTITUTION	EXON_CODING	NON_SYNONYMOUS	1472	G491E		R18070570DN01	T_C
6	142570160	C	T			Kcnj8	ENSMUST00000203945.2	SUBSTITUTION	EXON_CODING	NON_SYNONYMOUS	220	V74I		R18070570DN01	T_C
6	142628466	C	T			Abcc9	ENSMUST00000100827.4	SUBSTITUTION	EXON_CODING	STOP_GAIN	3044	W1015*		R18070570DN01	T_C
6	145246771	C	T			Kras	ENSMUST00000111710.7	SUBSTITUTION	EXON_CODING	NON_SYNONYMOUS	35	G12D		R18070570DN01	T_C
6	145246784	C	T			Kras	ENSMUST00000111710.7	SUBSTITUTION	EXON_CODING	NON_SYNONYMOUS	22	V8M		R18070570DN01	T_C
6	148262782	C	T			Tmtc1	ENSMUST00000060095.14	SUBSTITUTION	SPLICE_SITE	SPLICE	-1			R18070570DN01	T_C
6	148842864	G	A			Caprin2	ENSMUST00000111569.8	SUBSTITUTION	EXON_CODING	NON_SYNONYMOUS	3062	S1021F		R18070570DN01	G_A
7	4238184	C	A			Lilra5	ENSMUST00000117550.1	SUBSTITUTION	EXON_CODING	NON_SYNONYMOUS	119	A40D		R18070570DN01	C_A
7	9764937	T	G	rs49013579	Mult	Vmn2r46	ENSMUST00000171523.1	SUBSTITUTION	EXON_CODING	NON_SYNONYMOUS	1147	M383L		R18070570DN01	T_G
7	10169074	G	A			Vmn2r52	ENSMUST00000164918.2	SUBSTITUTION	EXON_CODING	NON_SYNONYMOUS	1426	L476F		R18070570DN01	G_A
7	10634212	A	G			Vmn1r70	ENSMUST00000226255.1	SUBSTITUTION	EXON_CODING	NON_SYNONYMOUS	626	K209R		R18070570DN01	G_A
7	15950623	G	A			Ehd2	ENSMUST00000098799.4	SUBSTITUTION	EXON_CODING	NON_SYNONYMOUS	1250	T417I		R18070570DN01	G_A
7	18890253	G	A			Pglyrp1	ENSMUST00000032573.7	SUBSTITUTION	EXON_CODING	NON_SYNONYMOUS	460	V154I		R18070570DN01	G_A
7	20669192	A	T			Vmn1r107	ENSMUST00000179079.1	SUBSTITUTION	EXON_CODING	NON_SYNONYMOUS	275	D92V		R18070570DN01	T_A
7	21259902	T	G	rs32431072	Mult	Vmn1r124	ENSMUST00000105200.1	SUBSTITUTION	EXON_CODING	NON_SYNONYMOUS	716	N239T		R18070570DN01	T_G
7	22658292	A	T			Vmn1r155	ENSMUST00000177632.1	SUBSTITUTION	EXON_CODING	NON_SYNONYMOUS	275	D92V		R18070570DN01	T_A
7	24260584	G	A			Zfp108	ENSMUST00000205982.1	SUBSTITUTION	EXON_CODING	NON_SYNONYMOUS	599	S200N		R18070570DN01	G_A
7	25359214	G	A			Megf8	ENSMUST00000128119.1	SUBSTITUTION	EXON_CODING	NON_SYNONYMOUS	6634	D2212N		R18070570DN01	G_A
7	26085971	C	T			Cyp2b13	ENSMUST00000005669.8	SUBSTITUTION	EXON_CODING	NON_SYNONYMOUS	764	T255I		R18070570DN01	T_C
7	27375480	C	T			Sptbn4	ENSMUST00000011895.13	SUBSTITUTION	EXON_CODING	NON_SYNONYMOUS	4465	V1489M	CpG: 22	R18070570DN01	T_C
7	35547980	G	A			Nudt19	ENSMUST00000040962.5	SUBSTITUTION	EXON_CODING	NON_SYNONYMOUS	1003	L335F		R18070570DN01	G_A
7	41648245	G	A			Zfp788	ENSMUST00000098508.8	SUBSTITUTION	EXON_CODING	NON_SYNONYMOUS	304	E102K		R18070570DN01	G_A
7	42276646	G	A			Vmn2r61	ENSMUST00000166131.1	SUBSTITUTION	EXON_CODING	NON_SYNONYMOUS	1574	G525E		R18070570DN01	G_A
7	47981691	G	A			Mrgpra4	ENSMUST00000087092.3	SUBSTITUTION	EXON_CODING	NON_SYNONYMOUS	161	A54V		R18070570DN01	G_A
7	48871007	A	G			E2f8	ENSMUST00000058745.14	SUBSTITUTION	EXON_CODING	NON_SYNONYMOUS	1565	I522T		R18070570DN01	G_A
7	49464781	T	A			Nav2	ENSMUST00000064395.12	SUBSTITUTION	EXON_CODING	NON_SYNONYMOUS	2512	S838T		R18070570DN01	T_A
7	62379069	C	T			Magel2	ENSMUST00000080403.6	SUBSTITUTION	EXON_CODING	NON_SYNONYMOUS	1720	P574S		R18070570DN01	T_C
7	63685468	C	T			Otud7a	ENSMUST00000058476.13	SUBSTITUTION	EXON_CODING	NON_SYNONYMOUS	251	A84V		R18070570DN01	T_C
7	65663891	G	A			Tarsl2	ENSMUST00000032728.8	SUBSTITUTION	EXON_CODING	NON_SYNONYMOUS	1057	E353K		R18070570DN01	G_A
7	92658261	C	T			Pcf11	ENSMUST00000119954.8	SUBSTITUTION	EXON_CODING	NON_SYNONYMOUS	2698	G900S		R18070570DN01	T_C
7	98161941	G	A			Capn5	ENSMUST00000040971.13	SUBSTITUTION	EXON_CODING	NON_SYNONYMOUS	140	P47L		R18070570DN01	G_A
7	102579209	C	T			Olfr550	ENSMUST00000216524.1	SUBSTITUTION	EXON_CODING	NON_SYNONYMOUS	713	A238V		R18070570DN01	T_C
7	102659060	C	T			Olfr555	ENSMUST00000098220.1	SUBSTITUTION	EXON_CODING	NON_SYNONYMOUS	238	P80S		R18070570DN01	T_C
7	102714358	G	T			Olfr33	ENSMUST00000216312.1	SUBSTITUTION	EXON_CODING	NON_SYNONYMOUS	54	F18L		R18070570DN01	T_G
7	102984445	G	A			Olfr578	ENSMUST00000215606.1	SUBSTITUTION	EXON_CODING	NON_SYNONYMOUS	718	L240F		R18070570DN01	G_A
7	104841001	G	T			Usp17lb	ENSMUST00000076501.1	SUBSTITUTION	EXON_CODING	NON_SYNONYMOUS	718	L240I		R18070570DN01	T_G
7	105368575	C	T			Olfr692	ENSMUST00000217827.1	SUBSTITUTION	EXON_CODING	NON_SYNONYMOUS	248	T83I		R18070570DN01	T_C
7	105903794	C	T			Gm4070	ENSMUST00000176467.7	SUBSTITUTION	EXON_CODING	NON_SYNONYMOUS	50	R17K		R18070570DN01	T_C
7	106165211	C	T			Gvin1	ENSMUST00000183409.1	SUBSTITUTION	EXON_CODING	NON_SYNONYMOUS	50	R17K		R18070570DN01	T_C
7	107719294	G	A	rs251750075	.	Ppfibp2	ENSMUST00000098134.4	SUBSTITUTION	EXON_CODING	NON_SYNONYMOUS	1048	E350K		R18070570DN01	G_A
7	109143618	C	T			Lmo1	ENSMUST00000036992.8	SUBSTITUTION	EXON_CODING	NON_SYNONYMOUS	77	G26D		R18070570DN01	T_C
7	119775184	G	A			Acsm3	ENSMUST00000106529.7	SUBSTITUTION	EXON_CODING	STOP_GAIN	858	W286*		R18070570DN01	G_A
7	120726208	G	A			Mosmo	ENSMUST00000060175.7	SUBSTITUTION	EXON_CODING	STOP_GAIN	195	W65*		R18070570DN01	G_A
7	121102626	G	A			Otoa	ENSMUST00000047025.14	SUBSTITUTION	EXON_CODING	NON_SYNONYMOUS	527	C176Y		R18070570DN01	G_A
7	132995170	A	G			Ctbp2	ENSMUST00000169570.7	SUBSTITUTION	EXON_CODING	NON_SYNONYMOUS	2183	L728P		R18070570DN01	G_A
7	134884478	G	A			Fam196a	ENSMUST00000171394.2	SUBSTITUTION	EXON_CODING	NON_SYNONYMOUS	1343	S448F		R18070570DN01	G_A
7	135696160	G	A			Mki67	ENSMUST00000033310.8	SUBSTITUTION	EXON_CODING	STOP_GAIN	7144	Q2382*		R18070570DN01	G_A
7	142189711	C	T			Gm10153	ENSMUST00000210290.1	SUBSTITUTION	EXON_CODING	NON_SYNONYMOUS	679	G227S		R18070570DN01	T_C
8	3478989	G	A			Tex45	ENSMUST00000047265.12	SUBSTITUTION	EXON_CODING	NON_SYNONYMOUS	563	G188D		R18070570DN01	G_A
8	13063296	G	A			Proz	ENSMUST00000033822.3	SUBSTITUTION	EXON_CODING	NON_SYNONYMOUS	116	R39K		R18070570DN01	G_A
8	14942626	C	T			Arhgef10	ENSMUST00000084207.11	SUBSTITUTION	EXON_CODING	NON_SYNONYMOUS	863	T288I		R18070570DN01	T_C
8	20944653	C	T			AY761185	ENSMUST00000110758.3	SUBSTITUTION	EXON_CODING	NON_SYNONYMOUS	58	D20N		R18070570DN01	T_C
8	21287532	A	T	rs50145583	Mult	Defa3	ENSMUST00000098893.3	SUBSTITUTION	EXON_CODING	NON_SYNONYMOUS	90	K30N		R18070570DN01	T_A
8	21655890	A	T	rs50145583,rs47967323	Mult,Mult	Defa17	ENSMUST00000079528.5	SUBSTITUTION	EXON_CODING	NON_SYNONYMOUS	90	K30N		R18070570DN01	T_A
8	21656598	C	T			Defa17	ENSMUST00000079528.5	SUBSTITUTION	EXON_CODING	NON_SYNONYMOUS	239	T80I		R18070570DN01	T_C
8	22175921	C	T			Ckap2	ENSMUST00000046916.8	SUBSTITUTION	EXON_CODING	NON_SYNONYMOUS	1109	G370E		R18070570DN01	T_C
8	23902070	C	T			Zmat4	ENSMUST00000042352.10	SUBSTITUTION	EXON_CODING	NON_SYNONYMOUS	248	S83F		R18070570DN01	T_C
8	26110760	A	G			Hook3	ENSMUST00000037182.13	SUBSTITUTION	EXON_CODING	NON_SYNONYMOUS	119	V40A		R18070570DN01	G_A
8	40999694	C	T			Mtus1	ENSMUST00000059115.12	SUBSTITUTION	EXON_CODING	NON_SYNONYMOUS	3057	M1019I		R18070570DN01	T_C
8	55872316	G	A			Adam29	ENSMUST00000053441.4	SUBSTITUTION	EXON_CODING	NON_SYNONYMOUS	1102	P368S		R18070570DN01	G_A
8	64056350	G	A			Tll1	ENSMUST00000066166.5	SUBSTITUTION	EXON_CODING	NON_SYNONYMOUS	1625	P542L		R18070570DN01	G_A
8	71479203	G	A			Ano8	ENSMUST00000213382.1	SUBSTITUTION	EXON_CODING	NON_SYNONYMOUS	2483	T828I		R18070570DN01	G_A
8	72763233	G	A	rs45766079	Mult	F2rl3	ENSMUST00000058099.8	SUBSTITUTION	EXON_CODING	NON_SYNONYMOUS	1087	V363I		R18070570DN01	G_A
8	95303619	G	A			Cngb1	ENSMUST00000119870.8	SUBSTITUTION	EXON_CODING	NON_SYNONYMOUS	211	P71S		R18070570DN01	G_A
8	110866087	G	A			Cog4	ENSMUST00000034203.16	SUBSTITUTION	EXON_CODING	NON_SYNONYMOUS	1294	V432I		R18070570DN01	G_A
8	125753750	G	T			Pcnx2	ENSMUST00000047239.12	SUBSTITUTION	EXON_CODING	NON_SYNONYMOUS	5817	S1939R		R18070570DN01	T_G
9	3013309	A	T			Gm10721	ENSMUST00000143083.2	SUBSTITUTION	EXON_CODING	NON_SYNONYMOUS	166	T56S		R18070570DN01	T_A
9	3450128	C	T			Cwf19l2	ENSMUST00000027027.6	SUBSTITUTION	EXON_CODING	NON_SYNONYMOUS	1828	L610F		R18070570DN01	T_C
9	9970589	G	A			Cntn5	ENSMUST00000160216.7	SUBSTITUTION	EXON_CODING	NON_SYNONYMOUS	1495	L499F		R18070570DN01	G_A
9	15010081	C	T			Panx1	ENSMUST00000164273.8	SUBSTITUTION	EXON_CODING	NON_SYNONYMOUS	497	R166K		R18070570DN01	T_C
9	15352942	C	T			Cep295	ENSMUST00000161132.8	SUBSTITUTION	EXON_CODING	NON_SYNONYMOUS	407	S136N		R18070570DN01	T_C
9	18409623	G	A			Ubtfl1	ENSMUST00000169398.2	SUBSTITUTION	EXON_CODING	NON_SYNONYMOUS	446	R149K		R18070570DN01	G_A
9	18856954	G	A			Olfr829	ENSMUST00000058411.3	SUBSTITUTION	EXON_CODING	NON_SYNONYMOUS	328	V110I		R18070570DN01	G_A
9	19137892	G	A			Olfr837	ENSMUST00000215699.1	SUBSTITUTION	EXON_CODING	NON_SYNONYMOUS	898	A300T		R18070570DN01	G_A
9	23293405	G	A			Bmper	ENSMUST00000071982.6	SUBSTITUTION	EXON_CODING	NON_SYNONYMOUS	320	G107D		R18070570DN01	G_A
9	26771102	G	A			Glb1l2	ENSMUST00000040398.13	SUBSTITUTION	EXON_CODING	NON_SYNONYMOUS	863	P288L		R18070570DN01	G_A
9	27311713	G	A			Igsf9b	ENSMUST00000214357.1	SUBSTITUTION	EXON_CODING	NON_SYNONYMOUS	409	A137T		R18070570DN01	G_A
9	30910852	G	T			Adamts15	ENSMUST00000065112.6	SUBSTITUTION	EXON_CODING	NON_SYNONYMOUS	1288	P430T		R18070570DN01	T_G
9	31054160	G	A			Zbtb44	ENSMUST00000217092.1	SUBSTITUTION	EXON_CODING	NON_SYNONYMOUS	865	V289I		R18070570DN01	G_A
9	32259655	C	T			Arhgap32	ENSMUST00000174641.7	SUBSTITUTION	EXON_CODING	NON_SYNONYMOUS	4777	P1593S		R18070570DN01	T_C
9	35452767	G	A			Cdon	ENSMUST00000119129.9	SUBSTITUTION	EXON_CODING	STOP_GAIN	180	W60*		R18070570DN01	G_A
9	37222489	C	T			Tmem218	ENSMUST00000034632.9	SUBSTITUTION	EXON_CODING	NON_SYNONYMOUS	224	A75V		R18070570DN01	T_C
9	37746381	G	A			Olfr874	ENSMUST00000216982.1	SUBSTITUTION	EXON_CODING	NON_SYNONYMOUS	246	M82I		R18070570DN01	G_A
9	38047585	G	A			Olfr884	ENSMUST00000181088.3	SUBSTITUTION	EXON_CODING	NON_SYNONYMOUS	362	R121K		R18070570DN01	G_A
9	40100653	G	A			Olfr984	ENSMUST00000213858.1	SUBSTITUTION	EXON_CODING	NON_SYNONYMOUS	836	T279I		R18070570DN01	G_A
9	44513404	G	A			Cxcr5	ENSMUST00000215293.1	SUBSTITUTION	EXON_CODING	NON_SYNONYMOUS	955	L319F		R18070570DN01	G_A
9	50600572	T	C			Sdhd	ENSMUST00000000175.5	SUBSTITUTION	EXON_CODING	NON_SYNONYMOUS	145	I49V		R18070570DN01	T_C
9	66462955	G	A			Herc1	ENSMUST00000042824.12	SUBSTITUTION	EXON_CODING	NON_SYNONYMOUS	9022	G3008R		R18070570DN01	G_A
9	75675491	T	C			Scg3	ENSMUST00000034699.7	SUBSTITUTION	EXON_CODING	NON_SYNONYMOUS	553	T185A		R18070570DN01	T_C
9	102590469	G	A			Cep63	ENSMUST00000093791.9	SUBSTITUTION	EXON_CODING	NON_SYNONYMOUS	1697	S566F		R18070570DN01	G_A
9	104008163	G	A			Nphp3	ENSMUST00000035167.14	SUBSTITUTION	EXON_CODING	NON_SYNONYMOUS	701	G234D		R18070570DN01	G_A
9	104237152	C	T			Dnajc13	ENSMUST00000186788.6	SUBSTITUTION	EXON_CODING	NON_SYNONYMOUS	320	G107E		R18070570DN01	T_C
9	106463369	G	A			Pcbp4	ENSMUST00000024260.13	SUBSTITUTION	EXON_CODING	NON_SYNONYMOUS	1162	A388T		R18070570DN01	G_A
9	108448882	C	T			Klhdc8b	ENSMUST00000193286.5	SUBSTITUTION	EXON_CODING	NON_SYNONYMOUS	812	R271K		R18070570DN01	T_C
9	110380597	C	T			Scap	ENSMUST00000098350.9	SUBSTITUTION	EXON_CODING	NON_SYNONYMOUS	2233	P745S	CpG: 59	R18070570DN01	T_C
9	112136558	C	T			Arpp21	ENSMUST00000111872.8	SUBSTITUTION	EXON_CODING	NON_SYNONYMOUS	1244	G415E		R18070570DN01	T_C
X	9439932	C	T			Cybb	ENSMUST00000015484.9	SUBSTITUTION	EXON_CODING	NON_SYNONYMOUS	1549	D517N		R18070570DN01	T_C
X	47841962	C	T			Smarca1	ENSMUST00000101616.8	SUBSTITUTION	EXON_CODING	NON_SYNONYMOUS	2251	V751M		R18070570DN01	T_C
X	50009538	C	T			Olfr1323	ENSMUST00000213556.2	SUBSTITUTION	EXON_CODING	NON_SYNONYMOUS	698	G233D		R18070570DN01	T_C
X	60077222	C	T			Mcf2	ENSMUST00000228150.1	SUBSTITUTION	EXON_CODING	NON_SYNONYMOUS	2782	A928T		R18070570DN01	T_C
X	60436204	G	A			Gm7073	ENSMUST00000190178.6	SUBSTITUTION	EXON_CODING	NON_SYNONYMOUS	967	L323F		R18070570DN01	G_A
X	75004524	T	G			Gab3	ENSMUST00000037374.10	SUBSTITUTION	EXON_CODING	NON_SYNONYMOUS	1136	K379T		R18070570DN01	T_G
X	81420742	C	T			4930595M18Rik	ENSMUST00000080083.2	SUBSTITUTION	EXON_CODING	NON_SYNONYMOUS	1358	R453K		R18070570DN01	T_C
X	85754349	G	A			Gk	ENSMUST00000113978.8	SUBSTITUTION	EXON_CODING	NON_SYNONYMOUS	320	P107L		R18070570DN01	G_A
X	93593842	C	T			Pola1	ENSMUST00000006856.2	SUBSTITUTION	EXON_CODING	NON_SYNONYMOUS	1502	C501Y		R18070570DN01	T_C
X	95937421	C	T			Las1l	ENSMUST00000113864.2	SUBSTITUTION	EXON_CODING	NON_SYNONYMOUS	2152	D718N		R18070570DN01	T_C
X	96150697	G	A			Msn	ENSMUST00000117399.1	SUBSTITUTION	EXON_CODING	STOP_GAIN	174	W58*		R18070570DN01	G_A
X	97076113	G	A			Pgr15l	ENSMUST00000033556.3	SUBSTITUTION	EXON_CODING	NON_SYNONYMOUS	100	D34N		R18070570DN01	G_A
X	102071365	C	T			Nhsl2	ENSMUST00000101339.7	SUBSTITUTION	EXON_CODING	NON_SYNONYMOUS	322	H108Y	CpG: 48	R18070570DN01	T_C
X	105875888	G	A			Atrx	ENSMUST00000113573.7	SUBSTITUTION	EXON_CODING	NON_SYNONYMOUS	2345	T782I		R18070570DN01	G_A
X	111123065	G	A			Cylc1	ENSMUST00000210720.1	SUBSTITUTION	EXON_CODING	NON_SYNONYMOUS	1114	A372T		R18070570DN01	G_A
X	111123738	G	A			Cylc1	ENSMUST00000210720.1	SUBSTITUTION	EXON_CODING	NON_SYNONYMOUS	1787	R596K		R18070570DN01	G_A
X	119928150	C	T			Pabpc5	ENSMUST00000040961.2	SUBSTITUTION	EXON_CODING	NON_SYNONYMOUS	161	T54I		R18070570DN01	T_C
X	127063260	G	A			Gm382	ENSMUST00000096332.1	SUBSTITUTION	EXON_CODING	NON_SYNONYMOUS	3067	V1023I		R18070570DN01	G_A
X	135801832	G	A			Gprasp1	ENSMUST00000113144.7	SUBSTITUTION	EXON_CODING	NON_SYNONYMOUS	2773	E925K		R18070570DN01	G_A
X	143101995	G	T			Rtl9	ENSMUST00000165829.2	SUBSTITUTION	EXON_CODING	NON_SYNONYMOUS	2402	R801I		R18070570DN01	T_G
X	148024872	G	A			Gm15080	ENSMUST00000112804.2	SUBSTITUTION	EXON_CODING	NON_SYNONYMOUS	1225	E409K		R18070570DN01	G_A
X	152612668	T	G			Shroom2	ENSMUST00000101141.8	SUBSTITUTION	EXON_CODING	NON_SYNONYMOUS	4324	N1442H		R18070570DN01	T_G
X	155586580	G	A			Ptchd1	ENSMUST00000038665.5	SUBSTITUTION	EXON_CODING	NON_SYNONYMOUS	803	S268L		R18070570DN01	G_A
X	157819150	G	A			Klhl34	ENSMUST00000087157.4	SUBSTITUTION	EXON_CODING	NON_SYNONYMOUS	716	G239D		R18070570DN01	G_A
X	164140710	G	A			Ace2	ENSMUST00000112271.9	SUBSTITUTION	EXON_CODING	NON_SYNONYMOUS	49	A17T		R18070570DN01	G_A
X	164455988	G	T			Asb11	ENSMUST00000036858.10	SUBSTITUTION	EXON_CODING	NON_SYNONYMOUS	847	G283C		R18070570DN01	T_G
X	165130369	G	A			Glra2	ENSMUST00000058787.8	SUBSTITUTION	EXON_CODING	NON_SYNONYMOUS	1274	A425V		R18070570DN01	G_A
X	170010839	C	G			Gm21887	ENSMUST00000180251.7	SUBSTITUTION	EXON_CODING	NON_SYNONYMOUS	181	P61A	CpG: 80	R18070570DN01	C_G
Y	90785755	C	G			Gm47283	ENSMUST00000179483.7	SUBSTITUTION	EXON_CODING	NON_SYNONYMOUS	181	P61A	CpG: 80	R18070570DN01	C_G
1	17753021	C	T			Crispld1	ENSMUST00000095075.4	SUBSTITUTION	EXON_CODING	NON_SYNONYMOUS	1225	P409S		R18070571DN01	T_C
1	20199471	T	G			Pkhd1	ENSMUST00000088448.11	SUBSTITUTION	EXON_CODING	NON_SYNONYMOUS	9848	N3283T		R18070571DN01	T_G
1	20347305	A	T			Pkhd1	ENSMUST00000088448.11	SUBSTITUTION	EXON_CODING	NON_SYNONYMOUS	7621	S2541T		R18070571DN01	T_A
1	20520288	C	T			Pkhd1	ENSMUST00000088448.11	SUBSTITUTION	EXON_CODING	NON_SYNONYMOUS	5234	G1745D		R18070571DN01	T_C
1	20967507	G	A			Efhc1	ENSMUST00000038447.5	SUBSTITUTION	EXON_CODING	NON_SYNONYMOUS	907	E303K		R18070571DN01	G_A
1	30804436	C	T			Phf3	ENSMUST00000186733.6	SUBSTITUTION	EXON_CODING	NON_SYNONYMOUS	5441	G1814E		R18070571DN01	T_C
1	33777642	G	A			Zfp451	ENSMUST00000019861.12	SUBSTITUTION	EXON_CODING	NON_SYNONYMOUS	1226	P409L		R18070571DN01	G_A
1	34244402	A	G			Dst	ENSMUST00000183034.4	SUBSTITUTION	EXON_CODING	NON_SYNONYMOUS	16523	D5508G		R18070571DN01	G_A
1	36550261	C	T			Sema4c	ENSMUST00000191642.5	SUBSTITUTION	EXON_CODING	NON_SYNONYMOUS	1783	D595N		R18070571DN01	T_C
1	44774083	C	T			Gulp1	ENSMUST00000160854.7	SUBSTITUTION	EXON_CODING	NON_SYNONYMOUS	547	L183F		R18070571DN01	T_C
1	46672634	C	T			Dnah7c	ENSMUST00000189749.6	SUBSTITUTION	EXON_CODING	NON_SYNONYMOUS	8020	P2674S		R18070571DN01	T_C
1	46680621	G	A			Dnah7c	ENSMUST00000189749.6	SUBSTITUTION	EXON_CODING	NON_SYNONYMOUS	8231	G2744D		R18070571DN01	G_A
1	46689058	C	T			Dnah7c	ENSMUST00000189749.6	SUBSTITUTION	EXON_CODING	NON_SYNONYMOUS	8915	S2972F		R18070571DN01	T_C
1	52071940	G	A			Stat4	ENSMUST00000027277.6	SUBSTITUTION	SPLICE_SITE	SPLICE	-1			R18070571DN01	G_A
1	59707042	G	A			Nop58	ENSMUST00000191142.6	SUBSTITUTION	EXON_CODING	NON_SYNONYMOUS	1246	A416T		R18070571DN01	G_A
1	63592637	C	T			Adam23	ENSMUST00000087374.9	SUBSTITUTION	EXON_CODING	NON_SYNONYMOUS	2471	T824I		R18070571DN01	T_C
1	71603689	C	T			Fn1	ENSMUST00000055226.12	SUBSTITUTION	EXON_CODING	NON_SYNONYMOUS	5402	S1801N		R18070571DN01	T_C
1	72276192	G	A			Pecr	ENSMUST00000027381.12	SUBSTITUTION	EXON_CODING	NON_SYNONYMOUS	398	T133I		R18070571DN01	G_A
1	74918474	C	T			Cfap65	ENSMUST00000094844.3	SUBSTITUTION	EXON_CODING	NON_SYNONYMOUS	2935	E979K		R18070571DN01	T_C
1	75554978	C	T			Slc4a3	ENSMUST00000124341.7	SUBSTITUTION	EXON_CODING	NON_SYNONYMOUS	2588	T863I		R18070571DN01	T_C
1	80540283	G	A			Dock10	ENSMUST00000077946.11	SUBSTITUTION	EXON_CODING	NON_SYNONYMOUS	4012	L1338F		R18070571DN01	G_A
1	83257164	G	A			Sphkap	ENSMUST00000160953.7	SUBSTITUTION	EXON_CODING	NON_SYNONYMOUS	4940	T1647I		R18070571DN01	G_A
1	84745046	C	T			Trip12	ENSMUST00000027421.12	SUBSTITUTION	EXON_CODING	NON_SYNONYMOUS	3982	V1328M		R18070571DN01	T_C
1	90214838	C	T			Ackr3	ENSMUST00000065587.4	SUBSTITUTION	EXON_CODING	NON_SYNONYMOUS	1018	L340F		R18070571DN01	T_C
1	93561157	C	T			Farp2	ENSMUST00000120301.7	SUBSTITUTION	EXON_CODING	NON_SYNONYMOUS	302	P101L		R18070571DN01	T_C
1	97723734	G	A			Ppip5k2	ENSMUST00000112845.7	SUBSTITUTION	EXON_CODING	NON_SYNONYMOUS	2855	S952F		R18070571DN01	G_A
1	106364284	C	T			Phlpp1	ENSMUST00000061047.6	SUBSTITUTION	EXON_CODING	NON_SYNONYMOUS	2872	P958S		R18070571DN01	T_C
1	111860676	C	T			Dsel	ENSMUST00000035462.6	SUBSTITUTION	EXON_CODING	NON_SYNONYMOUS	2128	V710M		R18070571DN01	T_C
1	118848454	C	T			Gli2	ENSMUST00000062483.14	SUBSTITUTION	EXON_CODING	NON_SYNONYMOUS	1237	V413I		R18070571DN01	T_C
1	127820532	C	T			Map3k19	ENSMUST00000208183.1	SUBSTITUTION	EXON_CODING	NON_SYNONYMOUS	3638	R1213K		R18070571DN01	T_C
1	131128966	C	T	rs240488266	.	Dyrk3	ENSMUST00000016670.8	SUBSTITUTION	EXON_CODING	NON_SYNONYMOUS	1469	G490D		R18070571DN01	T_C
1	135405820	C	T			Ipo9	ENSMUST00000041023.13	SUBSTITUTION	SPLICE_SITE	SPLICE	-1			R18070571DN01	T_C
1	138088721	C	T			Ptprc	ENSMUST00000183301.7	SUBSTITUTION	EXON_CODING	NON_SYNONYMOUS	1978	D660N		R18070571DN01	T_C
1	139733519	A	C			Gm4788	ENSMUST00000111989.8	SUBSTITUTION	EXON_CODING	NON_SYNONYMOUS	1591	L531V		R18070571DN01	C_A
1	140098893	C	T			Cfh	ENSMUST00000111976.8	SUBSTITUTION	EXON_CODING	STOP_GAIN	3356	W1119*		R18070571DN01	T_C
1	144756084	C	T			Rgs18	ENSMUST00000027603.3	SUBSTITUTION	EXON_CODING	NON_SYNONYMOUS	289	V97M		R18070571DN01	T_C
1	152825892	C	T			Ncf2	ENSMUST00000186568.6	SUBSTITUTION	EXON_CODING	NON_SYNONYMOUS	620	S207F		R18070571DN01	T_C
1	152843264	C	T			Smg7	ENSMUST00000043560.14	SUBSTITUTION	EXON_CODING	NON_SYNONYMOUS	2735	G912D		R18070571DN01	T_C
1	153242633	C	T			Lamc1	ENSMUST00000027752.14	SUBSTITUTION	EXON_CODING	NON_SYNONYMOUS	2791	E931K		R18070571DN01	T_C
1	153850453	G	A			Teddm2	ENSMUST00000059607.7	SUBSTITUTION	EXON_CODING	NON_SYNONYMOUS	674	A225V		R18070571DN01	G_A
1	154488043	C	T			Cacna1e	ENSMUST00000187541.6	SUBSTITUTION	SPLICE_SITE	SPLICE	-1			R18070571DN01	T_C
1	155225177	C	T			BC034090	ENSMUST00000186156.6	SUBSTITUTION	EXON_CODING	NON_SYNONYMOUS	2426	G809E		R18070571DN01	T_C
1	155789392	C	T			Qsox1	ENSMUST00000035325.14	SUBSTITUTION	EXON_CODING	NON_SYNONYMOUS	802	G268R		R18070571DN01	T_C
1	160140644	C	T			Tnn	ENSMUST00000039178.11	SUBSTITUTION	EXON_CODING	NON_SYNONYMOUS	1177	V393M		R18070571DN01	T_C
1	161060751	G	A			Dars2	ENSMUST00000035430.3	SUBSTITUTION	EXON_CODING	NON_SYNONYMOUS	598	L200F		R18070571DN01	G_A
1	161971318	G	A			Pigc	ENSMUST00000193784.1	SUBSTITUTION	EXON_CODING	NON_SYNONYMOUS	868	E290K		R18070571DN01	G_A
1	162720526	C	T			Prrc2c	ENSMUST00000182660.7	SUBSTITUTION	EXON_CODING	NON_SYNONYMOUS	481	A161T		R18070571DN01	T_C
1	163725014	C	T			Mettl11b	ENSMUST00000159679.7	SUBSTITUTION	EXON_CODING	STOP_GAIN	42	W14*		R18070571DN01	T_C
1	165551961	C	T			Adcy10	ENSMUST00000027852.14	SUBSTITUTION	EXON_CODING	NON_SYNONYMOUS	2791	P931S		R18070571DN01	T_C
1	166269458	G	A			Ildr2	ENSMUST00000111416.6	SUBSTITUTION	EXON_CODING	NON_SYNONYMOUS	245	G82E		R18070571DN01	G_A
1	166641694	C	T			Gm4847	ENSMUST00000046662.7	SUBSTITUTION	EXON_CODING	NON_SYNONYMOUS	400	E134K		R18070571DN01	T_C
1	167445992	C	T			Lrrc52	ENSMUST00000036643.5	SUBSTITUTION	EXON_CODING	NON_SYNONYMOUS	754	G252S		R18070571DN01	T_C
1	170004738	G	A			Ddr2	ENSMUST00000194690.5	SUBSTITUTION	EXON_CODING	NON_SYNONYMOUS	482	A161V		R18070571DN01	G_A
1	170149401	C	T			Uap1	ENSMUST00000111351.9	SUBSTITUTION	EXON_CODING	NON_SYNONYMOUS	1228	D410N		R18070571DN01	T_C
1	171217376	C	T			Nr1i3	ENSMUST00000005820.10	SUBSTITUTION	EXON_CODING	NON_SYNONYMOUS	787	H263Y		R18070571DN01	T_C
1	171272619	G	A			B4galt3	ENSMUST00000111313.9	SUBSTITUTION	EXON_CODING	NON_SYNONYMOUS	358	G120R		R18070571DN01	G_A
1	173683374	G	A			Ifi208	ENSMUST00000085876.11	SUBSTITUTION	EXON_CODING	NON_SYNONYMOUS	1094	S365N		R18070571DN01	G_A
1	173727533	T	G			Ifi207	ENSMUST00000042610.14	SUBSTITUTION	EXON_CODING	NON_SYNONYMOUS	2603	N868T		R18070571DN01	T_G
1	174218481	G	A			Spta1	ENSMUST00000027817.7	SUBSTITUTION	EXON_CODING	NON_SYNONYMOUS	4810	A1604T		R18070571DN01	G_A
1	174391209	A	C			Olfr248	ENSMUST00000075329.2	SUBSTITUTION	EXON_CODING	NON_SYNONYMOUS	139	T47P		R18070571DN01	C_A
1	174449439	C	T			Olfr220	ENSMUST00000194229.2	SUBSTITUTION	EXON_CODING	NON_SYNONYMOUS	815	A272V		R18070571DN01	T_C
1	175687768	C	T			Chml	ENSMUST00000104984.3	SUBSTITUTION	EXON_CODING	NON_SYNONYMOUS	586	D196N		R18070571DN01	T_C
1	188415855	C	T			Ush2a	ENSMUST00000060479.13	SUBSTITUTION	EXON_CODING	NON_SYNONYMOUS	2978	T993I		R18070571DN01	T_C
1	188533204	G	A			Ush2a	ENSMUST00000060479.13	SUBSTITUTION	EXON_CODING	NON_SYNONYMOUS	4924	V1642M		R18070571DN01	G_A
1	188910953	G	A			Ush2a	ENSMUST00000060479.13	SUBSTITUTION	EXON_CODING	NON_SYNONYMOUS	12511	A4171T		R18070571DN01	G_A
1	189891440	C	T			Smyd2	ENSMUST00000027897.7	SUBSTITUTION	EXON_CODING	NON_SYNONYMOUS	562	D188N		R18070571DN01	T_C
1	190871913	C	T			Rps6kc1	ENSMUST00000061611.14	SUBSTITUTION	EXON_CODING	NON_SYNONYMOUS	511	D171N		R18070571DN01	T_C
1	191039776	C	T			Spata45	ENSMUST00000192151.5	SUBSTITUTION	EXON_CODING	NON_SYNONYMOUS	194	S65F		R18070571DN01	T_C
1	193351086	G	A			Camk1g	ENSMUST00000016323.10	SUBSTITUTION	EXON_CODING	NON_SYNONYMOUS	652	P218S		R18070571DN01	G_A
1	194949415	G	A			Cd34	ENSMUST00000016638.7	SUBSTITUTION	EXON_CODING	NON_SYNONYMOUS	358	D120N		R18070571DN01	G_A
1	195117595	G	A			Cr1l	ENSMUST00000075451.11	SUBSTITUTION	EXON_CODING	NON_SYNONYMOUS	770	S257F		R18070571DN01	G_A
10	5350960	C	T			Syne1	ENSMUST00000215295.1	SUBSTITUTION	EXON_CODING	NON_SYNONYMOUS	2767	E923K		R18070571DN01	T_C
10	7710857	C	T			Lats1	ENSMUST00000165952.8	SUBSTITUTION	EXON_CODING	STOP_GAIN	2782	Q928*		R18070571DN01	T_C
10	11189685	C	T			Shprh	ENSMUST00000044053.12	SUBSTITUTION	EXON_CODING	NON_SYNONYMOUS	4036	L1346F		R18070571DN01	T_C
10	13524941	C	T			Pex3	ENSMUST00000019945.14	SUBSTITUTION	EXON_CODING	NON_SYNONYMOUS	1063	D355N		R18070571DN01	T_C
10	14129487	C	T			Hivep2	ENSMUST00000191138.6	SUBSTITUTION	EXON_CODING	NON_SYNONYMOUS	1828	H610Y		R18070571DN01	T_C
10	22665569	C	T			Slc2a12	ENSMUST00000042261.4	SUBSTITUTION	EXON_CODING	NON_SYNONYMOUS	1322	S441F		R18070571DN01	T_C
10	23140043	C	T			Eya4	ENSMUST00000219315.1	SUBSTITUTION	EXON_CODING	NON_SYNONYMOUS	1025	R342K		R18070571DN01	T_C
10	27158833	C	T			Lama2	ENSMUST00000092639.11	SUBSTITUTION	EXON_CODING	NON_SYNONYMOUS	4456	E1486K		R18070571DN01	T_C
10	34403687	C	T			Nt5dc1	ENSMUST00000047885.13	SUBSTITUTION	EXON_CODING	NON_SYNONYMOUS	358	D120N		R18070571DN01	T_C
10	36993650	C	T			Hdac2	ENSMUST00000019911.13	SUBSTITUTION	EXON_CODING	NON_SYNONYMOUS	682	P228S		R18070571DN01	T_C
10	40290574	C	T			Amd1	ENSMUST00000099945.5	SUBSTITUTION	EXON_CODING	NON_SYNONYMOUS	512	S171N		R18070571DN01	T_C
10	40920379	C	T			Wasf1	ENSMUST00000105509.1	SUBSTITUTION	EXON_CODING	NON_SYNONYMOUS	104	A35V		R18070571DN01	T_C
10	43998239	G	C			Crybg1	ENSMUST00000200401.1	SUBSTITUTION	EXON_CODING	NON_SYNONYMOUS	2872	P958A		R18070571DN01	C_G
10	51725420	C	T			Rfx6	ENSMUST00000122922.9	SUBSTITUTION	EXON_CODING	NON_SYNONYMOUS	1936	P646S		R18070571DN01	T_C
10	53620173	C	T			Mcm9	ENSMUST00000075540.6	SUBSTITUTION	EXON_CODING	NON_SYNONYMOUS	1132	V378I		R18070571DN01	T_C
10	56150912	C	T			Tbc1d32	ENSMUST00000099739.4	SUBSTITUTION	EXON_CODING	NON_SYNONYMOUS	2240	G747D		R18070571DN01	T_C
10	63504095	C	T			Ctnna3	ENSMUST00000105440.7	SUBSTITUTION	EXON_CODING	NON_SYNONYMOUS	59	T20M		R18070571DN01	T_C
10	77862592	C	T			Gm3285	ENSMUST00000218443.1	SUBSTITUTION	EXON_CODING	STOP_GAIN	574	Q192*		R18070571DN01	T_C
10	79527494	C	T			Plpp2	ENSMUST00000063879.12	SUBSTITUTION	EXON_CODING	NON_SYNONYMOUS	670	V224I		R18070571DN01	T_C
10	81322524	C	T			Cactin	ENSMUST00000050867.7	SUBSTITUTION	EXON_CODING	NON_SYNONYMOUS	323	S108F		R18070571DN01	T_C
10	81332924	C	T			Tbxa2r	ENSMUST00000220312.1	SUBSTITUTION	EXON_CODING	NON_SYNONYMOUS	446	A149V	CpG: 67	R18070571DN01	T_C
10	82642084	C	T			Tdg	ENSMUST00000151390.7	SUBSTITUTION	EXON_CODING	NON_SYNONYMOUS	505	H169Y		R18070571DN01	T_C
10	83233650	C	T			Slc41a2	ENSMUST00000039956.5	SUBSTITUTION	EXON_CODING	NON_SYNONYMOUS	1637	G546D		R18070571DN01	T_C
10	86855189	C	A			Stab2	ENSMUST00000035288.16	SUBSTITUTION	EXON_CODING	NON_SYNONYMOUS	6515	C2172F		R18070571DN01	C_A
10	90049877	C	T			Anks1b	ENSMUST00000183156.7	SUBSTITUTION	EXON_CODING	NON_SYNONYMOUS	434	A145V	CpG: 30	R18070571DN01	T_C
10	90995779	C	T			Apaf1	ENSMUST00000020157.12	SUBSTITUTION	EXON_CODING	NON_SYNONYMOUS	3472	D1158N		R18070571DN01	T_C
10	99110086	C	T			Galnt4	ENSMUST00000161240.3	SUBSTITUTION	EXON_CODING	NON_SYNONYMOUS	1672	P558S		R18070571DN01	T_C
10	102544814	C	T			Rassf9	ENSMUST00000219445.1	SUBSTITUTION	EXON_CODING	NON_SYNONYMOUS	56	T19I		R18070571DN01	T_C
10	107484645	C	T			Myf5	ENSMUST00000000445.1	SUBSTITUTION	SPLICE_SITE	SPLICE	-1			R18070571DN01	T_C
10	109767466	C	T			Nav3	ENSMUST00000032719.14	SUBSTITUTION	EXON_CODING	NON_SYNONYMOUS	3221	S1074N		R18070571DN01	T_C
10	109883641	C	T			Nav3	ENSMUST00000032719.14	SUBSTITUTION	EXON_CODING	NON_SYNONYMOUS	460	V154I		R18070571DN01	T_C
10	111490434	C	T			Nap1l1	ENSMUST00000218828.1	SUBSTITUTION	EXON_CODING	NON_SYNONYMOUS	406	P136S		R18070571DN01	T_C
10	122089020	C	T			Tmem5	ENSMUST00000140299.2	SUBSTITUTION	EXON_CODING	NON_SYNONYMOUS	776	S259N		R18070571DN01	T_C
10	127011763	G	A			Avil	ENSMUST00000026500.11	SUBSTITUTION	EXON_CODING	NON_SYNONYMOUS	1556	G519E		R18070571DN01	G_A
10	130034454	G	A			Olfr821	ENSMUST00000205181.2	SUBSTITUTION	EXON_CODING	NON_SYNONYMOUS	827	S276N		R18070571DN01	G_A
10	130210777	G	A			Olfr827	ENSMUST00000213568.1	SUBSTITUTION	EXON_CODING	NON_SYNONYMOUS	352	L118F		R18070571DN01	G_A
11	4147244	G	C			Ccdc157	ENSMUST00000093381.10	SUBSTITUTION	EXON_CODING	NON_SYNONYMOUS	1260	S420R		R18070571DN01	C_G
11	7169630	C	T			Adcy1	ENSMUST00000020706.4	SUBSTITUTION	EXON_CODING	NON_SYNONYMOUS	3272	A1091V		R18070571DN01	T_C
11	9275060	C	T			Abca13	ENSMUST00000042740.12	SUBSTITUTION	EXON_CODING	NON_SYNONYMOUS	1538	S513F		R18070571DN01	T_C
11	20727582	T	C			Aftph	ENSMUST00000146722.8	SUBSTITUTION	EXON_CODING	NON_SYNONYMOUS	26	Y9C		R18070571DN01	T_C
11	23667307	G	A			Pus10	ENSMUST00000058163.10	SUBSTITUTION	EXON_CODING	NON_SYNONYMOUS	19	E7K		R18070571DN01	G_A
11	30114819	C	T			Sptbn1	ENSMUST00000006629.13	SUBSTITUTION	EXON_CODING	STOP_GAIN	5679	W1893*		R18070571DN01	T_C
11	42591892	G	A			Gabrb2	ENSMUST00000192403.1	SUBSTITUTION	EXON_CODING	STOP_GAIN	576	W192*		R18070571DN01	G_A
11	53465191	G	A			Shroom1	ENSMUST00000109013.8	SUBSTITUTION	EXON_CODING	NON_SYNONYMOUS	1067	G356D		R18070571DN01	G_A
11	57289374	C	T			Gria1	ENSMUST00000036315.15	SUBSTITUTION	EXON_CODING	NON_SYNONYMOUS	2149	L717F		R18070571DN01	T_C
11	57769626	A	G			Galnt10	ENSMUST00000066987.13	SUBSTITUTION	EXON_CODING	NON_SYNONYMOUS	889	I297V		R18070571DN01	G_A
11	58551420	A	G			Olfr328	ENSMUST00000216725.1	SUBSTITUTION	EXON_CODING	NON_SYNONYMOUS	818	V273A		R18070571DN01	G_A
11	58551427	T	C			Olfr328	ENSMUST00000216725.1	SUBSTITUTION	EXON_CODING	NON_SYNONYMOUS	811	M271V		R18070571DN01	T_C
11	59040570	C	T			Obscn	ENSMUST00000047441.13	SUBSTITUTION	EXON_CODING	NON_SYNONYMOUS	14830	G4944S		R18070571DN01	T_C
11	59428428	C	T			Snap47	ENSMUST00000010038.9	SUBSTITUTION	EXON_CODING	NON_SYNONYMOUS	883	V295M		R18070571DN01	T_C
11	59566256	C	T			Nlrp3	ENSMUST00000101148.8	SUBSTITUTION	EXON_CODING	NON_SYNONYMOUS	3095	S1032F		R18070571DN01	T_C
11	59613318	C	T			Olfr225	ENSMUST00000055276.5	SUBSTITUTION	EXON_CODING	NON_SYNONYMOUS	353	A118V		R18070571DN01	T_C
11	60507531	C	T			Myo15	ENSMUST00000071880.8	SUBSTITUTION	EXON_CODING	NON_SYNONYMOUS	8380	L2794F		R18070571DN01	T_C
11	60762538	C	T			Top3a	ENSMUST00000002891.10	SUBSTITUTION	EXON_CODING	NON_SYNONYMOUS	244	V82I		R18070571DN01	T_C
11	62359007	G	A			Ncor1	ENSMUST00000018645.12	SUBSTITUTION	EXON_CODING	NON_SYNONYMOUS	3064	P1022S		R18070571DN01	G_A
11	62877220	A	C			Fbxw10	ENSMUST00000036085.10	SUBSTITUTION	EXON_CODING	NON_SYNONYMOUS	2896	M966L		R18070571DN01	C_A
11	65187139	G	A			Myocd	ENSMUST00000108695.8	SUBSTITUTION	EXON_CODING	NON_SYNONYMOUS	1829	P610L		R18070571DN01	G_A
11	65895876	C	T			Dnah9	ENSMUST00000080665.9	SUBSTITUTION	EXON_CODING	NON_SYNONYMOUS	10930	V3644I		R18070571DN01	T_C
11	67205510	G	A			Myh1	ENSMUST00000124516.7	SUBSTITUTION	EXON_CODING	NON_SYNONYMOUS	814	E272K		R18070571DN01	G_A
11	67209069	G	A			Myh1	ENSMUST00000124516.7	SUBSTITUTION	EXON_CODING	NON_SYNONYMOUS	1804	D602N		R18070571DN01	G_A
11	67288233	C	T			Myh8	ENSMUST00000019625.11	SUBSTITUTION	EXON_CODING	NON_SYNONYMOUS	1451	T484I		R18070571DN01	T_C
11	68551336	G	A			Pik3r6	ENSMUST00000060441.6	SUBSTITUTION	EXON_CODING	NON_SYNONYMOUS	2117	R706K		R18070571DN01	G_A
11	69649178	G	A			Fxr2	ENSMUST00000018909.3	SUBSTITUTION	EXON_CODING	NON_SYNONYMOUS	860	S287N		R18070571DN01	G_A
11	72884412	G	A			Zzef1	ENSMUST00000207107.1	SUBSTITUTION	EXON_CODING	NON_SYNONYMOUS	5230	G1744S		R18070571DN01	G_A
11	73187747	G	A			Ctns	ENSMUST00000108476.7	SUBSTITUTION	EXON_CODING	NON_SYNONYMOUS	551	P184L		R18070571DN01	G_A
11	74929118	G	A			Smg6	ENSMUST00000045281.12	SUBSTITUTION	EXON_CODING	NON_SYNONYMOUS	214	E72K		R18070571DN01	G_A
11	83016656	G	A			Slfn8	ENSMUST00000038141.14	SUBSTITUTION	EXON_CODING	NON_SYNONYMOUS	1060	P354S		R18070571DN01	G_A
11	84215861	G	A			Acaca	ENSMUST00000103201.7	SUBSTITUTION	EXON_CODING	NON_SYNONYMOUS	385	A129T		R18070571DN01	G_A
11	84992672	G	A			Usp32	ENSMUST00000108075.8	SUBSTITUTION	EXON_CODING	NON_SYNONYMOUS	3904	P1302S		R18070571DN01	G_A
11	85476800	G	A			Bcas3	ENSMUST00000108061.7	SUBSTITUTION	EXON_CODING	NON_SYNONYMOUS	985	E329K		R18070571DN01	G_A
11	85840880	G	A			Tbx2	ENSMUST00000000095.6	SUBSTITUTION	EXON_CODING	NON_SYNONYMOUS	2002	G668S	CpG: 21	R18070571DN01	G_A
11	101471070	G	A			Rnd2	ENSMUST00000001347.6	SUBSTITUTION	EXON_CODING	NON_SYNONYMOUS	448	A150T		R18070571DN01	G_A
11	104186446	C	G			Sppl2c	ENSMUST00000107000.1	SUBSTITUTION	EXON_CODING	NON_SYNONYMOUS	71	P24R		R18070571DN01	C_G
11	104289965	C	T			Mapt	ENSMUST00000106989.2	SUBSTITUTION	EXON_CODING	NON_SYNONYMOUS	245	P82L		R18070571DN01	T_C
11	107884520	C	T			Cacng5	ENSMUST00000039071.2	SUBSTITUTION	EXON_CODING	NON_SYNONYMOUS	22	A8T		R18070571DN01	T_C
11	108395839	C	T			Apoh	ENSMUST00000000049.5	SUBSTITUTION	EXON_CODING	NON_SYNONYMOUS	88	P30S		R18070571DN01	T_C
11	116126224	C	T			Trim65	ENSMUST00000067632.3	SUBSTITUTION	EXON_CODING	NON_SYNONYMOUS	1411	E471K		R18070571DN01	T_C
11	119029037	C	T			Cbx2	ENSMUST00000026662.7	SUBSTITUTION	EXON_CODING	NON_SYNONYMOUS	1427	T476I		R18070571DN01	T_C
11	120010901	C	T			Aatk	ENSMUST00000064307.9	SUBSTITUTION	EXON_CODING	NON_SYNONYMOUS	2668	D890N		R18070571DN01	T_C
12	31709730	C	T			Gpr22	ENSMUST00000057783.4	SUBSTITUTION	EXON_CODING	NON_SYNONYMOUS	392	G131E		R18070571DN01	T_C
12	32205629	C	T			Pik3cg	ENSMUST00000053215.13	SUBSTITUTION	EXON_CODING	NON_SYNONYMOUS	358	D120N		R18070571DN01	T_C
12	34078584	C	T			Hdac9	ENSMUST00000209750.1	SUBSTITUTION	EXON_CODING	NON_SYNONYMOUS	3056	R1019K		R18070571DN01	T_C
12	37108955	C	T			Meox2	ENSMUST00000041183.6	SUBSTITUTION	EXON_CODING	NON_SYNONYMOUS	125	S42F		R18070571DN01	T_C
12	49391091	C	T			Gm43517	ENSMUST00000110746.1	SUBSTITUTION	EXON_CODING	NON_SYNONYMOUS	866	A289V		R18070571DN01	T_C
12	51365554	C	T			G2e3	ENSMUST00000119211.7	SUBSTITUTION	EXON_CODING	NON_SYNONYMOUS	1376	S459F		R18070571DN01	T_C
12	75393975	C	T			Rhoj	ENSMUST00000055390.5	SUBSTITUTION	EXON_CODING	NON_SYNONYMOUS	409	L137F		R18070571DN01	T_C
12	79286217	C	T			Zfyve26	ENSMUST00000021547.7	SUBSTITUTION	EXON_CODING	NON_SYNONYMOUS	979	E327K		R18070571DN01	T_C
12	80476052	C	T			Exd2	ENSMUST00000038185.9	SUBSTITUTION	EXON_CODING	NON_SYNONYMOUS	284	P95L		R18070571DN01	T_C
12	84787915	G	C			Ltbp2	ENSMUST00000002073.12	SUBSTITUTION	EXON_CODING	NON_SYNONYMOUS	4322	S1441C		R18070571DN01	C_G
12	98794154	C	T			Eml5	ENSMUST00000223282.1	SUBSTITUTION	EXON_CODING	NON_SYNONYMOUS	5335	G1779R		R18070571DN01	T_C
12	101750846	C	T			Fbln5	ENSMUST00000222587.1	SUBSTITUTION	EXON_CODING	NON_SYNONYMOUS	1282	D428N		R18070571DN01	T_C
12	111671459	T	G			Ckb	ENSMUST00000001304.8	SUBSTITUTION	EXON_CODING	NON_SYNONYMOUS	314	E105A	CpG: 155	R18070571DN01	T_G
12	112175531	C	T			Kif26a	ENSMUST00000128402.2	SUBSTITUTION	EXON_CODING	STOP_GAIN	2218	R740*	CpG: 29	R18070571DN01	T_C
12	113796244	G	A	rs584486677	.	Ighv2-6-8	ENSMUST00000103455.2	SUBSTITUTION	EXON_CODING	NON_SYNONYMOUS	241	L81F		R18070571DN01	G_A
12	113932246	C	A			Ighv14-1	ENSMUST00000103463.2	SUBSTITUTION	EXON_CODING	STOP_GAIN	58	E20*		R18070571DN01	C_A
12	114937285	G	A			Ighv1-42	ENSMUST00000103516.1	SUBSTITUTION	EXON_CODING	NON_SYNONYMOUS	122	P41L		R18070571DN01	T_G
12	114937285	G	T			Ighv1-42	ENSMUST00000103516.1	SUBSTITUTION	EXON_CODING	NON_SYNONYMOUS	122	P41H		R18070571DN01	T_G
12	118020304	C	T			Dnah11	ENSMUST00000084806.6	SUBSTITUTION	EXON_CODING	NON_SYNONYMOUS	7445	G2482E		R18070571DN01	T_C
13	4434439	C	T			Akr1c6	ENSMUST00000021630.14	SUBSTITUTION	EXON_CODING	NON_SYNONYMOUS	49	P17S		R18070571DN01	T_C
13	8836798	C	T			Wdr37	ENSMUST00000054251.12	SUBSTITUTION	EXON_CODING	NON_SYNONYMOUS	952	V318I		R18070571DN01	T_C
13	12409236	G	A			Heatr1	ENSMUST00000059270.9	SUBSTITUTION	EXON_CODING	NON_SYNONYMOUS	1654	E552K		R18070571DN01	G_A
13	14014737	G	A			Tbce	ENSMUST00000039894.12	SUBSTITUTION	EXON_CODING	NON_SYNONYMOUS	458	P153L		R18070571DN01	G_A
13	14191188	G	A			Arid4b	ENSMUST00000110534.7	SUBSTITUTION	EXON_CODING	NON_SYNONYMOUS	3386	S1129N		R18070571DN01	G_A
13	19142058	G	T			Amph	ENSMUST00000200466.4	SUBSTITUTION	EXON_CODING	NON_SYNONYMOUS	1957	A653S		R18070571DN01	T_G
13	46802606	G	A			Kif13a	ENSMUST00000056978.7	SUBSTITUTION	EXON_CODING	NON_SYNONYMOUS	1910	P637L		R18070571DN01	G_A
13	54738880	G	A			Gprin1	ENSMUST00000135343.1	SUBSTITUTION	EXON_CODING	NON_SYNONYMOUS	1580	T527I		R18070571DN01	G_A
13	63240138	C	T			2010111I01Rik	ENSMUST00000091560.10	SUBSTITUTION	EXON_CODING	NON_SYNONYMOUS	2035	R679W	CpG: 27	R18070571DN01	T_C
13	66431578	G	A			2410141K09Rik	ENSMUST00000172579.3	SUBSTITUTION	EXON_CODING	NON_SYNONYMOUS	845	S282F		R18070571DN01	C_G
13	66431578	G	C			2410141K09Rik	ENSMUST00000172579.3	SUBSTITUTION	EXON_CODING	NON_SYNONYMOUS	845	S282C		R18070571DN01	C_G
13	74667993	G	A			Erap1	ENSMUST00000169114.2	SUBSTITUTION	EXON_CODING	NON_SYNONYMOUS	1527	M509I		R18070571DN01	G_A
13	76056770	G	A			Gpr150	ENSMUST00000056130.7	SUBSTITUTION	EXON_CODING	NON_SYNONYMOUS	55	P19S		R18070571DN01	G_A
13	76131320	G	A			Ttc37	ENSMUST00000224386.1	SUBSTITUTION	EXON_CODING	NON_SYNONYMOUS	1870	A624T		R18070571DN01	G_A
13	76827802	G	A			Mctp1	ENSMUST00000125209.7	SUBSTITUTION	SPLICE_SITE	SPLICE	-1			R18070571DN01	G_A
13	81579684	G	A			Adgrv1	ENSMUST00000095585.10	SUBSTITUTION	EXON_CODING	NON_SYNONYMOUS	836	T279I		R18070571DN01	G_A
13	89608123	G	A			Hapln1	ENSMUST00000022108.8	SUBSTITUTION	EXON_CODING	NON_SYNONYMOUS	1045	V349I		R18070571DN01	G_A
13	92131448	G	A			Rasgrf2	ENSMUST00000099326.9	SUBSTITUTION	EXON_CODING	NON_SYNONYMOUS	47	A16V	CpG: 80	R18070571DN01	G_A
13	92575227	G	A			Spz1	ENSMUST00000050658.5	SUBSTITUTION	EXON_CODING	NON_SYNONYMOUS	740	S247F		R18070571DN01	G_A
13	93150750	G	A			Papd4	ENSMUST00000048702.6	SUBSTITUTION	EXON_CODING	NON_SYNONYMOUS	1234	R412C		R18070571DN01	G_A
13	93391802	G	A			Homer1	ENSMUST00000079086.7	SUBSTITUTION	SPLICE_SITE	SPLICE	-1			R18070571DN01	G_A
13	96433357	G	A			Ankdd1b	ENSMUST00000055607.11	SUBSTITUTION	EXON_CODING	NON_SYNONYMOUS	752	P251L		R18070571DN01	G_A
13	96433401	C	T			Ankdd1b	ENSMUST00000055607.11	SUBSTITUTION	SPLICE_SITE	SPLICE	-1			R18070571DN01	T_C
13	97034202	T	G			1700029F12Rik	ENSMUST00000091377.4	SUBSTITUTION	EXON_CODING	NON_SYNONYMOUS	64	T22P		R18070571DN01	T_G
13	108282472	G	A			Elovl7	ENSMUST00000022207.9	SUBSTITUTION	EXON_CODING	NON_SYNONYMOUS	637	V213I		R18070571DN01	G_A
14	25989341	G	A			Duxbl1	ENSMUST00000049793.8	SUBSTITUTION	EXON_CODING	NON_SYNONYMOUS	1000	V334M		R18070571DN01	G_A
14	26128960	G	A			Duxbl2	ENSMUST00000100810.6	SUBSTITUTION	EXON_CODING	NON_SYNONYMOUS	1000	V334M		R18070571DN01	G_A
14	26268609	G	A			Duxbl3	ENSMUST00000100804.4	SUBSTITUTION	EXON_CODING	NON_SYNONYMOUS	1000	V334M		R18070571DN01	G_A
14	26605883	T	C			Dennd6a	ENSMUST00000037585.8	SUBSTITUTION	EXON_CODING	NON_SYNONYMOUS	698	I233T		R18070571DN01	T_C
14	27472232	G	A			Fam208a	ENSMUST00000022450.5	SUBSTITUTION	EXON_CODING	NON_SYNONYMOUS	3388	D1130N		R18070571DN01	G_A
14	32029728	G	A			Galnt15	ENSMUST00000022460.10	SUBSTITUTION	EXON_CODING	NON_SYNONYMOUS	236	S79N		R18070571DN01	G_A
14	34343682	G	A			Glud1	ENSMUST00000022322.16	SUBSTITUTION	EXON_CODING	NON_SYNONYMOUS	1636	V546I		R18070571DN01	G_A
14	35562504	G	A			Grid1	ENSMUST00000043349.6	SUBSTITUTION	EXON_CODING	NON_SYNONYMOUS	2203	G735R		R18070571DN01	G_A
14	37092019	G	A			Cdhr1	ENSMUST00000022337.10	SUBSTITUTION	EXON_CODING	NON_SYNONYMOUS	449	A150V		R18070571DN01	G_A
14	39472103	G	A			Nrg3	ENSMUST00000166968.8	SUBSTITUTION	EXON_CODING	NON_SYNONYMOUS	698	S233F		R18070571DN01	G_A
14	43234128	G	A			Gm8122	ENSMUST00000165988.1	SUBSTITUTION	EXON_CODING	NON_SYNONYMOUS	182	A61V		R18070571DN01	G_A
14	43962754	T	G			Ang5	ENSMUST00000066719.5	SUBSTITUTION	EXON_CODING	NON_SYNONYMOUS	274	L92V		R18070571DN01	T_G
14	44124963	G	A			Gm3327	ENSMUST00000168906.1	SUBSTITUTION	SPLICE_SITE	SPLICE	-1			R18070571DN01	G_A
14	51891415	G	A			Mettl17	ENSMUST00000164902.7	SUBSTITUTION	EXON_CODING	NON_SYNONYMOUS	1141	G381R		R18070571DN01	G_A
14	52081814	G	A			Hnrnpc	ENSMUST00000111610.11	SUBSTITUTION	EXON_CODING	NON_SYNONYMOUS	331	H111Y		R18070571DN01	G_A
14	52202208	C	T			Chd8	ENSMUST00000200169.5	SUBSTITUTION	EXON_CODING	NON_SYNONYMOUS	7007	R2336Q		R18070571DN01	T_C
14	52218208	G	A			Chd8	ENSMUST00000200169.5	SUBSTITUTION	EXON_CODING	NON_SYNONYMOUS	3022	L1008F		R18070571DN01	G_A
14	54192338	G	A			Traj27	ENSMUST00000103714.1	SUBSTITUTION	EXON_CODING	NON_SYNONYMOUS	35	G12E		R18070571DN01	G_A
14	54282598	G	A			Olfr49	ENSMUST00000216214.1	SUBSTITUTION	EXON_CODING	NON_SYNONYMOUS	296	A99V		R18070571DN01	G_A
14	56487017	G	A			Rnf17	ENSMUST00000095793.2	SUBSTITUTION	EXON_CODING	NON_SYNONYMOUS	3317	G1106E		R18070571DN01	G_A
14	66865128	C	T			Dpysl2	ENSMUST00000022629.8	SUBSTITUTION	EXON_CODING	NON_SYNONYMOUS	82	D28N		R18070571DN01	T_C
14	70968297	G	A			Gfra2	ENSMUST00000022699.9	SUBSTITUTION	EXON_CODING	NON_SYNONYMOUS	1099	G367S		R18070571DN01	G_A
14	75305894	G	A			Zc3h13	ENSMUST00000227049.1	SUBSTITUTION	EXON_CODING	NON_SYNONYMOUS	445	D149N		R18070571DN01	G_A
14	88467234	G	A			Pcdh20	ENSMUST00000061628.6	SUBSTITUTION	EXON_CODING	NON_SYNONYMOUS	2629	P877S		R18070571DN01	G_A
14	96517987	G	A			Klhl1	ENSMUST00000022666.8	SUBSTITUTION	EXON_CODING	NON_SYNONYMOUS	331	P111S		R18070571DN01	G_A
14	101695962	G	A			Uchl3	ENSMUST00000002289.7	SUBSTITUTION	EXON_CODING	NON_SYNONYMOUS	670	A224T		R18070571DN01	G_A
14	103185633	G	A			Mycbp2	ENSMUST00000159855.7	SUBSTITUTION	EXON_CODING	NON_SYNONYMOUS	7337	P2446L		R18070571DN01	G_A
14	108912514	G	A			Slitrk1	ENSMUST00000100322.3	SUBSTITUTION	EXON_CODING	NON_SYNONYMOUS	764	T255I		R18070571DN01	G_A
14	111680327	G	A			Slitrk5	ENSMUST00000042767.8	SUBSTITUTION	EXON_CODING	NON_SYNONYMOUS	1382	R461H		R18070571DN01	G_A
15	5105293	T	C			Card6	ENSMUST00000118365.2	SUBSTITUTION	EXON_CODING	NON_SYNONYMOUS	427	T143A		R18070571DN01	T_C
15	9361983	G	A			Ugt3a2	ENSMUST00000072403.6	SUBSTITUTION	SPLICE_SITE	SPLICE	-1			R18070571DN01	G_A
15	12349718	G	A			Golph3	ENSMUST00000059680.6	SUBSTITUTION	EXON_CODING	NON_SYNONYMOUS	823	D275N		R18070571DN01	G_A
15	12924098	G	A			Drosha	ENSMUST00000169061.7	SUBSTITUTION	EXON_CODING	NON_SYNONYMOUS	3565	V1189I		R18070571DN01	G_A
15	47981961	C	T			Csmd3	ENSMUST00000100670.9	SUBSTITUTION	EXON_CODING	NON_SYNONYMOUS	2728	G910R		R18070571DN01	T_C
15	55212195	G	A			Deptor	ENSMUST00000096433.9	SUBSTITUTION	EXON_CODING	NON_SYNONYMOUS	794	S265N		R18070571DN01	G_A
15	57942607	C	T			Tbc1d31	ENSMUST00000022992.12	SUBSTITUTION	EXON_CODING	NON_SYNONYMOUS	1364	T455I		R18070571DN01	T_C
15	60919765	G	A			A1bg	ENSMUST00000096418.4	SUBSTITUTION	EXON_CODING	NON_SYNONYMOUS	821	A274V		R18070571DN01	G_A
15	66020302	G	A			Kcnq3	ENSMUST00000070256.8	SUBSTITUTION	EXON_CODING	NON_SYNONYMOUS	1223	S408F		R18070571DN01	G_A
15	74540932	G	A			Adgrb1	ENSMUST00000042035.15	SUBSTITUTION	EXON_CODING	NON_SYNONYMOUS	1502	G501D		R18070571DN01	G_A
15	76693139	G	A			Ppp1r16a	ENSMUST00000135388.2	SUBSTITUTION	SPLICE_SITE	SPLICE	-1			R18070571DN01	G_A
15	78297060	G	C			Csf2rb2	ENSMUST00000096356.4	SUBSTITUTION	EXON_CODING	NON_SYNONYMOUS	131	T44S		R18070571DN01	C_G
15	78918276	G	C			Gm49510	ENSMUST00000134703.7	SUBSTITUTION	EXON_CODING	NON_SYNONYMOUS	1621	E541Q		R18070571DN01	C_G
15	89460398	C	T			Mapk8ip2	ENSMUST00000023291.5	SUBSTITUTION	EXON_CODING	NON_SYNONYMOUS	2165	T722M		R18070571DN01	T_C
15	94528068	G	C			Pus7l	ENSMUST00000049151.3	SUBSTITUTION	EXON_CODING	NON_SYNONYMOUS	1451	A484G		R18070571DN01	C_G
15	99404465	G	A			Tmbim6	ENSMUST00000023749.14	SUBSTITUTION	EXON_CODING	NON_SYNONYMOUS	217	A73T		R18070571DN01	G_A
15	99703810	A	G			Smarcd1	ENSMUST00000023759.5	SUBSTITUTION	EXON_CODING	NON_SYNONYMOUS	481	I161V		R18070571DN01	G_A
15	101946512	C	T			Krt78	ENSMUST00000164932.2	SUBSTITUTION	EXON_CODING	NON_SYNONYMOUS	2863	G955R		R18070571DN01	T_C
15	102086640	G	A			Eif4b	ENSMUST00000169681.2	SUBSTITUTION	SPLICE_SITE	SPLICE	-1			R18070571DN01	G_A
16	9579575	G	A			Grin2a	ENSMUST00000199708.4	SUBSTITUTION	EXON_CODING	NON_SYNONYMOUS	2647	P883S		R18070571DN01	G_A
16	16868673	C	T			Vpreb1	ENSMUST00000075017.4	SUBSTITUTION	EXON_CODING	NON_SYNONYMOUS	352	G118R		R18070571DN01	T_C
16	17803245	A	C			Scarf2	ENSMUST00000012161.4	SUBSTITUTION	EXON_CODING	NON_SYNONYMOUS	776	K259T	CpG: 84	R18070571DN01	C_A
16	31455112	C	T			Bdh1	ENSMUST00000115227.9	SUBSTITUTION	EXON_CODING	NON_SYNONYMOUS	494	A165V		R18070571DN01	T_C
16	35938723	G	A			Dtx3l	ENSMUST00000081933.13	SUBSTITUTION	EXON_CODING	NON_SYNONYMOUS	155	T52I	CpG: 50	R18070571DN01	G_A
16	37200687	G	A			Stxbp5l	ENSMUST00000114787.7	SUBSTITUTION	EXON_CODING	NON_SYNONYMOUS	1844	P615L		R18070571DN01	G_A
16	41888943	G	A			Lsamp	ENSMUST00000187695.6	SUBSTITUTION	EXON_CODING	NON_SYNONYMOUS	235	V79M		R18070571DN01	G_A
16	44419263	G	A			Cfap44	ENSMUST00000099742.8	SUBSTITUTION	EXON_CODING	NON_SYNONYMOUS	1672	V558I		R18070571DN01	G_A
16	45555670	C	T			Slc9c1	ENSMUST00000159945.7	SUBSTITUTION	EXON_CODING	NON_SYNONYMOUS	1118	S373F		R18070571DN01	T_C
16	45556659	C	T			Slc9c1	ENSMUST00000159945.7	SUBSTITUTION	EXON_CODING	NON_SYNONYMOUS	1331	T444I		R18070571DN01	T_C
16	49137678	G	A			Myh15	ENSMUST00000168680.1	SUBSTITUTION	EXON_CODING	NON_SYNONYMOUS	2857	A953T		R18070571DN01	G_A
16	50262432	G	A			Bbx	ENSMUST00000138166.7	SUBSTITUTION	EXON_CODING	NON_SYNONYMOUS	650	A217V		R18070571DN01	G_A
16	56604034	G	A			Abi3bp	ENSMUST00000231781.1	SUBSTITUTION	SPLICE_SITE	SPLICE	-1			R18070571DN01	G_A
16	57513281	G	A			Filip1l	ENSMUST00000159816.7	SUBSTITUTION	EXON_CODING	NON_SYNONYMOUS	436	E146K		R18070571DN01	G_A
16	57627605	C	T			Col8a1	ENSMUST00000089332.4	SUBSTITUTION	EXON_CODING	NON_SYNONYMOUS	1541	G514E		R18070571DN01	T_C
16	58889893	G	A			Olfr178	ENSMUST00000215032.1	SUBSTITUTION	EXON_CODING	NON_SYNONYMOUS	326	A109V		R18070571DN01	G_A
16	59269655	C	T			Olfr201	ENSMUST00000216834.1	SUBSTITUTION	EXON_CODING	NON_SYNONYMOUS	11	G4E		R18070571DN01	T_C
16	60526492	G	A			Epha6	ENSMUST00000068860.12	SUBSTITUTION	EXON_CODING	NON_SYNONYMOUS	407	T136I		R18070571DN01	G_A
16	63595663	C	T			Epha3	ENSMUST00000064405.7	SUBSTITUTION	EXON_CODING	NON_SYNONYMOUS	1972	V658I		R18070571DN01	T_C
16	84730432	C	T			Mrpl39	ENSMUST00000116584.1	SUBSTITUTION	EXON_CODING	STOP_GAIN	566	W189*		R18070571DN01	T_C
16	84831404	A	G			Atp5j	ENSMUST00000023608.13	SUBSTITUTION	EXON_CODING	NON_SYNONYMOUS	89	V30A		R18070571DN01	G_A
16	85798161	C	T			Adamts1	ENSMUST00000023610.14	SUBSTITUTION	EXON_CODING	STOP_GAIN	1698	W566*		R18070571DN01	T_C
16	87437319	C	T			Rwdd2b	ENSMUST00000039101.11	SUBSTITUTION	EXON_CODING	NON_SYNONYMOUS	182	S61N		R18070571DN01	T_C
16	88896286	C	T			Krtap19-5	ENSMUST00000053460.3	SUBSTITUTION	EXON_CODING	NON_SYNONYMOUS	137	G46D		R18070571DN01	T_C
16	89821928	C	T			Tiam1	ENSMUST00000002588.10	SUBSTITUTION	EXON_CODING	NON_SYNONYMOUS	2941	G981S		R18070571DN01	T_C
16	90229903	G	A			Scaf4	ENSMUST00000039280.8	SUBSTITUTION	EXON_CODING	NON_SYNONYMOUS	3025	P1009S		R18070571DN01	G_A
16	90789008	C	T			Urb1	ENSMUST00000140920.1	SUBSTITUTION	EXON_CODING	STOP_GAIN	1445	W482*		R18070571DN01	T_C
16	94504367	C	T			Dscr3	ENSMUST00000023615.6	SUBSTITUTION	EXON_CODING	NON_SYNONYMOUS	442	G148R		R18070571DN01	T_C
17	6673944	G	C			Sytl3	ENSMUST00000097430.9	SUBSTITUTION	EXON_CODING	NON_SYNONYMOUS	59	R20P		R18070571DN01	C_G
17	12256590	C	T			Map3k4	ENSMUST00000089058.6	SUBSTITUTION	SPLICE_SITE	SPLICE	-1			R18070571DN01	T_C
17	14961125	C	T			Phf10	ENSMUST00000024657.11	SUBSTITUTION	EXON_CODING	NON_SYNONYMOUS	70	A24T	CpG: 45	R18070571DN01	T_C
17	19521520	C	T			Vmn2r100	ENSMUST00000166081.2	SUBSTITUTION	EXON_CODING	NON_SYNONYMOUS	493	L165F		R18070571DN01	T_C
17	20776351	C	T	rs239062292	.	Vmn1r228	ENSMUST00000233186.1	SUBSTITUTION	EXON_CODING	NON_SYNONYMOUS	904	A302T		R18070571DN01	T_C
17	21287055	C	T			Vmn1r236	ENSMUST00000066998.4	SUBSTITUTION	EXON_CODING	NON_SYNONYMOUS	434	S145F		R18070571DN01	T_C
17	23182233	C	T			Zfp40	ENSMUST00000037057.13	SUBSTITUTION	SPLICE_SITE	SPLICE	-1			R18070571DN01	T_C
17	23345178	G	C			Vmn2r115	ENSMUST00000168175.1	SUBSTITUTION	EXON_CODING	NON_SYNONYMOUS	323	W108S		R18070571DN01	C_G
17	23561472	C	T			Zfp213	ENSMUST00000095606.4	SUBSTITUTION	EXON_CODING	NON_SYNONYMOUS	73	D25N		R18070571DN01	T_C
17	23834232	A	T			Prss33	ENSMUST00000059906.7	SUBSTITUTION	EXON_CODING	NON_SYNONYMOUS	634	L212M		R18070571DN01	T_A
17	24382043	A	G			Abca3	ENSMUST00000039013.14	SUBSTITUTION	EXON_CODING	NON_SYNONYMOUS	1430	Q477R		R18070571DN01	G_A
17	24901707	C	T			Mapk8ip3	ENSMUST00000115229.9	SUBSTITUTION	EXON_CODING	NON_SYNONYMOUS	2551	V851M		R18070571DN01	T_C
17	25796585	C	G			Metrn	ENSMUST00000165838.7	SUBSTITUTION	EXON_CODING	NON_SYNONYMOUS	155	G52A	CpG: 70	R18070571DN01	C_G
17	25964080	C	T			Capn15	ENSMUST00000212520.1	SUBSTITUTION	EXON_CODING	NON_SYNONYMOUS	1624	D542N		R18070571DN01	T_C
17	29332778	C	T			Mtch1	ENSMUST00000095427.10	SUBSTITUTION	EXON_CODING	NON_SYNONYMOUS	1099	G367S		R18070571DN01	T_C
17	30530202	T	C	rs33796254	Common	Btbd9	ENSMUST00000168787.6	SUBSTITUTION	EXON_CODING	NON_SYNONYMOUS	137	H46R		R18070571DN01	T_C
17	31213788	C	T	rs232582916	.	Ubash3a	ENSMUST00000048656.13	SUBSTITUTION	EXON_CODING	NON_SYNONYMOUS	224	A75V		R18070571DN01	T_C
17	33269093	G	A			Olfr63	ENSMUST00000217023.2	SUBSTITUTION	EXON_CODING	NON_SYNONYMOUS	368	R123H		R18070571DN01	G_A
17	35394579	A	G			H2-Q5	ENSMUST00000172979.3	SUBSTITUTION	EXON_CODING	NON_SYNONYMOUS	287	Q96R	CpG: 100	R18070571DN01	G_A
17	35394582	G	T			H2-Q5	ENSMUST00000172979.3	SUBSTITUTION	EXON_CODING	NON_SYNONYMOUS	290	G97V	CpG: 100	R18070571DN01	T_G
17	35428102	C	A			H2-Q6	ENSMUST00000174699.7	SUBSTITUTION	EXON_CODING	NON_SYNONYMOUS	849	N283K		R18070571DN01	C_A
17	35442503	A	G			H2-Q7	ENSMUST00000071951.12	SUBSTITUTION	EXON_CODING	NON_SYNONYMOUS	847	N283D		R18070571DN01	G_A
17	35442503	A	C			H2-Q7	ENSMUST00000071951.12	SUBSTITUTION	EXON_CODING	NON_SYNONYMOUS	847	N283H		R18070571DN01	G_A
17	35442719	G	A			H2-Q7	ENSMUST00000071951.12	SUBSTITUTION	EXON_CODING	NON_SYNONYMOUS	937	V313I		R18070571DN01	G_A
17	35693622	C	T			Ddr1	ENSMUST00000117301.7	SUBSTITUTION	EXON_CODING	STOP_GAIN	161	W54*		R18070571DN01	T_C
17	35868627	C	T			Ppp1r18	ENSMUST00000127442.7	SUBSTITUTION	EXON_CODING	NON_SYNONYMOUS	1393	P465S		R18070571DN01	T_C
17	35908637	C	T			Atat1	ENSMUST00000061052.11	SUBSTITUTION	EXON_CODING	NON_SYNONYMOUS	463	A155T		R18070571DN01	T_C
17	36083274	C	A	rs50994401	Common	H2-Bl	ENSMUST00000173080.9	SUBSTITUTION	EXON_CODING	NON_SYNONYMOUS	569	R190L	CpG: 86	R18070571DN01	C_A
17	40955154	C	T			Mut	ENSMUST00000169611.3	SUBSTITUTION	EXON_CODING	NON_SYNONYMOUS	1607	T536I		R18070571DN01	T_C
17	43087958	C	T			Tnfrsf21	ENSMUST00000024708.5	SUBSTITUTION	EXON_CODING	NON_SYNONYMOUS	1954	P652S		R18070571DN01	T_C
17	46134991	C	T			Rsph9	ENSMUST00000024762.2	SUBSTITUTION	EXON_CODING	NON_SYNONYMOUS	652	E218K		R18070571DN01	T_C
17	46239558	C	T			Xpo5	ENSMUST00000087031.6	SUBSTITUTION	EXON_CODING	NON_SYNONYMOUS	2965	P989S		R18070571DN01	T_C
17	47468619	G	C			AI661453	ENSMUST00000150819.2	SUBSTITUTION	EXON_CODING	NON_SYNONYMOUS	3269	G1090A	CpG: 41	R18070571DN01	C_G
17	47869257	C	T			Foxp4	ENSMUST00000097311.8	SUBSTITUTION	EXON_CODING	NON_SYNONYMOUS	1757	S586N		R18070571DN01	T_C
17	48459681	G	C			Unc5cl	ENSMUST00000074574.12	SUBSTITUTION	EXON_CODING	NON_SYNONYMOUS	82	A28P		R18070571DN01	C_G
17	55510227	C	A			St6gal2	ENSMUST00000025000.3	SUBSTITUTION	EXON_CODING	NON_SYNONYMOUS	1390	H464N		R18070571DN01	C_A
17	58954442	C	T			Pdzph1	ENSMUST00000025064.13	SUBSTITUTION	EXON_CODING	NON_SYNONYMOUS	2594	G865E		R18070571DN01	T_C
17	66693821	C	T			Ptprm	ENSMUST00000037974.9	SUBSTITUTION	EXON_CODING	NON_SYNONYMOUS	3340	V1114I		R18070571DN01	T_C
17	71310148	C	T			Emilin2	ENSMUST00000233057.1	SUBSTITUTION	SPLICE_SITE	SPLICE	-1			R18070571DN01	T_C
17	71556387	G	A			Spdya	ENSMUST00000167641.7	SUBSTITUTION	EXON_CODING	NON_SYNONYMOUS	130	E44K		R18070571DN01	G_A
17	84429178	C	T			Thada	ENSMUST00000047524.8	SUBSTITUTION	EXON_CODING	NON_SYNONYMOUS	2674	E892K		R18070571DN01	T_C
18	5767633	C	T			Zeb1	ENSMUST00000025081.11	SUBSTITUTION	EXON_CODING	NON_SYNONYMOUS	2143	L715F		R18070571DN01	T_C
18	7380069	C	T			Mpp7	ENSMUST00000115869.2	SUBSTITUTION	EXON_CODING	NON_SYNONYMOUS	1124	G375D		R18070571DN01	T_C
18	20088373	C	T			Dsc1	ENSMUST00000224432.1	SUBSTITUTION	EXON_CODING	NON_SYNONYMOUS	2044	D682N		R18070571DN01	T_C
18	20592353	C	T			Dsg2	ENSMUST00000059787.14	SUBSTITUTION	EXON_CODING	NON_SYNONYMOUS	1520	S507F		R18070571DN01	T_C
18	20727962	C	T			B4galt6	ENSMUST00000070080.5	SUBSTITUTION	EXON_CODING	NON_SYNONYMOUS	232	D78N		R18070571DN01	T_C
18	36954845	G	A			Pcdha4	ENSMUST00000192512.5	SUBSTITUTION	EXON_CODING	NON_SYNONYMOUS	2080	V694M		R18070571DN01	G_A
18	37301055	C	T			Pcdhb3	ENSMUST00000051754.1	SUBSTITUTION	EXON_CODING	NON_SYNONYMOUS	73	L25F		R18070571DN01	T_C
18	37412915	T	C			Pcdhb10	ENSMUST00000051126.3	SUBSTITUTION	EXON_CODING	NON_SYNONYMOUS	1043	I348T		R18070571DN01	T_C
18	37726389	C	T			Pcdhga8	ENSMUST00000066149.8	SUBSTITUTION	EXON_CODING	NON_SYNONYMOUS	497	S166F		R18070571DN01	T_C
18	37737619	C	T			Pcdhga9	ENSMUST00000091935.6	SUBSTITUTION	EXON_CODING	NON_SYNONYMOUS	500	S167F		R18070571DN01	T_C
18	37990512	C	T			Arap3	ENSMUST00000042944.7	SUBSTITUTION	EXON_CODING	NON_SYNONYMOUS	1370	S457N		R18070571DN01	T_C
18	38282603	C	T			Pcdh12	ENSMUST00000025311.6	SUBSTITUTION	EXON_CODING	NON_SYNONYMOUS	1468	G490S		R18070571DN01	T_C
18	43328420	C	T			Dpysl3	ENSMUST00000121805.7	SUBSTITUTION	EXON_CODING	NON_SYNONYMOUS	1705	D569N		R18070571DN01	T_C
18	43987851	G	A			Spink5	ENSMUST00000069245.7	SUBSTITUTION	EXON_CODING	NON_SYNONYMOUS	871	A291T		R18070571DN01	G_A
18	44168136	T	G			Spinkl	ENSMUST00000066328.3	SUBSTITUTION	EXON_CODING	NON_SYNONYMOUS	134	K45T		R18070571DN01	T_G
18	46241654	C	T			Pggt1b	ENSMUST00000025354.3	SUBSTITUTION	EXON_CODING	NON_SYNONYMOUS	1000	E334K		R18070571DN01	T_C
18	52884981	A	C			Sncaip	ENSMUST00000178678.7	SUBSTITUTION	EXON_CODING	NON_SYNONYMOUS	1193	E398A		R18070571DN01	C_A
18	58027816	C	T			Fbn2	ENSMUST00000025497.6	SUBSTITUTION	SPLICE_SITE	SPLICE	-1			R18070571DN01	T_C
18	58900877	C	T			Adamts19	ENSMUST00000052907.5	SUBSTITUTION	EXON_CODING	NON_SYNONYMOUS	923	S308F		R18070571DN01	T_C
18	58952357	C	T			Adamts19	ENSMUST00000052907.5	SUBSTITUTION	EXON_CODING	NON_SYNONYMOUS	1483	H495Y		R18070571DN01	T_C
18	60538332	C	T			Dctn4	ENSMUST00000223984.1	SUBSTITUTION	EXON_CODING	NON_SYNONYMOUS	275	T92I		R18070571DN01	T_C
18	65447689	C	T			Malt1	ENSMUST00000224056.1	SUBSTITUTION	EXON_CODING	NON_SYNONYMOUS	653	A218V		R18070571DN01	T_C
18	67226886	C	T			Mppe1	ENSMUST00000073054.3	SUBSTITUTION	EXON_CODING	NON_SYNONYMOUS	908	G303D		R18070571DN01	T_C
18	82988085	A	C			Zfp516	ENSMUST00000171238.7	SUBSTITUTION	EXON_CODING	NON_SYNONYMOUS	3113	E1038A		R18070571DN01	C_A
19	3283138	C	G			Mrpl21	ENSMUST00000025745.9	SUBSTITUTION	EXON_CODING	NON_SYNONYMOUS	67	R23G	CpG: 41	R18070571DN01	C_G
19	4987342	G	A			Npas4	ENSMUST00000056129.7	SUBSTITUTION	EXON_CODING	NON_SYNONYMOUS	923	P308L		R18070571DN01	G_A
19	6837392	G	A			Rps6ka4	ENSMUST00000025903.5	SUBSTITUTION	EXON_CODING	NON_SYNONYMOUS	841	P281S		R18070571DN01	G_A
19	11253192	G	A			Ms4a1	ENSMUST00000169159.2	SUBSTITUTION	EXON_CODING	NON_SYNONYMOUS	644	T215I		R18070571DN01	G_A
19	11870352	G	A			Olfr1419	ENSMUST00000217617.1	SUBSTITUTION	EXON_CODING	NON_SYNONYMOUS	863	P288L		R18070571DN01	G_A
19	12088525	G	A			Olfr1426	ENSMUST00000217952.1	SUBSTITUTION	EXON_CODING	NON_SYNONYMOUS	266	T89I		R18070571DN01	G_A
19	12322077	G	A			Olfr1437	ENSMUST00000207241.2	SUBSTITUTION	EXON_CODING	NON_SYNONYMOUS	749	S250F		R18070571DN01	G_A
19	12422635	G	A			Olfr1441	ENSMUST00000216506.1	SUBSTITUTION	EXON_CODING	NON_SYNONYMOUS	325	G109R		R18070571DN01	G_A
19	12587394	G	A			Fam111a	ENSMUST00000144662.7	SUBSTITUTION	EXON_CODING	NON_SYNONYMOUS	638	G213E		R18070571DN01	G_A
19	13103022	G	A			Olfr1458	ENSMUST00000215160.1	SUBSTITUTION	EXON_CODING	NON_SYNONYMOUS	281	A94V		R18070571DN01	G_A
19	13633153	G	A			Olfr1489	ENSMUST00000217182.2	SUBSTITUTION	EXON_CODING	NON_SYNONYMOUS	41	G14E		R18070571DN01	G_A
19	13704901	C	T			Olfr1491	ENSMUST00000216366.1	SUBSTITUTION	EXON_CODING	NON_SYNONYMOUS	73	P25S		R18070571DN01	T_C
19	17125432	G	A			Prune2	ENSMUST00000087689.4	SUBSTITUTION	EXON_CODING	NON_SYNONYMOUS	7954	D2652N		R18070571DN01	G_A
19	30136505	G	A			Gldc	ENSMUST00000025778.7	SUBSTITUTION	EXON_CODING	NON_SYNONYMOUS	1496	A499V		R18070571DN01	G_A
19	32633932	G	A			Papss2	ENSMUST00000025833.6	SUBSTITUTION	EXON_CODING	NON_SYNONYMOUS	80	S27N		R18070571DN01	G_A
19	32633952	G	A			Papss2	ENSMUST00000025833.6	SUBSTITUTION	EXON_CODING	NON_SYNONYMOUS	100	V34M		R18070571DN01	G_A
19	33749464	G	A			Lipo2	ENSMUST00000147153.2	SUBSTITUTION	EXON_CODING	NON_SYNONYMOUS	172	P58S		R18070571DN01	G_A
19	34020322	G	A			Lipk	ENSMUST00000054260.7	SUBSTITUTION	EXON_CODING	NON_SYNONYMOUS	217	G73R		R18070571DN01	G_A
19	34149289	G	A			Ankrd22	ENSMUST00000025686.7	SUBSTITUTION	EXON_CODING	NON_SYNONYMOUS	140	A47V		R18070571DN01	G_A
19	34950646	C	T			Kif20b	ENSMUST00000087341.6	SUBSTITUTION	EXON_CODING	NON_SYNONYMOUS	3307	L1103F		R18070571DN01	T_C
19	36859084	G	A			Tnks2	ENSMUST00000025729.11	SUBSTITUTION	EXON_CODING	NON_SYNONYMOUS	1012	A338T		R18070571DN01	G_A
19	36961769	G	A			Btaf1	ENSMUST00000099494.3	SUBSTITUTION	SPLICE_SITE	SPLICE	-1			R18070571DN01	G_A
19	37598579	G	A			Exoc6	ENSMUST00000066439.6	SUBSTITUTION	EXON_CODING	NON_SYNONYMOUS	1540	D514N		R18070571DN01	G_A
19	39330252	G	A			Cyp2c29	ENSMUST00000003137.14	SUBSTITUTION	EXON_CODING	NON_SYNONYMOUS	1292	G431E		R18070571DN01	G_A
19	43441891	G	A			Cnnm1	ENSMUST00000223787.1	SUBSTITUTION	EXON_CODING	NON_SYNONYMOUS	1447	D483N		R18070571DN01	G_A
19	47113364	G	T			Pdcd11	ENSMUST00000072141.2	SUBSTITUTION	EXON_CODING	NON_SYNONYMOUS	2987	G996V		R18070571DN01	T_G
19	53853602	C	T			Rbm20	ENSMUST00000164202.7	SUBSTITUTION	EXON_CODING	NON_SYNONYMOUS	3334	P1112S		R18070571DN01	T_C
19	56950248	G	A			Afap1l2	ENSMUST00000111584.8	SUBSTITUTION	EXON_CODING	NON_SYNONYMOUS	89	T30I		R18070571DN01	G_A
2	3453543	C	T			Dclre1c	ENSMUST00000102988.9	SUBSTITUTION	EXON_CODING	NON_SYNONYMOUS	1852	H618Y		R18070571DN01	T_C
2	3462552	C	A			Suv39h2	ENSMUST00000027956.8	SUBSTITUTION	EXON_CODING	NON_SYNONYMOUS	1126	D376Y		R18070571DN01	C_A
2	3494523	C	T			Hspa14	ENSMUST00000027961.11	SUBSTITUTION	EXON_CODING	NON_SYNONYMOUS	968	G323E		R18070571DN01	T_C
2	5891297	C	T			Sec61a2	ENSMUST00000102981.9	SUBSTITUTION	EXON_CODING	NON_SYNONYMOUS	134	C45Y		R18070571DN01	T_C
2	12247509	C	T			Itga8	ENSMUST00000028106.10	SUBSTITUTION	SPLICE_SITE	SPLICE	-1			R18070571DN01	T_C
2	32687165	C	T			Fpgs	ENSMUST00000028148.10	SUBSTITUTION	EXON_CODING	NON_SYNONYMOUS	802	D268N		R18070571DN01	T_C
2	34717253	C	T			Gapvd1	ENSMUST00000113099.9	SUBSTITUTION	EXON_CODING	NON_SYNONYMOUS	1732	G578S		R18070571DN01	T_C
2	35354624	C	T			4930568D16Rik	ENSMUST00000028243.1	SUBSTITUTION	EXON_CODING	NON_SYNONYMOUS	715	D239N		R18070571DN01	T_C
2	41344472	G	A			Lrp1b	ENSMUST00000052550.12	SUBSTITUTION	EXON_CODING	NON_SYNONYMOUS	3466	L1156F		R18070571DN01	G_A
2	41449239	C	T			Lrp1b	ENSMUST00000052550.12	SUBSTITUTION	EXON_CODING	NON_SYNONYMOUS	2591	C864Y		R18070571DN01	T_C
2	49947547	C	T			Lypd6b	ENSMUST00000028103.12	SUBSTITUTION	EXON_CODING	NON_SYNONYMOUS	530	P177L		R18070571DN01	T_C
2	52267802	C	T			Neb	ENSMUST00000036934.11	SUBSTITUTION	SPLICE_SITE	SPLICE	-1			R18070571DN01	T_C
2	62528717	C	T			Fap	ENSMUST00000102732.9	SUBSTITUTION	EXON_CODING	NON_SYNONYMOUS	1340	R447K		R18070571DN01	T_C
2	62764577	C	T			Kcnh7	ENSMUST00000075052.9	SUBSTITUTION	EXON_CODING	NON_SYNONYMOUS	2148	M716I		R18070571DN01	T_C
2	66201193	C	T			Ttc21b	ENSMUST00000102718.9	SUBSTITUTION	EXON_CODING	NON_SYNONYMOUS	3190	E1064K		R18070571DN01	T_C
2	69286747	C	T			Abcb11	ENSMUST00000102709.7	SUBSTITUTION	EXON_CODING	NON_SYNONYMOUS	1556	G519D		R18070571DN01	T_C
2	76712742	C	T			Ttn	ENSMUST00000099981.8	SUBSTITUTION	EXON_CODING	NON_SYNONYMOUS	99899	R33300K		R18070571DN01	T_C
2	76715669	C	T			Ttn	ENSMUST00000099981.8	SUBSTITUTION	EXON_CODING	NON_SYNONYMOUS	97399	E32467K		R18070571DN01	T_C
2	76729444	C	A			Ttn	ENSMUST00000099981.8	SUBSTITUTION	EXON_CODING	NON_SYNONYMOUS	88612	V29538L		R18070571DN01	C_A
2	76753053	C	T			Ttn	ENSMUST00000099981.8	SUBSTITUTION	EXON_CODING	NON_SYNONYMOUS	67495	E22499K		R18070571DN01	T_C
2	76789487	C	T			Ttn	ENSMUST00000099981.8	SUBSTITUTION	EXON_CODING	NON_SYNONYMOUS	47836	V15946I		R18070571DN01	T_C
2	76870511	C	T			Ttn	ENSMUST00000099981.8	SUBSTITUTION	EXON_CODING	STOP_GAIN	28995	W9665*		R18070571DN01	T_C
2	76884949	C	T			Ttn	ENSMUST00000099981.8	SUBSTITUTION	EXON_CODING	NON_SYNONYMOUS	23798	G7933E		R18070571DN01	T_C
2	76896037	C	T			Ttn	ENSMUST00000099981.8	SUBSTITUTION	EXON_CODING	NON_SYNONYMOUS	17966	S5989N		R18070571DN01	T_C
2	79333635	G	A			Cerkl	ENSMUST00000143974.1	SUBSTITUTION	EXON_CODING	NON_SYNONYMOUS	1340	T447I		R18070571DN01	G_A
2	85430007	G	A			Olfr994	ENSMUST00000214679.1	SUBSTITUTION	EXON_CODING	NON_SYNONYMOUS	821	S274F		R18070571DN01	G_A
2	85753745	C	T			Olfr1010	ENSMUST00000216831.2	SUBSTITUTION	EXON_CODING	NON_SYNONYMOUS	383	P128L		R18070571DN01	T_C
2	85863770	C	T			Olfr1021-ps1	ENSMUST00000121914.2	SUBSTITUTION	EXON_CODING	NON_SYNONYMOUS	358	P120S		R18070571DN01	T_C
2	86160061	C	T			Olfr1042	ENSMUST00000215624.1	SUBSTITUTION	EXON_CODING	NON_SYNONYMOUS	308	C103Y		R18070571DN01	T_C
2	86828961	C	T			Olfr1094	ENSMUST00000217509.1	SUBSTITUTION	EXON_CODING	NON_SYNONYMOUS	208	P70S		R18070571DN01	T_C
2	87107460	C	T			Olfr259	ENSMUST00000215828.2	SUBSTITUTION	EXON_CODING	NON_SYNONYMOUS	926	R309K		R18070571DN01	T_C
2	87284943	G	A			Olfr1117-ps1	ENSMUST00000118736.3	SUBSTITUTION	EXON_CODING	NON_SYNONYMOUS	652	V218I		R18070571DN01	G_A
2	87435374	T	A			Olfr1124	ENSMUST00000215909.1	SUBSTITUTION	EXON_CODING	NON_SYNONYMOUS	886	Y296N		R18070571DN01	T_A
2	87846961	C	T			Olfr1150-ps1	ENSMUST00000121186.3	SUBSTITUTION	EXON_CODING	NON_SYNONYMOUS	689	T230I		R18070571DN01	T_C
2	87868585	C	T			Olfr1152	ENSMUST00000213308.2	SUBSTITUTION	EXON_CODING	NON_SYNONYMOUS	593	A198V		R18070571DN01	T_C
2	87962187	C	T			Olfr1157	ENSMUST00000099841.3	SUBSTITUTION	EXON_CODING	NON_SYNONYMOUS	704	R235H		R18070571DN01	T_C
2	88486837	C	T			Olfr1184	ENSMUST00000216675.1	SUBSTITUTION	EXON_CODING	NON_SYNONYMOUS	104	A35V		R18070571DN01	T_C
2	89816454	A	G			Olfr1255	ENSMUST00000057369.1	SUBSTITUTION	EXON_CODING	NON_SYNONYMOUS	127	I43V		R18070571DN01	G_A
2	90052007	C	T			Olfr140	ENSMUST00000216475.1	SUBSTITUTION	EXON_CODING	NON_SYNONYMOUS	316	G106R		R18070571DN01	T_C
2	91492596	G	A			Lrp4	ENSMUST00000028689.3	SUBSTITUTION	EXON_CODING	NON_SYNONYMOUS	3424	D1142N		R18070571DN01	G_A
2	109093271	C	T			Mettl15	ENSMUST00000081631.9	SUBSTITUTION	EXON_CODING	NON_SYNONYMOUS	805	A269T		R18070571DN01	T_C
2	109918233	A	G			Lgr4	ENSMUST00000046548.13	SUBSTITUTION	EXON_CODING	NON_SYNONYMOUS	113	D38G	CpG: 102	R18070571DN01	G_A
2	110731573	C	T			Muc15	ENSMUST00000111016.8	SUBSTITUTION	EXON_CODING	NON_SYNONYMOUS	353	P118L		R18070571DN01	T_C
2	110731660	C	T			Muc15	ENSMUST00000111016.8	SUBSTITUTION	EXON_CODING	NON_SYNONYMOUS	440	T147I		R18070571DN01	T_C
2	111104859	C	T			Gm13941	ENSMUST00000127918.1	SUBSTITUTION	EXON_CODING	NON_SYNONYMOUS	25	D9N		R18070571DN01	T_C
2	111420897	C	T			Olfr1286	ENSMUST00000213210.1	SUBSTITUTION	EXON_CODING	NON_SYNONYMOUS	53	C18Y		R18070571DN01	T_C
2	112778252	C	T			Ryr3	ENSMUST00000091818.5	SUBSTITUTION	EXON_CODING	NON_SYNONYMOUS	7042	V2348I		R18070571DN01	T_C
2	112926958	C	T			Ryr3	ENSMUST00000091818.5	SUBSTITUTION	EXON_CODING	NON_SYNONYMOUS	1051	D351N		R18070571DN01	T_C
2	113593152	C	T			Fmn1	ENSMUST00000102547.9	SUBSTITUTION	EXON_CODING	NON_SYNONYMOUS	3476	A1159V		R18070571DN01	T_C
2	122338655	G	A			Duox1	ENSMUST00000099461.3	SUBSTITUTION	EXON_CODING	STOP_GAIN	3555	W1185*		R18070571DN01	G_A
2	129068927	T	C			Ttl	ENSMUST00000035812.13	SUBSTITUTION	EXON_CODING	NON_SYNONYMOUS	230	L77S		R18070571DN01	T_C
2	129208197	C	T			Slc20a1	ENSMUST00000028880.9	SUBSTITUTION	EXON_CODING	NON_SYNONYMOUS	1274	T425I		R18070571DN01	T_C
2	129609072	G	A			Sirpa	ENSMUST00000049262.13	SUBSTITUTION	EXON_CODING	NON_SYNONYMOUS	251	G84E		R18070571DN01	G_A
2	129688585	G	A			Pdyn	ENSMUST00000028883.11	SUBSTITUTION	EXON_CODING	NON_SYNONYMOUS	163	P55S		R18070571DN01	G_A
2	130248714	G	A			Tmc2	ENSMUST00000077988.7	SUBSTITUTION	EXON_CODING	NON_SYNONYMOUS	1979	S660N		R18070571DN01	G_A
2	130279666	C	T			Idh3b	ENSMUST00000028892.10	SUBSTITUTION	EXON_CODING	NON_SYNONYMOUS	1129	G377S		R18070571DN01	T_C
2	132792849	G	A			Chgb	ENSMUST00000028826.3	SUBSTITUTION	EXON_CODING	NON_SYNONYMOUS	710	S237N		R18070571DN01	G_A
2	144587563	G	A			Sec23b	ENSMUST00000028916.14	SUBSTITUTION	EXON_CODING	NON_SYNONYMOUS	2210	G737E		R18070571DN01	G_A
2	147038212	C	T			Xrn2	ENSMUST00000028921.5	SUBSTITUTION	EXON_CODING	NON_SYNONYMOUS	1454	S485F		R18070571DN01	T_C
2	147061280	G	A			Xrn2	ENSMUST00000028921.5	SUBSTITUTION	EXON_CODING	NON_SYNONYMOUS	2287	D763N		R18070571DN01	G_A
2	150688806	C	T			Vsx1	ENSMUST00000046095.9	SUBSTITUTION	EXON_CODING	NON_SYNONYMOUS	155	R52K	CpG: 44	R18070571DN01	T_C
2	150949349	C	T			Ninl	ENSMUST00000109896.7	SUBSTITUTION	EXON_CODING	NON_SYNONYMOUS	3253	E1085K		R18070571DN01	T_C
2	153477910	T	C			Nol4l	ENSMUST00000035346.13	SUBSTITUTION	EXON_CODING	NON_SYNONYMOUS	550	K184E		R18070571DN01	T_C
2	155810388	C	T			Mmp24	ENSMUST00000029141.5	SUBSTITUTION	EXON_CODING	NON_SYNONYMOUS	1015	L339F		R18070571DN01	T_C
2	157809538	G	A			Ctnnbl1	ENSMUST00000029178.6	SUBSTITUTION	EXON_CODING	STOP_GAIN	732	W244*		R18070571DN01	G_A
2	160705245	C	T			Top1	ENSMUST00000109468.2	SUBSTITUTION	EXON_CODING	NON_SYNONYMOUS	1238	T413I		R18070571DN01	T_C
2	166089222	C	T			Sulf2	ENSMUST00000109249.8	SUBSTITUTION	EXON_CODING	NON_SYNONYMOUS	864	M288I		R18070571DN01	T_C
2	166581995	A	T			Prex1	ENSMUST00000036719.11	SUBSTITUTION	EXON_CODING	NON_SYNONYMOUS	3486	S1162R		R18070571DN01	T_A
2	166583225	C	T			Prex1	ENSMUST00000036719.11	SUBSTITUTION	EXON_CODING	NON_SYNONYMOUS	3370	E1124K		R18070571DN01	T_C
2	168766950	C	T			Sall4	ENSMUST00000029061.11	SUBSTITUTION	EXON_CODING	NON_SYNONYMOUS	80	S27N	CpG: 110	R18070571DN01	T_C
2	170384301	C	T			Bcas1	ENSMUST00000013667.2	SUBSTITUTION	EXON_CODING	NON_SYNONYMOUS	953	C318Y		R18070571DN01	T_C
2	180713221	C	T			Gid8	ENSMUST00000078687.5	SUBSTITUTION	EXON_CODING	NON_SYNONYMOUS	19	P7S		R18070571DN01	T_C
2	181081159	T	C			Kcnq2	ENSMUST00000149964.8	SUBSTITUTION	EXON_CODING	NON_SYNONYMOUS	2507	E836G		R18070571DN01	T_C
3	14770866	C	T			Car1	ENSMUST00000181860.7	SUBSTITUTION	EXON_CODING	NON_SYNONYMOUS	392	S131N		R18070571DN01	T_C
3	19230349	C	T			Pde7a	ENSMUST00000099195.9	SUBSTITUTION	EXON_CODING	NON_SYNONYMOUS	1069	A357T		R18070571DN01	T_C
3	29979653	C	T			Mecom	ENSMUST00000173495.7	SUBSTITUTION	EXON_CODING	NON_SYNONYMOUS	1873	G625S		R18070571DN01	T_C
3	30756635	C	T			Samd7	ENSMUST00000108262.9	SUBSTITUTION	EXON_CODING	NON_SYNONYMOUS	800	S267F		R18070571DN01	T_C
3	40805884	C	T			Plk4	ENSMUST00000026858.10	SUBSTITUTION	EXON_CODING	NON_SYNONYMOUS	1214	S405L		R18070571DN01	T_C
3	51257645	C	T			Elf2	ENSMUST00000194641.5	SUBSTITUTION	EXON_CODING	NON_SYNONYMOUS	937	A313T		R18070571DN01	T_C
3	55050867	G	C			Ccna1	ENSMUST00000197238.4	SUBSTITUTION	EXON_CODING	NON_SYNONYMOUS	394	L132V		R18070571DN01	C_G
3	55632022	C	T			Nbea	ENSMUST00000029374.7	SUBSTITUTION	EXON_CODING	NON_SYNONYMOUS	8317	V2773I		R18070571DN01	T_C
3	59076792	C	T			Med12l	ENSMUST00000164225.5	SUBSTITUTION	EXON_CODING	NON_SYNONYMOUS	1355	A452V		R18070571DN01	T_C
3	61364193	C	T			B430305J03Rik	ENSMUST00000066298.2	SUBSTITUTION	EXON_CODING	NON_SYNONYMOUS	130	A44T		R18070571DN01	T_C
3	62488923	C	T			Dhx36	ENSMUST00000029336.5	SUBSTITUTION	EXON_CODING	NON_SYNONYMOUS	1312	A438T		R18070571DN01	T_C
3	63947634	C	T			Slc33a1	ENSMUST00000029402.14	SUBSTITUTION	EXON_CODING	NON_SYNONYMOUS	1204	E402K		R18070571DN01	T_C
3	64140329	G	A			Vmn2r2	ENSMUST00000177151.8	SUBSTITUTION	EXON_CODING	NON_SYNONYMOUS	215	A72V		R18070571DN01	G_A
3	64556265	C	T			Vmn2r6	ENSMUST00000176481.8	SUBSTITUTION	EXON_CODING	NON_SYNONYMOUS	1147	V383M		R18070571DN01	T_C
3	73049204	G	A			Slitrk3	ENSMUST00000192477.1	SUBSTITUTION	EXON_CODING	NON_SYNONYMOUS	2234	P745L		R18070571DN01	G_A
3	79480805	G	A			Fnip2	ENSMUST00000133154.6	SUBSTITUTION	EXON_CODING	NON_SYNONYMOUS	2618	P873L		R18070571DN01	G_A
3	82374183	G	A			Map9	ENSMUST00000091014.9	SUBSTITUTION	EXON_CODING	NON_SYNONYMOUS	784	E262K		R18070571DN01	G_A
3	89231876	C	T			Muc1	ENSMUST00000041142.3	SUBSTITUTION	EXON_CODING	NON_SYNONYMOUS	1663	L555F		R18070571DN01	T_C
3	92668967	C	T			Lce1a2	ENSMUST00000029530.5	SUBSTITUTION	EXON_CODING	NON_SYNONYMOUS	287	S96N		R18070571DN01	T_C
3	93214737	A	G			Flg2	ENSMUST00000098884.3	SUBSTITUTION	EXON_CODING	NON_SYNONYMOUS	4213	S1405G		R18070571DN01	G_A
3	94450229	A	G			Mrpl9	ENSMUST00000196143.1	SUBSTITUTION	EXON_CODING	NON_SYNONYMOUS	742	K248E		R18070571DN01	G_A
3	95736701	C	T			Ecm1	ENSMUST00000117507.8	SUBSTITUTION	EXON_CODING	STOP_GAIN	536	W179*		R18070571DN01	T_C
3	96869182	G	A			Pdzk1	ENSMUST00000107070.7	SUBSTITUTION	EXON_CODING	NON_SYNONYMOUS	1457	G486E		R18070571DN01	G_A
3	98161978	C	T			Adam30	ENSMUST00000050342.4	SUBSTITUTION	EXON_CODING	STOP_GAIN	1126	Q376*		R18070571DN01	T_C
3	98321344	G	A			Phgdh	ENSMUST00000065793.11	SUBSTITUTION	EXON_CODING	NON_SYNONYMOUS	512	T171I		R18070571DN01	G_A
3	98619274	G	C			Hsd3b5	ENSMUST00000044094.5	SUBSTITUTION	EXON_CODING	NON_SYNONYMOUS	855	S285R		R18070571DN01	C_G
3	99982336	G	A			Spag17	ENSMUST00000164539.1	SUBSTITUTION	EXON_CODING	NON_SYNONYMOUS	520	A174T		R18070571DN01	G_A
3	100950188	G	A			Ttf2	ENSMUST00000076941.11	SUBSTITUTION	EXON_CODING	NON_SYNONYMOUS	2420	P807L		R18070571DN01	G_A
3	100962753	C	T			Ttf2	ENSMUST00000076941.11	SUBSTITUTION	EXON_CODING	NON_SYNONYMOUS	1003	D335N		R18070571DN01	T_C
3	107331108	C	T			Rbm15	ENSMUST00000061772.10	SUBSTITUTION	EXON_CODING	NON_SYNONYMOUS	1973	S658N		R18070571DN01	T_C
3	107493238	C	T			Slc6a17	ENSMUST00000169449.7	SUBSTITUTION	EXON_CODING	NON_SYNONYMOUS	574	V192M		R18070571DN01	T_C
3	107554498	C	T			Ubl4b	ENSMUST00000052853.7	SUBSTITUTION	EXON_CODING	NON_SYNONYMOUS	445	E149K		R18070571DN01	T_C
3	109664425	G	A			Vav3	ENSMUST00000046864.13	SUBSTITUTION	EXON_CODING	NON_SYNONYMOUS	2342	G781D		R18070571DN01	G_A
3	110135379	C	T			Ntng1	ENSMUST00000106575.9	SUBSTITUTION	EXON_CODING	NON_SYNONYMOUS	130	V44I		R18070571DN01	T_C
3	116114593	C	T			Vcam1	ENSMUST00000029574.12	SUBSTITUTION	EXON_CODING	NON_SYNONYMOUS	1819	V607I		R18070571DN01	T_C
3	119141929	A	G			Dpyd	ENSMUST00000039177.11	SUBSTITUTION	EXON_CODING	NON_SYNONYMOUS	2002	N668D		R18070571DN01	G_A
3	124578502	C	T			1700003H04Rik	ENSMUST00000047110.13	SUBSTITUTION	EXON_CODING	NON_SYNONYMOUS	230	R77K		R18070571DN01	T_C
3	127032123	C	T			Ank2	ENSMUST00000182064.8	SUBSTITUTION	EXON_CODING	NON_SYNONYMOUS	1181	R394K		R18070571DN01	T_C
3	127561757	G	A			Zgrf1	ENSMUST00000043108.8	SUBSTITUTION	EXON_CODING	NON_SYNONYMOUS	631	E211K		R18070571DN01	G_A
3	127634140	G	A			Neurog2	ENSMUST00000029587.8	SUBSTITUTION	EXON_CODING	NON_SYNONYMOUS	412	V138M	CpG: 177	R18070571DN01	G_A
3	129740042	C	T			Egf	ENSMUST00000029653.6	SUBSTITUTION	SPLICE_SITE	SPLICE	-1			R18070571DN01	T_C
3	130620789	C	T			Etnppl	ENSMUST00000072271.12	SUBSTITUTION	EXON_CODING	NON_SYNONYMOUS	332	S111F		R18070571DN01	T_C
3	132177915	G	A			Dkk2	ENSMUST00000029665.6	SUBSTITUTION	EXON_CODING	NON_SYNONYMOUS	575	G192E		R18070571DN01	G_A
3	141862984	A	G			Bmpr1b	ENSMUST00000029948.14	SUBSTITUTION	EXON_CODING	NON_SYNONYMOUS	584	L195P		R18070571DN01	G_A
3	144925280	C	T			Clca4b	ENSMUST00000098549.3	SUBSTITUTION	EXON_CODING	NON_SYNONYMOUS	818	S273N		R18070571DN01	T_C
3	144969391	C	T			Clca4a	ENSMUST00000029923.8	SUBSTITUTION	EXON_CODING	STOP_GAIN	477	W159*		R18070571DN01	T_C
3	151517482	A	G			Adgrl4	ENSMUST00000046977.11	SUBSTITUTION	EXON_CODING	NON_SYNONYMOUS	1694	Y565C		R18070571DN01	G_A
3	151835274	C	T			Ptgfr	ENSMUST00000029670.6	SUBSTITUTION	EXON_CODING	NON_SYNONYMOUS	596	R199K		R18070571DN01	T_C
3	152653729	C	T			Ak5	ENSMUST00000045262.10	SUBSTITUTION	EXON_CODING	NON_SYNONYMOUS	431	G144E		R18070571DN01	T_C
3	154733423	G	A			Erich3	ENSMUST00000098496.8	SUBSTITUTION	EXON_CODING	NON_SYNONYMOUS	1292	G431E		R18070571DN01	G_A
4	3589261	G	A	rs27697616	Common	Tgs1	ENSMUST00000052712.5	SUBSTITUTION	EXON_CODING	NON_SYNONYMOUS	1256	R419K		R18070571DN01	G_A
4	8785375	G	A			Chd7	ENSMUST00000051558.9	SUBSTITUTION	EXON_CODING	NON_SYNONYMOUS	1678	V560M		R18070571DN01	G_A
4	32667375	G	A			Mdn1	ENSMUST00000071642.10	SUBSTITUTION	EXON_CODING	NON_SYNONYMOUS	766	G256R		R18070571DN01	G_A
4	47049324	G	A			Anks6	ENSMUST00000229609.1	SUBSTITUTION	EXON_CODING	NON_SYNONYMOUS	580	H194Y		R18070571DN01	G_A
4	48051800	G	A			Nr4a3	ENSMUST00000030025.9	SUBSTITUTION	EXON_CODING	NON_SYNONYMOUS	553	A185T	CpG: 48	R18070571DN01	G_A
4	49380301	G	A			Acnat2	ENSMUST00000081541.8	SUBSTITUTION	EXON_CODING	NON_SYNONYMOUS	1076	P359L		R18070571DN01	G_A
4	58069440	G	A			Svep1	ENSMUST00000042850.8	SUBSTITUTION	EXON_CODING	NON_SYNONYMOUS	8345	S2782F		R18070571DN01	G_A
4	74098107	G	A			Frmd3	ENSMUST00000084474.5	SUBSTITUTION	EXON_CODING	STOP_GAIN	258	W86*		R18070571DN01	G_A
4	74343402	G	A			Kdm4c	ENSMUST00000030102.11	SUBSTITUTION	EXON_CODING	NON_SYNONYMOUS	1813	V605I		R18070571DN01	G_A
4	82940651	G	A			Frem1	ENSMUST00000071708.11	SUBSTITUTION	EXON_CODING	NON_SYNONYMOUS	4576	P1526S		R18070571DN01	G_A
4	86583172	C	T			Haus6	ENSMUST00000070607.8	SUBSTITUTION	EXON_CODING	NON_SYNONYMOUS	2461	A821T		R18070571DN01	T_C
4	94571831	C	T			Plaa	ENSMUST00000107107.8	SUBSTITUTION	EXON_CODING	NON_SYNONYMOUS	1678	G560R		R18070571DN01	T_C
4	96199421	C	T			Cyp2j7	ENSMUST00000162514.2	SUBSTITUTION	EXON_CODING	STOP_GAIN	1251	W417*		R18070571DN01	T_C
4	98779383	C	T			Kank4	ENSMUST00000102790.3	SUBSTITUTION	EXON_CODING	NON_SYNONYMOUS	826	A276T		R18070571DN01	T_C
4	98934614	G	A			Usp1	ENSMUST00000030289.8	SUBSTITUTION	EXON_CODING	NON_SYNONYMOUS	2164	G722S		R18070571DN01	G_A
4	106681919	G	A			Mroh7	ENSMUST00000106770.7	SUBSTITUTION	EXON_CODING	NON_SYNONYMOUS	3536	S1179F		R18070571DN01	G_A
4	107374251	G	A			Ndc1	ENSMUST00000139560.7	SUBSTITUTION	EXON_CODING	NON_SYNONYMOUS	388	A130T		R18070571DN01	G_A
4	108848179	G	A			Kti12	ENSMUST00000102738.3	SUBSTITUTION	EXON_CODING	NON_SYNONYMOUS	289	A97T	CpG: 86	R18070571DN01	G_A
4	116806273	G	A			Toe1	ENSMUST00000030451.9	SUBSTITUTION	EXON_CODING	STOP_GAIN	319	Q107*		R18070571DN01	G_A
4	117265872	G	A			Tmem53	ENSMUST00000106434.7	SUBSTITUTION	EXON_CODING	NON_SYNONYMOUS	95	G32D		R18070571DN01	G_A
4	118869386	G	A			Olfr1331	ENSMUST00000106360.2	SUBSTITUTION	EXON_CODING	NON_SYNONYMOUS	604	V202I		R18070571DN01	G_A
4	123189024	G	A			Hpcal4	ENSMUST00000059667.8	SUBSTITUTION	SPLICE_SITE	SPLICE	-1			R18070571DN01	G_A
4	129083799	G	A			Rnf19b	ENSMUST00000030584.10	SUBSTITUTION	EXON_CODING	NON_SYNONYMOUS	1808	S603N		R18070571DN01	G_A
4	129210492	G	A			Yars	ENSMUST00000106054.2	SUBSTITUTION	SPLICE_SITE	SPLICE	-1			R18070571DN01	G_A
4	143369835	A	G			Lrrc38	ENSMUST00000052458.2	SUBSTITUTION	EXON_CODING	NON_SYNONYMOUS	715	S239G		R18070571DN01	G_A
4	143655385	G	A			Gm13088	ENSMUST00000105771.1	SUBSTITUTION	EXON_CODING	NON_SYNONYMOUS	740	P247L		R18070571DN01	G_A
4	143895573	G	A			Pramef6	ENSMUST00000105767.1	SUBSTITUTION	EXON_CODING	NON_SYNONYMOUS	1211	A404V		R18070571DN01	G_A
4	144158277	A	G			Oog3	ENSMUST00000050933.8	SUBSTITUTION	EXON_CODING	NON_SYNONYMOUS	1088	L363P		R18070571DN01	G_A
4	144209360	G	A			C87977	ENSMUST00000105757.7	SUBSTITUTION	EXON_CODING	NON_SYNONYMOUS	323	A108V		R18070571DN01	G_A
4	144418432	G	A			1700012P22Rik	ENSMUST00000030323.2	SUBSTITUTION	EXON_CODING	NON_SYNONYMOUS	563	P188L		R18070571DN01	G_A
4	147755142	G	T			Zfp984	ENSMUST00000105734.9	SUBSTITUTION	EXON_CODING	NON_SYNONYMOUS	1251	H417Q		R18070571DN01	T_G
4	147755146	G	T			Zfp984	ENSMUST00000105734.9	SUBSTITUTION	EXON_CODING	NON_SYNONYMOUS	1247	T416N		R18070571DN01	T_G
4	148472045	G	A			Mtor	ENSMUST00000103221.9	SUBSTITUTION	EXON_CODING	NON_SYNONYMOUS	2911	V971M		R18070571DN01	G_A
4	148666737	T	C			Gm572	ENSMUST00000105698.2	SUBSTITUTION	EXON_CODING	NON_SYNONYMOUS	566	L189P		R18070571DN01	T_C
4	154035808	T	C			Ccdc27	ENSMUST00000047207.6	SUBSTITUTION	EXON_CODING	NON_SYNONYMOUS	1343	E448G		R18070571DN01	T_C
5	3606126	C	T			Pex1	ENSMUST00000121291.7	SUBSTITUTION	EXON_CODING	STOP_GAIN	952	Q318*		R18070571DN01	T_C
5	3961024	G	A			Akap9	ENSMUST00000044492.9	SUBSTITUTION	EXON_CODING	NON_SYNONYMOUS	1726	A576T		R18070571DN01	G_A
5	4028389	G	A			Akap9	ENSMUST00000044492.9	SUBSTITUTION	EXON_CODING	NON_SYNONYMOUS	5443	V1815I		R18070571DN01	G_A
5	5675860	C	T			Steap2	ENSMUST00000115426.8	SUBSTITUTION	EXON_CODING	NON_SYNONYMOUS	1163	R388K		R18070571DN01	T_C
5	5736460	C	T			Steap1	ENSMUST00000015796.8	SUBSTITUTION	EXON_CODING	NON_SYNONYMOUS	976	D326N		R18070571DN01	T_C
5	5740453	C	T			Steap1	ENSMUST00000015796.8	SUBSTITUTION	EXON_CODING	NON_SYNONYMOUS	494	G165D		R18070571DN01	T_C
5	8959036	C	T			Abcb4	ENSMUST00000003717.12	SUBSTITUTION	EXON_CODING	NON_SYNONYMOUS	3692	S1231F		R18070571DN01	T_C
5	9461433	G	A			9330182L06Rik	ENSMUST00000069538.13	SUBSTITUTION	EXON_CODING	NON_SYNONYMOUS	2794	G932S		R18070571DN01	G_A
5	11774006	C	T			Gm8926	ENSMUST00000178158.1	SUBSTITUTION	EXON_CODING	STOP_GAIN	439	R147*		R18070571DN01	T_C
5	21997935	G	A			Reln	ENSMUST00000161356.7	SUBSTITUTION	EXON_CODING	NON_SYNONYMOUS	3866	A1289V		R18070571DN01	G_A
5	23496197	G	A			Kmt2e	ENSMUST00000115128.7	SUBSTITUTION	EXON_CODING	NON_SYNONYMOUS	2408	R803K		R18070571DN01	G_A
5	25310530	G	A			Kmt2c	ENSMUST00000045291.13	SUBSTITUTION	EXON_CODING	NON_SYNONYMOUS	8314	L2772F		R18070571DN01	G_A
5	26057365	T	A			Gm7347	ENSMUST00000095004.3	SUBSTITUTION	EXON_CODING	NON_SYNONYMOUS	157	T53S		R18070571DN01	T_A
5	31078146	G	A			Cad	ENSMUST00000013773.11	SUBSTITUTION	EXON_CODING	NON_SYNONYMOUS	6629	G2210D		R18070571DN01	G_A
5	35809255	G	A			Ablim2	ENSMUST00000129347.7	SUBSTITUTION	EXON_CODING	NON_SYNONYMOUS	527	G176E		R18070571DN01	G_A
5	36821842	G	A			Man2b2	ENSMUST00000031002.9	SUBSTITUTION	EXON_CODING	NON_SYNONYMOUS	853	P285S		R18070571DN01	G_A
5	37448705	C	T			Stk32b	ENSMUST00000094836.5	SUBSTITUTION	EXON_CODING	NON_SYNONYMOUS	1193	G398D		R18070571DN01	T_C
5	43758470	C	T			Fbxl5	ENSMUST00000047857.15	SUBSTITUTION	EXON_CODING	STOP_GAIN	1599	W533*		R18070571DN01	T_C
5	44192134	C	T			Tapt1	ENSMUST00000055128.11	SUBSTITUTION	EXON_CODING	NON_SYNONYMOUS	854	G285E		R18070571DN01	T_C
5	45506185	C	T			Lap3	ENSMUST00000046122.10	SUBSTITUTION	EXON_CODING	NON_SYNONYMOUS	1000	L334F		R18070571DN01	T_C
5	48224734	C	T			Slit2	ENSMUST00000174421.7	SUBSTITUTION	EXON_CODING	NON_SYNONYMOUS	1556	T519I		R18070571DN01	T_C
5	52385195	C	T			Ccdc149	ENSMUST00000059428.6	SUBSTITUTION	EXON_CODING	NON_SYNONYMOUS	1054	D352N		R18070571DN01	T_C
5	67264400	G	A			Tmem33	ENSMUST00000037918.11	SUBSTITUTION	EXON_CODING	NON_SYNONYMOUS	271	D91N		R18070571DN01	G_A
5	72277241	G	T			Atp10d	ENSMUST00000126664.7	SUBSTITUTION	EXON_CODING	NON_SYNONYMOUS	3169	A1057S		R18070571DN01	T_G
5	76543636	G	A			Exoc1	ENSMUST00000113493.7	SUBSTITUTION	EXON_CODING	NON_SYNONYMOUS	806	S269N		R18070571DN01	G_A
5	76877589	G	A			Aasdh	ENSMUST00000120963.7	SUBSTITUTION	EXON_CODING	STOP_GAIN	2842	Q948*		R18070571DN01	G_A
5	84059124	G	A			Epha5	ENSMUST00000113403.7	SUBSTITUTION	EXON_CODING	NON_SYNONYMOUS	3041	T1014I		R18070571DN01	G_A
5	86817075	G	A			Ythdc1	ENSMUST00000038384.7	SUBSTITUTION	EXON_CODING	NON_SYNONYMOUS	628	E210K		R18070571DN01	G_A
5	87886578	G	A			Odam	ENSMUST00000129757.8	SUBSTITUTION	EXON_CODING	NON_SYNONYMOUS	116	G39D		R18070571DN01	G_A
5	90244064	C	T			Ankrd17	ENSMUST00000014421.14	SUBSTITUTION	EXON_CODING	NON_SYNONYMOUS	5746	A1916T		R18070571DN01	T_C
5	90569550	G	A			5830473C10Rik	ENSMUST00000094615.7	SUBSTITUTION	EXON_CODING	NON_SYNONYMOUS	589	E197K		R18070571DN01	G_A
5	93270866	G	A			Ccng2	ENSMUST00000031331.12	SUBSTITUTION	EXON_CODING	NON_SYNONYMOUS	349	G117S		R18070571DN01	G_A
5	93271044	G	A			Ccng2	ENSMUST00000031331.12	SUBSTITUTION	EXON_CODING	NON_SYNONYMOUS	527	R176K		R18070571DN01	G_A
5	97103485	G	A			Paqr3	ENSMUST00000112969.9	SUBSTITUTION	EXON_CODING	NON_SYNONYMOUS	379	L127F		R18070571DN01	G_A
5	106892703	T	A			Hfm1	ENSMUST00000112690.9	SUBSTITUTION	EXON_CODING	NON_SYNONYMOUS	2195	H732L		R18070571DN01	T_A
5	106983158	G	A			Cdc7	ENSMUST00000118261.7	SUBSTITUTION	EXON_CODING	NON_SYNONYMOUS	1498	E500K		R18070571DN01	G_A
5	117370690	G	A			Wsb2	ENSMUST00000111959.1	SUBSTITUTION	SPLICE_SITE	SPLICE	-1			R18070571DN01	G_A
5	120613283	G	A			Ddx54	ENSMUST00000031598.10	SUBSTITUTION	EXON_CODING	NON_SYNONYMOUS	148	E50K	CpG: 85	R18070571DN01	G_A
5	121747973	G	A			Atxn2	ENSMUST00000051950.13	SUBSTITUTION	EXON_CODING	NON_SYNONYMOUS	787	V263I		R18070571DN01	G_A
5	125787485	G	A			Tmem132b	ENSMUST00000031446.6	SUBSTITUTION	EXON_CODING	NON_SYNONYMOUS	2654	G885D		R18070571DN01	G_A
5	129697821	G	A			2021-09-14	ENSMUST00000042266.12	SUBSTITUTION	EXON_CODING	NON_SYNONYMOUS	289	L97F		R18070571DN01	G_A
5	136059812	C	T			Upk3bl	ENSMUST00000111137.7	SUBSTITUTION	EXON_CODING	NON_SYNONYMOUS	356	P119L		R18070571DN01	T_C
5	139246730	G	A			Sun1	ENSMUST00000058716.13	SUBSTITUTION	EXON_CODING	NON_SYNONYMOUS	2405	G802D		R18070571DN01	G_A
5	139393033	G	A			Gpr146	ENSMUST00000100514.2	SUBSTITUTION	EXON_CODING	NON_SYNONYMOUS	589	V197M		R18070571DN01	G_A
5	141582364	C	T			Sdk1	ENSMUST00000085774.10	SUBSTITUTION	EXON_CODING	NON_SYNONYMOUS	316	L106F		R18070571DN01	T_C
5	142456665	G	A			Foxk1	ENSMUST00000072837.6	SUBSTITUTION	EXON_CODING	NON_SYNONYMOUS	2069	R690K		R18070571DN01	G_A
5	144206289	G	A	rs32347776	.	Tecpr1	ENSMUST00000085701.6	SUBSTITUTION	EXON_CODING	NON_SYNONYMOUS	2173	R725W		R18070571DN01	G_A
5	146268270	C	T			Cdk8	ENSMUST00000031640.14	SUBSTITUTION	EXON_CODING	NON_SYNONYMOUS	260	S87F		R18070571DN01	T_C
5	150429777	G	A			Fry	ENSMUST00000087204.8	SUBSTITUTION	EXON_CODING	NON_SYNONYMOUS	5258	G1753D		R18070571DN01	G_A
6	3545636	G	A			Vps50	ENSMUST00000001412.16	SUBSTITUTION	EXON_CODING	NON_SYNONYMOUS	1069	A357T		R18070571DN01	G_A
6	4516914	G	A			Col1a2	ENSMUST00000031668.9	SUBSTITUTION	EXON_CODING	NON_SYNONYMOUS	573	M191I		R18070571DN01	G_A
6	4905487	G	A			Ppp1r9a	ENSMUST00000177456.7	SUBSTITUTION	EXON_CODING	NON_SYNONYMOUS	41	R14K		R18070571DN01	G_A
6	5184833	G	A			Pon1	ENSMUST00000002663.11	SUBSTITUTION	EXON_CODING	NON_SYNONYMOUS	283	P95S		R18070571DN01	G_A
6	7677969	G	A			Asns	ENSMUST00000115542.7	SUBSTITUTION	EXON_CODING	NON_SYNONYMOUS	1108	L370F		R18070571DN01	G_A
6	7866820	G	A			C1galt1	ENSMUST00000040159.5	SUBSTITUTION	EXON_CODING	NON_SYNONYMOUS	665	R222K		R18070571DN01	G_A
6	13185131	G	A			Vwde	ENSMUST00000203074.2	SUBSTITUTION	EXON_CODING	NON_SYNONYMOUS	2831	A944V		R18070571DN01	G_A
6	14719398	G	A			Ppp1r3a	ENSMUST00000045096.5	SUBSTITUTION	EXON_CODING	STOP_GAIN	1516	Q506*		R18070571DN01	G_A
6	16867513	G	A			Tfec	ENSMUST00000031533.10	SUBSTITUTION	EXON_CODING	NON_SYNONYMOUS	127	P43S		R18070571DN01	G_A
6	23649654	G	A			Rnf133	ENSMUST00000115354.1	SUBSTITUTION	EXON_CODING	NON_SYNONYMOUS	404	T135I		R18070571DN01	G_A
6	24604159	G	T			Lmod2	ENSMUST00000031694.7	SUBSTITUTION	EXON_CODING	STOP_GAIN	1132	G378*		R18070571DN01	T_G
6	28526129	G	A			Snd1	ENSMUST00000001460.13	SUBSTITUTION	EXON_CODING	NON_SYNONYMOUS	505	G169S		R18070571DN01	G_A
6	28880203	G	A			Snd1	ENSMUST00000001460.13	SUBSTITUTION	EXON_CODING	NON_SYNONYMOUS	1975	A659T		R18070571DN01	G_A
6	29496344	G	A			Kcp	ENSMUST00000101614.9	SUBSTITUTION	EXON_CODING	NON_SYNONYMOUS	1990	P664S		R18070571DN01	G_A
6	30519633	G	T			Ssmem1	ENSMUST00000031798.13	SUBSTITUTION	EXON_CODING	STOP_GAIN	460	E154*		R18070571DN01	T_G
6	32163416	C	T			Plxna4	ENSMUST00000115096.3	SUBSTITUTION	EXON_CODING	NON_SYNONYMOUS	5036	R1679Q		R18070571DN01	T_C
6	39400438	C	T			Mkrn1	ENSMUST00000031985.12	SUBSTITUTION	EXON_CODING	NON_SYNONYMOUS	1054	E352K		R18070571DN01	T_C
6	39497060	G	T			Dennd2a	ENSMUST00000036877.9	SUBSTITUTION	EXON_CODING	NON_SYNONYMOUS	1339	P447T		R18070571DN01	T_G
6	39497170	G	A			Dennd2a	ENSMUST00000036877.9	SUBSTITUTION	EXON_CODING	NON_SYNONYMOUS	1229	S410F		R18070571DN01	G_A
6	39522876	G	A			Dennd2a	ENSMUST00000036877.9	SUBSTITUTION	EXON_CODING	NON_SYNONYMOUS	754	P252S		R18070571DN01	G_A
6	40387500	G	A			Agk	ENSMUST00000031977.11	SUBSTITUTION	EXON_CODING	NON_SYNONYMOUS	931	E311K		R18070571DN01	G_A
6	40571580	C	T			Olfr460	ENSMUST00000216942.1	SUBSTITUTION	EXON_CODING	NON_SYNONYMOUS	193	L65F		R18070571DN01	T_C
6	40900069	G	A			Prss58	ENSMUST00000063523.4	SUBSTITUTION	EXON_CODING	NON_SYNONYMOUS	25	L9F		R18070571DN01	G_A
6	40966674	G	A			1810009J06Rik	ENSMUST00000076638.6	SUBSTITUTION	EXON_CODING	NON_SYNONYMOUS	271	A91T		R18070571DN01	G_A
6	41188957	A	T			Trbv20	ENSMUST00000103277.1	SUBSTITUTION	EXON_CODING	NON_SYNONYMOUS	315	L105F		R18070571DN01	T_A
6	41614161	G	A			Ephb6	ENSMUST00000114732.2	SUBSTITUTION	EXON_CODING	NON_SYNONYMOUS	251	G84D		R18070571DN01	G_A
6	41624757	C	T			Trpv6	ENSMUST00000031902.6	SUBSTITUTION	EXON_CODING	NON_SYNONYMOUS	1324	E442K		R18070571DN01	T_C
6	42400734	G	A			Tas2r143	ENSMUST00000057398.3	SUBSTITUTION	EXON_CODING	NON_SYNONYMOUS	497	G166D		R18070571DN01	G_A
6	42838693	G	A			Olfr449	ENSMUST00000204072.3	SUBSTITUTION	EXON_CODING	NON_SYNONYMOUS	811	V271I		R18070571DN01	G_A
6	42912285	C	T			Olfr447	ENSMUST00000216408.1	SUBSTITUTION	EXON_CODING	NON_SYNONYMOUS	761	A254V		R18070571DN01	T_C
6	43116449	G	A			Olfr441	ENSMUST00000213649.1	SUBSTITUTION	EXON_CODING	NON_SYNONYMOUS	706	A236T		R18070571DN01	G_A
6	47021695	G	A			Cntnap2	ENSMUST00000114641.7	SUBSTITUTION	EXON_CODING	NON_SYNONYMOUS	2680	A894T		R18070571DN01	G_A
6	48988252	A	C			Svs1	ENSMUST00000037696.5	SUBSTITUTION	EXON_CODING	NON_SYNONYMOUS	1193	K398T		R18070571DN01	C_A
6	49378518	G	A			Fam221a	ENSMUST00000060561.14	SUBSTITUTION	EXON_CODING	NON_SYNONYMOUS	553	D185N		R18070571DN01	G_A
6	52313971	G	A			Evx1	ENSMUST00000031787.7	SUBSTITUTION	EXON_CODING	NON_SYNONYMOUS	127	V43M	CpG: 59	R18070571DN01	G_A
6	57137806	A	C			Vmn1r11	ENSMUST00000226968.1	SUBSTITUTION	EXON_CODING	NON_SYNONYMOUS	454	S152R		R18070571DN01	C_A
6	57159187	A	C			Vmn1r12	ENSMUST00000226866.1	SUBSTITUTION	EXON_CODING	NON_SYNONYMOUS	268	K90Q		R18070571DN01	C_A
6	57956171	T	C			Vmn1r24	ENSMUST00000228097.1	SUBSTITUTION	EXON_CODING	NON_SYNONYMOUS	361	K121E		R18070571DN01	T_G
6	57956171	T	G			Vmn1r24	ENSMUST00000228097.1	SUBSTITUTION	EXON_CODING	NON_SYNONYMOUS	361	K121Q		R18070571DN01	T_G
6	58843843	G	A			Herc3	ENSMUST00000041401.10	SUBSTITUTION	EXON_CODING	NON_SYNONYMOUS	211	E71K		R18070571DN01	G_A
6	65441303	A	G			C130060K24Rik	ENSMUST00000170608.7	SUBSTITUTION	EXON_CODING	NON_SYNONYMOUS	454	M152V		R18070571DN01	G_A
6	69631796	C	T			Igkv4-54	ENSMUST00000177697.1	SUBSTITUTION	EXON_CODING	STOP_GAIN	138	W46*		R18070571DN01	T_C
6	69631899	G	A			Igkv4-54	ENSMUST00000177697.1	SUBSTITUTION	EXON_CODING	NON_SYNONYMOUS	35	S12F		R18070571DN01	G_A
6	73075696	A	C			Dnah6	ENSMUST00000064948.12	SUBSTITUTION	EXON_CODING	STOP_GAIN	9000	Y3000*		R18070571DN01	C_A
6	78376460	C	T			Reg3d	ENSMUST00000089667.7	SUBSTITUTION	EXON_CODING	STOP_GAIN	399	W133*		R18070571DN01	T_C
6	83523233	C	T			Actg2	ENSMUST00000075161.11	SUBSTITUTION	EXON_CODING	NON_SYNONYMOUS	301	E101K		R18070571DN01	T_C
6	84575235	G	A			Cyp26b1	ENSMUST00000204146.2	SUBSTITUTION	EXON_CODING	NON_SYNONYMOUS	920	S307F		R18070571DN01	G_A
6	85867854	C	G			Nat8f2	ENSMUST00000045008.7	SUBSTITUTION	EXON_CODING	NON_SYNONYMOUS	525	E175D		R18070571DN01	C_G
6	91950052	C	T			4930590J08Rik	ENSMUST00000205686.1	SUBSTITUTION	EXON_CODING	NON_SYNONYMOUS	2692	P898S		R18070571DN01	T_C
6	93760709	C	T			Magi1	ENSMUST00000089317.11	SUBSTITUTION	EXON_CODING	NON_SYNONYMOUS	1135	D379N		R18070571DN01	T_C
6	100866467	A	G			Ppp4r2	ENSMUST00000063854.6	SUBSTITUTION	EXON_CODING	NON_SYNONYMOUS	1145	E382G		R18070571DN01	G_A
6	101151725	C	T			Pdzrn3	ENSMUST00000075994.10	SUBSTITUTION	EXON_CODING	NON_SYNONYMOUS	1979	S660N		R18070571DN01	T_C
6	103665950	G	T			Chl1	ENSMUST00000066905.8	SUBSTITUTION	EXON_CODING	NON_SYNONYMOUS	648	Q216H		R18070571DN01	G_A
6	108075728	G	T			Setmar	ENSMUST00000049246.6	SUBSTITUTION	EXON_CODING	NON_SYNONYMOUS	182	G61V		R18070571DN01	T_G
6	112754635	C	T			Srgap3	ENSMUST00000088373.10	SUBSTITUTION	EXON_CODING	NON_SYNONYMOUS	1475	R492K		R18070571DN01	T_C
6	114235887	T	C			Slc6a11	ENSMUST00000032451.8	SUBSTITUTION	EXON_CODING	NON_SYNONYMOUS	1193	L398P		R18070571DN01	T_C
6	115609655	C	T			Mkrn2	ENSMUST00000000449.8	SUBSTITUTION	EXON_CODING	NON_SYNONYMOUS	101	S34F		R18070571DN01	T_C
6	116493699	T	G			Olfr211	ENSMUST00000203700.2	SUBSTITUTION	EXON_CODING	NON_SYNONYMOUS	89	F30C		R18070571DN01	T_G
6	118687052	C	T			Cacna1c	ENSMUST00000112793.9	SUBSTITUTION	EXON_CODING	NON_SYNONYMOUS	2132	R711K		R18070571DN01	T_C
6	120952379	G	C			Mical3	ENSMUST00000207889.1	SUBSTITUTION	EXON_CODING	NON_SYNONYMOUS	5525	A1842G		R18070571DN01	C_G
6	121361031	G	A			Slc6a12	ENSMUST00000032200.15	SUBSTITUTION	EXON_CODING	NON_SYNONYMOUS	1306	E436K		R18070571DN01	G_A
6	122332560	G	A			Phc1	ENSMUST00000160696.7	SUBSTITUTION	EXON_CODING	NON_SYNONYMOUS	574	P192S		R18070571DN01	G_A
6	122881551	G	T			Necap1	ENSMUST00000032477.5	SUBSTITUTION	EXON_CODING	NON_SYNONYMOUS	352	D118Y		R18070571DN01	T_G
6	122930784	C	T			Clec4a1	ENSMUST00000060484.8	SUBSTITUTION	EXON_CODING	NON_SYNONYMOUS	430	L144F		R18070571DN01	T_C
6	122933832	T	G			Clec4a1	ENSMUST00000060484.8	SUBSTITUTION	EXON_CODING	NON_SYNONYMOUS	645	S215R		R18070571DN01	T_G
6	123315809	T	C			Vmn2r19	ENSMUST00000073948.6	SUBSTITUTION	EXON_CODING	NON_SYNONYMOUS	809	L270S		R18070571DN01	T_C
6	123511831	C	A			Vmn2r21	ENSMUST00000163607.1	SUBSTITUTION	EXON_CODING	NON_SYNONYMOUS	1396	A466S		R18070571DN01	C_A
6	123629052	C	A			Vmn2r22	ENSMUST00000170808.2	SUBSTITUTION	EXON_CODING	NON_SYNONYMOUS	1396	A466S		R18070571DN01	C_A
6	123976320	C	T			A330044P14Rik	ENSMUST00000176108.3	SUBSTITUTION	SPLICE_SITE	SPLICE	-1			R18070571DN01	T_C
6	124061947	C	T			Vmn2r26	ENSMUST00000032238.4	SUBSTITUTION	EXON_CODING	NON_SYNONYMOUS	2480	A827V		R18070571DN01	T_C
6	124749315	G	C			Atn1	ENSMUST00000088357.11	SUBSTITUTION	EXON_CODING	NON_SYNONYMOUS	200	A67G		R18070571DN01	C_G
6	124766251	C	T			Eno2	ENSMUST00000004378.14	SUBSTITUTION	EXON_CODING	NON_SYNONYMOUS	521	G174D		R18070571DN01	T_C
6	124908470	C	T			Lag3	ENSMUST00000032217.1	SUBSTITUTION	EXON_CODING	NON_SYNONYMOUS	946	A316T		R18070571DN01	T_C
6	129768183	T	C	rs217071230	.	Gm156	ENSMUST00000095409.2	SUBSTITUTION	EXON_CODING	NON_SYNONYMOUS	449	Q150R		R18070571DN01	T_C
6	129868817	C	T			Klra17	ENSMUST00000014687.10	SUBSTITUTION	EXON_CODING	NON_SYNONYMOUS	433	E145K		R18070571DN01	T_C
6	133853621	C	T			Kap	ENSMUST00000048032.4	SUBSTITUTION	EXON_CODING	NON_SYNONYMOUS	3	M1I		R18070571DN01	T_C
6	134464556	C	T			Lrp6	ENSMUST00000032322.14	SUBSTITUTION	EXON_CODING	NON_SYNONYMOUS	3446	G1149D		R18070571DN01	T_C
6	136400879	A	G			E330021D16Rik	ENSMUST00000204830.1	SUBSTITUTION	EXON_CODING	NON_SYNONYMOUS	952	S318P		R18070571DN01	G_A
6	136401356	C	T			E330021D16Rik	ENSMUST00000204830.1	SUBSTITUTION	EXON_CODING	NON_SYNONYMOUS	475	E159K		R18070571DN01	T_C
6	141809400	C	T			Slco1a4	ENSMUST00000165990.7	SUBSTITUTION	SPLICE_SITE	SPLICE	-1			R18070571DN01	T_C
6	141834695	C	T			Slco1a4	ENSMUST00000165990.7	SUBSTITUTION	EXON_CODING	NON_SYNONYMOUS	368	S123N		R18070571DN01	T_C
6	141985626	C	T			Gm6614	ENSMUST00000181628.7	SUBSTITUTION	EXON_CODING	NON_SYNONYMOUS	1472	G491E		R18070571DN01	T_C
6	142570160	C	T			Kcnj8	ENSMUST00000203945.2	SUBSTITUTION	EXON_CODING	NON_SYNONYMOUS	220	V74I		R18070571DN01	T_C
6	142628466	C	T			Abcc9	ENSMUST00000100827.4	SUBSTITUTION	EXON_CODING	STOP_GAIN	3044	W1015*		R18070571DN01	T_C
6	145246771	C	T			Kras	ENSMUST00000111710.7	SUBSTITUTION	EXON_CODING	NON_SYNONYMOUS	35	G12D		R18070571DN01	T_C
6	145246784	C	T			Kras	ENSMUST00000111710.7	SUBSTITUTION	EXON_CODING	NON_SYNONYMOUS	22	V8M		R18070571DN01	T_C
6	148262782	C	T			Tmtc1	ENSMUST00000060095.14	SUBSTITUTION	SPLICE_SITE	SPLICE	-1			R18070571DN01	T_C
6	148842864	G	A			Caprin2	ENSMUST00000111569.8	SUBSTITUTION	EXON_CODING	NON_SYNONYMOUS	3062	S1021F		R18070571DN01	G_A
7	4147092	C	G			Leng8	ENSMUST00000121270.7	SUBSTITUTION	EXON_CODING	NON_SYNONYMOUS	2395	P799A	CpG: 18	R18070571DN01	C_G
7	4238184	C	A			Lilra5	ENSMUST00000117550.1	SUBSTITUTION	EXON_CODING	NON_SYNONYMOUS	119	A40D		R18070571DN01	C_A
7	4471820	G	A			Eps8l1	ENSMUST00000171445.7	SUBSTITUTION	EXON_CODING	NON_SYNONYMOUS	982	D328N		R18070571DN01	G_A
7	7554110	C	A			Vmn2r33	ENSMUST00000165921.1	SUBSTITUTION	EXON_CODING	NON_SYNONYMOUS	1590	E530D		R18070571DN01	C_A
7	10169074	G	A			Vmn2r52	ENSMUST00000164918.2	SUBSTITUTION	EXON_CODING	NON_SYNONYMOUS	1426	L476F		R18070571DN01	G_A
7	15950623	G	A			Ehd2	ENSMUST00000098799.4	SUBSTITUTION	EXON_CODING	NON_SYNONYMOUS	1250	T417I		R18070571DN01	G_A
7	18890253	G	A			Pglyrp1	ENSMUST00000032573.7	SUBSTITUTION	EXON_CODING	NON_SYNONYMOUS	460	V154I		R18070571DN01	G_A
7	20669192	A	T			Vmn1r107	ENSMUST00000179079.1	SUBSTITUTION	EXON_CODING	NON_SYNONYMOUS	275	D92V		R18070571DN01	T_A
7	24260584	G	A			Zfp108	ENSMUST00000205982.1	SUBSTITUTION	EXON_CODING	NON_SYNONYMOUS	599	S200N		R18070571DN01	G_A
7	25359214	G	A			Megf8	ENSMUST00000128119.1	SUBSTITUTION	EXON_CODING	NON_SYNONYMOUS	6634	D2212N		R18070571DN01	G_A
7	26085971	C	T			Cyp2b13	ENSMUST00000005669.8	SUBSTITUTION	EXON_CODING	NON_SYNONYMOUS	764	T255I		R18070571DN01	T_C
7	27327402	G	A	rs233720831	.	Ltbp4	ENSMUST00000038618.12	SUBSTITUTION	EXON_CODING	NON_SYNONYMOUS	1615	P539S		R18070571DN01	G_A
7	27375480	C	T			Sptbn4	ENSMUST00000011895.13	SUBSTITUTION	EXON_CODING	NON_SYNONYMOUS	4465	V1489M	CpG: 22	R18070571DN01	T_C
7	31110880	T	C			Hpn	ENSMUST00000039435.14	SUBSTITUTION	EXON_CODING	NON_SYNONYMOUS	23	D8G		R18070571DN01	T_C
7	35547980	G	A			Nudt19	ENSMUST00000040962.5	SUBSTITUTION	EXON_CODING	NON_SYNONYMOUS	1003	L335F		R18070571DN01	G_A
7	40994340	C	T	rs49352158	Mult	4930433I11Rik	ENSMUST00000206529.1	SUBSTITUTION	EXON_CODING	STOP_GAIN	1705	Q569*		R18070571DN01	T_C
7	41648245	G	A			Zfp788	ENSMUST00000098508.8	SUBSTITUTION	EXON_CODING	NON_SYNONYMOUS	304	E102K		R18070571DN01	G_A
7	42276646	G	A			Vmn2r61	ENSMUST00000166131.1	SUBSTITUTION	EXON_CODING	NON_SYNONYMOUS	1574	G525E		R18070571DN01	G_A
7	43497860	A	G			4931406B18Rik	ENSMUST00000013497.7	SUBSTITUTION	EXON_CODING	NON_SYNONYMOUS	947	V316A		R18070571DN01	G_A
7	47981691	G	A			Mrgpra4	ENSMUST00000087092.3	SUBSTITUTION	EXON_CODING	NON_SYNONYMOUS	161	A54V		R18070571DN01	G_A
7	49464781	T	A			Nav2	ENSMUST00000064395.12	SUBSTITUTION	EXON_CODING	NON_SYNONYMOUS	2512	S838T		R18070571DN01	T_A
7	55873449	G	A			Cyfip1	ENSMUST00000032629.15	SUBSTITUTION	EXON_CODING	NON_SYNONYMOUS	211	E71K		R18070571DN01	G_A
7	57824572	A	G			Gabrb3	ENSMUST00000085240.10	SUBSTITUTION	EXON_CODING	NON_SYNONYMOUS	1301	H434R		R18070571DN01	G_A
7	62379069	C	T			Magel2	ENSMUST00000080403.6	SUBSTITUTION	EXON_CODING	NON_SYNONYMOUS	1720	P574S		R18070571DN01	T_C
7	63685468	C	T			Otud7a	ENSMUST00000058476.13	SUBSTITUTION	EXON_CODING	NON_SYNONYMOUS	251	A84V		R18070571DN01	T_C
7	65663891	G	A			Tarsl2	ENSMUST00000032728.8	SUBSTITUTION	EXON_CODING	NON_SYNONYMOUS	1057	E353K		R18070571DN01	G_A
7	86164095	C	T			Vmn2r75	ENSMUST00000167830.2	SUBSTITUTION	EXON_CODING	NON_SYNONYMOUS	1498	E500K		R18070571DN01	T_C
7	92658261	C	T			Pcf11	ENSMUST00000119954.8	SUBSTITUTION	EXON_CODING	NON_SYNONYMOUS	2698	G900S		R18070571DN01	T_C
7	102579209	C	T			Olfr550	ENSMUST00000216524.1	SUBSTITUTION	EXON_CODING	NON_SYNONYMOUS	713	A238V		R18070571DN01	T_C
7	102659060	C	T			Olfr555	ENSMUST00000098220.1	SUBSTITUTION	EXON_CODING	NON_SYNONYMOUS	238	P80S		R18070571DN01	T_C
7	102714358	G	T			Olfr33	ENSMUST00000216312.1	SUBSTITUTION	EXON_CODING	NON_SYNONYMOUS	54	F18L		R18070571DN01	T_G
7	102984445	G	A			Olfr578	ENSMUST00000215606.1	SUBSTITUTION	EXON_CODING	NON_SYNONYMOUS	718	L240F		R18070571DN01	G_A
7	103827588	C	G	rs49825970	Mult	Hbb-bs	ENSMUST00000023934.7	SUBSTITUTION	EXON_CODING	NON_SYNONYMOUS	175	A59P		R18070571DN01	C_G
7	104841001	G	T			Usp17lb	ENSMUST00000076501.1	SUBSTITUTION	EXON_CODING	NON_SYNONYMOUS	718	L240I		R18070571DN01	T_G
7	105368575	C	T			Olfr692	ENSMUST00000217827.1	SUBSTITUTION	EXON_CODING	NON_SYNONYMOUS	248	T83I		R18070571DN01	T_C
7	105903794	C	T			Gm4070	ENSMUST00000176467.7	SUBSTITUTION	EXON_CODING	NON_SYNONYMOUS	50	R17K		R18070571DN01	T_C
7	106165211	C	T			Gvin1	ENSMUST00000183409.1	SUBSTITUTION	EXON_CODING	NON_SYNONYMOUS	50	R17K		R18070571DN01	T_C
7	107719294	G	A	rs251750075	.	Ppfibp2	ENSMUST00000098134.4	SUBSTITUTION	EXON_CODING	NON_SYNONYMOUS	1048	E350K		R18070571DN01	G_A
7	108508806	G	A			Olfr501-ps1	ENSMUST00000094105.4	SUBSTITUTION	EXON_CODING	NON_SYNONYMOUS	749	S250N		R18070571DN01	G_A
7	109143618	C	T			Lmo1	ENSMUST00000036992.8	SUBSTITUTION	EXON_CODING	NON_SYNONYMOUS	77	G26D		R18070571DN01	T_C
7	119775184	G	A			Acsm3	ENSMUST00000106529.7	SUBSTITUTION	EXON_CODING	STOP_GAIN	858	W286*		R18070571DN01	G_A
7	120726208	G	A			Mosmo	ENSMUST00000060175.7	SUBSTITUTION	EXON_CODING	STOP_GAIN	195	W65*		R18070571DN01	G_A
7	121102626	G	A			Otoa	ENSMUST00000047025.14	SUBSTITUTION	EXON_CODING	NON_SYNONYMOUS	527	C176Y		R18070571DN01	G_A
7	127020150	G	A			Prrt2	ENSMUST00000159916.4	SUBSTITUTION	EXON_CODING	NON_SYNONYMOUS	142	L48F		R18070571DN01	G_A
7	132759534	G	A			Fam53b	ENSMUST00000097999.8	SUBSTITUTION	EXON_CODING	NON_SYNONYMOUS	764	P255L		R18070571DN01	G_A
7	132995170	A	G			Ctbp2	ENSMUST00000169570.7	SUBSTITUTION	EXON_CODING	NON_SYNONYMOUS	2183	L728P		R18070571DN01	G_A
7	142201539	A	G	rs256551274	.	Krtap5-3	ENSMUST00000187512.1	SUBSTITUTION	EXON_CODING	NON_SYNONYMOUS	112	S38G		R18070571DN01	G_A
7	143536026	C	T			Nap1l4	ENSMUST00000209098.1	SUBSTITUTION	EXON_CODING	NON_SYNONYMOUS	187	V63I		R18070571DN01	T_C
8	3478989	G	A			Tex45	ENSMUST00000047265.12	SUBSTITUTION	EXON_CODING	NON_SYNONYMOUS	563	G188D		R18070571DN01	G_A
8	13063296	G	A			Proz	ENSMUST00000033822.3	SUBSTITUTION	EXON_CODING	NON_SYNONYMOUS	116	R39K		R18070571DN01	G_A
8	14942626	C	T			Arhgef10	ENSMUST00000084207.11	SUBSTITUTION	EXON_CODING	NON_SYNONYMOUS	863	T288I		R18070571DN01	T_C
8	20944653	C	T			AY761185	ENSMUST00000110758.3	SUBSTITUTION	EXON_CODING	NON_SYNONYMOUS	58	D20N		R18070571DN01	T_C
8	21288240	C	T			Defa3	ENSMUST00000098893.3	SUBSTITUTION	EXON_CODING	NON_SYNONYMOUS	239	T80I		R18070571DN01	T_C
8	21656598	C	T			Defa17	ENSMUST00000079528.5	SUBSTITUTION	EXON_CODING	NON_SYNONYMOUS	239	T80I		R18070571DN01	T_C
8	22175921	C	T			Ckap2	ENSMUST00000046916.8	SUBSTITUTION	EXON_CODING	NON_SYNONYMOUS	1109	G370E		R18070571DN01	T_C
8	23902070	C	T			Zmat4	ENSMUST00000042352.10	SUBSTITUTION	EXON_CODING	NON_SYNONYMOUS	248	S83F		R18070571DN01	T_C
8	26110760	A	G			Hook3	ENSMUST00000037182.13	SUBSTITUTION	EXON_CODING	NON_SYNONYMOUS	119	V40A		R18070571DN01	G_A
8	40999694	C	T			Mtus1	ENSMUST00000059115.12	SUBSTITUTION	EXON_CODING	NON_SYNONYMOUS	3057	M1019I		R18070571DN01	T_C
8	55872316	G	A			Adam29	ENSMUST00000053441.4	SUBSTITUTION	EXON_CODING	NON_SYNONYMOUS	1102	P368S		R18070571DN01	G_A
8	64056350	G	A			Tll1	ENSMUST00000066166.5	SUBSTITUTION	EXON_CODING	NON_SYNONYMOUS	1625	P542L		R18070571DN01	G_A
8	71479203	G	A			Ano8	ENSMUST00000213382.1	SUBSTITUTION	EXON_CODING	NON_SYNONYMOUS	2483	T828I		R18070571DN01	G_A
8	110866087	G	A			Cog4	ENSMUST00000034203.16	SUBSTITUTION	EXON_CODING	NON_SYNONYMOUS	1294	V432I		R18070571DN01	G_A
8	125753750	G	T			Pcnx2	ENSMUST00000047239.12	SUBSTITUTION	EXON_CODING	NON_SYNONYMOUS	5817	S1939R		R18070571DN01	T_G
9	3450128	C	T			Cwf19l2	ENSMUST00000027027.6	SUBSTITUTION	EXON_CODING	NON_SYNONYMOUS	1828	L610F		R18070571DN01	T_C
9	6359892	G	A			Pdgfd	ENSMUST00000168039.7	SUBSTITUTION	EXON_CODING	NON_SYNONYMOUS	962	G321E		R18070571DN01	G_A
9	9970589	G	A			Cntn5	ENSMUST00000160216.7	SUBSTITUTION	EXON_CODING	NON_SYNONYMOUS	1495	L499F		R18070571DN01	G_A
9	18856954	G	A			Olfr829	ENSMUST00000058411.3	SUBSTITUTION	EXON_CODING	NON_SYNONYMOUS	328	V110I		R18070571DN01	G_A
9	19137892	G	A			Olfr837	ENSMUST00000215699.1	SUBSTITUTION	EXON_CODING	NON_SYNONYMOUS	898	A300T		R18070571DN01	G_A
9	19440987	C	T			Olfr849	ENSMUST00000217273.1	SUBSTITUTION	EXON_CODING	NON_SYNONYMOUS	73	P25S		R18070571DN01	T_C
9	23293405	G	A			Bmper	ENSMUST00000071982.6	SUBSTITUTION	EXON_CODING	NON_SYNONYMOUS	320	G107D		R18070571DN01	G_A
9	25301485	G	A			2021-09-07	ENSMUST00000115272.8	SUBSTITUTION	EXON_CODING	NON_SYNONYMOUS	946	A316T		R18070571DN01	G_A
9	26771102	G	A			Glb1l2	ENSMUST00000040398.13	SUBSTITUTION	EXON_CODING	NON_SYNONYMOUS	863	P288L		R18070571DN01	G_A
9	27311713	G	A			Igsf9b	ENSMUST00000214357.1	SUBSTITUTION	EXON_CODING	NON_SYNONYMOUS	409	A137T		R18070571DN01	G_A
9	30910852	G	T			Adamts15	ENSMUST00000065112.6	SUBSTITUTION	EXON_CODING	NON_SYNONYMOUS	1288	P430T		R18070571DN01	T_G
9	31054160	G	A			Zbtb44	ENSMUST00000217092.1	SUBSTITUTION	EXON_CODING	NON_SYNONYMOUS	865	V289I		R18070571DN01	G_A
9	32259655	C	T			Arhgap32	ENSMUST00000174641.7	SUBSTITUTION	EXON_CODING	NON_SYNONYMOUS	4777	P1593S		R18070571DN01	T_C
9	35452767	G	A			Cdon	ENSMUST00000119129.9	SUBSTITUTION	EXON_CODING	STOP_GAIN	180	W60*		R18070571DN01	G_A
9	37746381	G	A			Olfr874	ENSMUST00000216982.1	SUBSTITUTION	EXON_CODING	NON_SYNONYMOUS	246	M82I		R18070571DN01	G_A
9	38047585	G	A			Olfr884	ENSMUST00000181088.3	SUBSTITUTION	EXON_CODING	NON_SYNONYMOUS	362	R121K		R18070571DN01	G_A
9	38594569	C	T			Olfr913	ENSMUST00000081095.3	SUBSTITUTION	EXON_CODING	NON_SYNONYMOUS	347	T116I		R18070571DN01	T_C
9	40100653	G	A			Olfr984	ENSMUST00000213858.1	SUBSTITUTION	EXON_CODING	NON_SYNONYMOUS	836	T279I		R18070571DN01	G_A
9	44507150	G	T			Bcl9l	ENSMUST00000218183.1	SUBSTITUTION	EXON_CODING	NON_SYNONYMOUS	2395	G799C		R18070571DN01	T_G
9	44513404	G	A			Cxcr5	ENSMUST00000215293.1	SUBSTITUTION	EXON_CODING	NON_SYNONYMOUS	955	L319F		R18070571DN01	G_A
9	55209360	C	T			Fbxo22	ENSMUST00000034859.14	SUBSTITUTION	EXON_CODING	NON_SYNONYMOUS	145	R49C	CpG: 64	R18070571DN01	T_C
9	56892336	C	T			Cspg4	ENSMUST00000035661.6	SUBSTITUTION	EXON_CODING	NON_SYNONYMOUS	4486	P1496S		R18070571DN01	T_C
9	64020349	G	C			Smad6	ENSMUST00000041029.5	SUBSTITUTION	EXON_CODING	NON_SYNONYMOUS	676	L226V	CpG: 258	R18070571DN01	C_G
9	66462955	G	A			Herc1	ENSMUST00000042824.12	SUBSTITUTION	EXON_CODING	NON_SYNONYMOUS	9022	G3008R		R18070571DN01	G_A
9	75675491	T	C			Scg3	ENSMUST00000034699.7	SUBSTITUTION	EXON_CODING	NON_SYNONYMOUS	553	T185A		R18070571DN01	T_C
9	102590469	G	A			Cep63	ENSMUST00000093791.9	SUBSTITUTION	EXON_CODING	NON_SYNONYMOUS	1697	S566F		R18070571DN01	G_A
9	104008163	G	A			Nphp3	ENSMUST00000035167.14	SUBSTITUTION	EXON_CODING	NON_SYNONYMOUS	701	G234D		R18070571DN01	G_A
9	104020805	G	A			Nphp3	ENSMUST00000035167.14	SUBSTITUTION	EXON_CODING	NON_SYNONYMOUS	1592	G531E		R18070571DN01	G_A
9	104237152	C	T			Dnajc13	ENSMUST00000186788.6	SUBSTITUTION	EXON_CODING	NON_SYNONYMOUS	320	G107E		R18070571DN01	T_C
9	106463369	G	A			Pcbp4	ENSMUST00000024260.13	SUBSTITUTION	EXON_CODING	NON_SYNONYMOUS	1162	A388T		R18070571DN01	G_A
9	112136558	C	T			Arpp21	ENSMUST00000111872.8	SUBSTITUTION	EXON_CODING	NON_SYNONYMOUS	1244	G415E		R18070571DN01	T_C
X	6082379	C	T	rs586127070	.	AU022751	ENSMUST00000117544.1	SUBSTITUTION	EXON_CODING	NON_SYNONYMOUS	944	S315N	CpG: 99	R18070571DN01	T_C
X	9439932	C	T			Cybb	ENSMUST00000015484.9	SUBSTITUTION	EXON_CODING	NON_SYNONYMOUS	1549	D517N		R18070571DN01	T_C
X	47841962	C	T			Smarca1	ENSMUST00000101616.8	SUBSTITUTION	EXON_CODING	NON_SYNONYMOUS	2251	V751M		R18070571DN01	T_C
X	50009538	C	T			Olfr1323	ENSMUST00000213556.2	SUBSTITUTION	EXON_CODING	NON_SYNONYMOUS	698	G233D		R18070571DN01	T_C
X	60077222	C	T			Mcf2	ENSMUST00000228150.1	SUBSTITUTION	EXON_CODING	NON_SYNONYMOUS	2782	A928T		R18070571DN01	T_C
X	60436204	G	A			Gm7073	ENSMUST00000190178.6	SUBSTITUTION	EXON_CODING	NON_SYNONYMOUS	967	L323F		R18070571DN01	G_A
X	73175441	A	T			Spin2d	ENSMUST00000114517.1	SUBSTITUTION	EXON_CODING	NON_SYNONYMOUS	622	Y208N		R18070571DN01	T_A
X	75004524	T	G			Gab3	ENSMUST00000037374.10	SUBSTITUTION	EXON_CODING	NON_SYNONYMOUS	1136	K379T		R18070571DN01	T_G
X	81420742	C	T			4930595M18Rik	ENSMUST00000080083.2	SUBSTITUTION	EXON_CODING	NON_SYNONYMOUS	1358	R453K		R18070571DN01	T_C
X	85754349	G	A			Gk	ENSMUST00000113978.8	SUBSTITUTION	EXON_CODING	NON_SYNONYMOUS	320	P107L		R18070571DN01	G_A
X	96150697	G	A			Msn	ENSMUST00000117399.1	SUBSTITUTION	EXON_CODING	STOP_GAIN	174	W58*		R18070571DN01	G_A
X	97076113	G	A			Pgr15l	ENSMUST00000033556.3	SUBSTITUTION	EXON_CODING	NON_SYNONYMOUS	100	D34N		R18070571DN01	G_A
X	99846220	C	T			Tmem28	ENSMUST00000096363.2	SUBSTITUTION	EXON_CODING	NON_SYNONYMOUS	1291	R431W		R18070571DN01	T_C
X	101267111	C	T			Il2rg	ENSMUST00000033664.13	SUBSTITUTION	EXON_CODING	NON_SYNONYMOUS	464	R155Q		R18070571DN01	T_C
X	101267114	G	A			Il2rg	ENSMUST00000033664.13	SUBSTITUTION	EXON_CODING	NON_SYNONYMOUS	461	P154L		R18070571DN01	G_A
X	102071365	C	T			Nhsl2	ENSMUST00000101339.7	SUBSTITUTION	EXON_CODING	NON_SYNONYMOUS	322	H108Y	CpG: 48	R18070571DN01	T_C
X	105875888	G	A			Atrx	ENSMUST00000113573.7	SUBSTITUTION	EXON_CODING	NON_SYNONYMOUS	2345	T782I		R18070571DN01	G_A
X	111123065	G	A			Cylc1	ENSMUST00000210720.1	SUBSTITUTION	EXON_CODING	NON_SYNONYMOUS	1114	A372T		R18070571DN01	G_A
X	111123738	G	A			Cylc1	ENSMUST00000210720.1	SUBSTITUTION	EXON_CODING	NON_SYNONYMOUS	1787	R596K		R18070571DN01	G_A
X	119928150	C	T			Pabpc5	ENSMUST00000040961.2	SUBSTITUTION	EXON_CODING	NON_SYNONYMOUS	161	T54I		R18070571DN01	T_C
X	120313019	T	G			H2afb3	ENSMUST00000122050.1	SUBSTITUTION	EXON_CODING	NON_SYNONYMOUS	77	E26A		R18070571DN01	T_G
X	127063260	G	A			Gm382	ENSMUST00000096332.1	SUBSTITUTION	EXON_CODING	NON_SYNONYMOUS	3067	V1023I		R18070571DN01	G_A
X	135801832	G	A			Gprasp1	ENSMUST00000113144.7	SUBSTITUTION	EXON_CODING	NON_SYNONYMOUS	2773	E925K		R18070571DN01	G_A
X	141203786	G	A			Col4a6	ENSMUST00000101205.2	SUBSTITUTION	EXON_CODING	NON_SYNONYMOUS	1309	P437S		R18070571DN01	G_A
X	141723152	G	A			Irs4	ENSMUST00000067841.7	SUBSTITUTION	EXON_CODING	NON_SYNONYMOUS	2047	L683F		R18070571DN01	G_A
X	143101995	G	T			Rtl9	ENSMUST00000165829.2	SUBSTITUTION	EXON_CODING	NON_SYNONYMOUS	2402	R801I		R18070571DN01	T_G
X	148024872	G	A			Gm15080	ENSMUST00000112804.2	SUBSTITUTION	EXON_CODING	NON_SYNONYMOUS	1225	E409K		R18070571DN01	G_A
X	152612668	T	G			Shroom2	ENSMUST00000101141.8	SUBSTITUTION	EXON_CODING	NON_SYNONYMOUS	4324	N1442H		R18070571DN01	T_G
X	155586580	G	A			Ptchd1	ENSMUST00000038665.5	SUBSTITUTION	EXON_CODING	NON_SYNONYMOUS	803	S268L		R18070571DN01	G_A
X	160098364	T	G			Map3k15	ENSMUST00000033665.8	SUBSTITUTION	EXON_CODING	NON_SYNONYMOUS	2381	I794S		R18070571DN01	T_G
X	164140710	G	A			Ace2	ENSMUST00000112271.9	SUBSTITUTION	EXON_CODING	NON_SYNONYMOUS	49	A17T		R18070571DN01	G_A
X	164455988	G	T			Asb11	ENSMUST00000036858.10	SUBSTITUTION	EXON_CODING	NON_SYNONYMOUS	847	G283C		R18070571DN01	T_G
X	165130369	G	A			Glra2	ENSMUST00000058787.8	SUBSTITUTION	EXON_CODING	NON_SYNONYMOUS	1274	A425V		R18070571DN01	G_A
1	17753021	C	T			Crispld1	ENSMUST00000095075.4	SUBSTITUTION	EXON_CODING	NON_SYNONYMOUS	1225	P409S		R18070572DN01	T_C
1	20199471	T	G			Pkhd1	ENSMUST00000088448.11	SUBSTITUTION	EXON_CODING	NON_SYNONYMOUS	9848	N3283T		R18070572DN01	T_G
1	20347305	A	T			Pkhd1	ENSMUST00000088448.11	SUBSTITUTION	EXON_CODING	NON_SYNONYMOUS	7621	S2541T		R18070572DN01	T_A
1	20350461	C	T			Pkhd1	ENSMUST00000088448.11	SUBSTITUTION	EXON_CODING	NON_SYNONYMOUS	7420	G2474S		R18070572DN01	T_C
1	20520288	C	T			Pkhd1	ENSMUST00000088448.11	SUBSTITUTION	EXON_CODING	NON_SYNONYMOUS	5234	G1745D		R18070572DN01	T_C
1	20967507	G	A			Efhc1	ENSMUST00000038447.5	SUBSTITUTION	EXON_CODING	NON_SYNONYMOUS	907	E303K		R18070572DN01	G_A
1	30804436	C	T			Phf3	ENSMUST00000186733.6	SUBSTITUTION	EXON_CODING	NON_SYNONYMOUS	5441	G1814E		R18070572DN01	T_C
1	33777642	G	A			Zfp451	ENSMUST00000019861.12	SUBSTITUTION	EXON_CODING	NON_SYNONYMOUS	1226	P409L		R18070572DN01	G_A
1	34244402	A	G			Dst	ENSMUST00000183034.4	SUBSTITUTION	EXON_CODING	NON_SYNONYMOUS	16523	D5508G		R18070572DN01	G_A
1	36550261	C	T			Sema4c	ENSMUST00000191642.5	SUBSTITUTION	EXON_CODING	NON_SYNONYMOUS	1783	D595N		R18070572DN01	T_C
1	44774083	C	T			Gulp1	ENSMUST00000160854.7	SUBSTITUTION	EXON_CODING	NON_SYNONYMOUS	547	L183F		R18070572DN01	T_C
1	46672634	C	T			Dnah7c	ENSMUST00000189749.6	SUBSTITUTION	EXON_CODING	NON_SYNONYMOUS	8020	P2674S		R18070572DN01	T_C
1	46680621	G	A			Dnah7c	ENSMUST00000189749.6	SUBSTITUTION	EXON_CODING	NON_SYNONYMOUS	8231	G2744D		R18070572DN01	G_A
1	46689058	C	T			Dnah7c	ENSMUST00000189749.6	SUBSTITUTION	EXON_CODING	NON_SYNONYMOUS	8915	S2972F		R18070572DN01	T_C
1	52071940	G	A			Stat4	ENSMUST00000027277.6	SUBSTITUTION	SPLICE_SITE	SPLICE	-1			R18070572DN01	G_A
1	59707042	G	A			Nop58	ENSMUST00000191142.6	SUBSTITUTION	EXON_CODING	NON_SYNONYMOUS	1246	A416T		R18070572DN01	G_A
1	63183170	T	G			Gpr1	ENSMUST00000050536.13	SUBSTITUTION	EXON_CODING	NON_SYNONYMOUS	905	Y302S		R18070572DN01	T_G
1	63592637	C	T			Adam23	ENSMUST00000087374.9	SUBSTITUTION	EXON_CODING	NON_SYNONYMOUS	2471	T824I		R18070572DN01	T_C
1	65071814	C	T			Crygc	ENSMUST00000114064.2	SUBSTITUTION	EXON_CODING	NON_SYNONYMOUS	313	E105K		R18070572DN01	T_C
1	71603689	C	T			Fn1	ENSMUST00000055226.12	SUBSTITUTION	EXON_CODING	NON_SYNONYMOUS	5402	S1801N		R18070572DN01	T_C
1	72276192	G	A			Pecr	ENSMUST00000027381.12	SUBSTITUTION	EXON_CODING	NON_SYNONYMOUS	398	T133I		R18070572DN01	G_A
1	73924846	T	C			Tns1	ENSMUST00000169786.7	SUBSTITUTION	EXON_CODING	NON_SYNONYMOUS	4649	D1550G		R18070572DN01	T_C
1	74918474	C	T			Cfap65	ENSMUST00000094844.3	SUBSTITUTION	EXON_CODING	NON_SYNONYMOUS	2935	E979K		R18070572DN01	T_C
1	75554978	C	T			Slc4a3	ENSMUST00000124341.7	SUBSTITUTION	EXON_CODING	NON_SYNONYMOUS	2588	T863I		R18070572DN01	T_C
1	80540283	G	A			Dock10	ENSMUST00000077946.11	SUBSTITUTION	EXON_CODING	NON_SYNONYMOUS	4012	L1338F		R18070572DN01	G_A
1	82870742	T	G			Agfg1	ENSMUST00000186302.6	SUBSTITUTION	EXON_CODING	NON_SYNONYMOUS	319	F107V		R18070572DN01	T_G
1	83257164	G	A			Sphkap	ENSMUST00000160953.7	SUBSTITUTION	EXON_CODING	NON_SYNONYMOUS	4940	T1647I		R18070572DN01	G_A
1	84745046	C	T			Trip12	ENSMUST00000027421.12	SUBSTITUTION	EXON_CODING	NON_SYNONYMOUS	3982	V1328M		R18070572DN01	T_C
1	85579128	C	T	rs108207432	Mult	Sp110	ENSMUST00000093508.6	SUBSTITUTION	EXON_CODING	NON_SYNONYMOUS	1213	G405R		R18070572DN01	T_C
1	90214838	C	T			Ackr3	ENSMUST00000065587.4	SUBSTITUTION	EXON_CODING	NON_SYNONYMOUS	1018	L340F		R18070572DN01	T_C
1	93024633	G	A			Kif1a	ENSMUST00000190723.6	SUBSTITUTION	EXON_CODING	NON_SYNONYMOUS	4202	A1401V		R18070572DN01	G_A
1	93561157	C	T			Farp2	ENSMUST00000120301.7	SUBSTITUTION	EXON_CODING	NON_SYNONYMOUS	302	P101L		R18070572DN01	T_C
1	97723734	G	A			Ppip5k2	ENSMUST00000112845.7	SUBSTITUTION	EXON_CODING	NON_SYNONYMOUS	2855	S952F		R18070572DN01	G_A
1	106364284	C	T			Phlpp1	ENSMUST00000061047.6	SUBSTITUTION	EXON_CODING	NON_SYNONYMOUS	2872	P958S		R18070572DN01	T_C
1	111860676	C	T			Dsel	ENSMUST00000035462.6	SUBSTITUTION	EXON_CODING	NON_SYNONYMOUS	2128	V710M		R18070572DN01	T_C
1	118848454	C	T			Gli2	ENSMUST00000062483.14	SUBSTITUTION	EXON_CODING	NON_SYNONYMOUS	1237	V413I		R18070572DN01	T_C
1	123398597	C	T			Dpp10	ENSMUST00000112606.7	SUBSTITUTION	EXON_CODING	NON_SYNONYMOUS	1157	S386N		R18070572DN01	T_C
1	126025951	C	T			Nckap5	ENSMUST00000112583.7	SUBSTITUTION	EXON_CODING	NON_SYNONYMOUS	3067	A1023T		R18070572DN01	T_C
1	127820532	C	T			Map3k19	ENSMUST00000208183.1	SUBSTITUTION	EXON_CODING	NON_SYNONYMOUS	3638	R1213K		R18070572DN01	T_C
1	130804636	C	A			Fcamr	ENSMUST00000112477.8	SUBSTITUTION	EXON_CODING	NON_SYNONYMOUS	359	A120E		R18070572DN01	C_A
1	131128966	C	T	rs240488266	.	Dyrk3	ENSMUST00000016670.8	SUBSTITUTION	EXON_CODING	NON_SYNONYMOUS	1469	G490D		R18070572DN01	T_C
1	132528216	G	A			Cntn2	ENSMUST00000086521.10	SUBSTITUTION	EXON_CODING	NON_SYNONYMOUS	563	S188F		R18070572DN01	G_A
1	134189237	C	T			Chil1	ENSMUST00000082060.9	SUBSTITUTION	EXON_CODING	NON_SYNONYMOUS	962	S321F		R18070572DN01	T_C
1	135405820	C	T			Ipo9	ENSMUST00000041023.13	SUBSTITUTION	SPLICE_SITE	SPLICE	-1			R18070572DN01	T_C
1	138088721	C	T			Ptprc	ENSMUST00000183301.7	SUBSTITUTION	EXON_CODING	NON_SYNONYMOUS	1978	D660N		R18070572DN01	T_C
1	139733519	A	C			Gm4788	ENSMUST00000111989.8	SUBSTITUTION	EXON_CODING	NON_SYNONYMOUS	1591	L531V		R18070572DN01	C_A
1	140098893	C	T			Cfh	ENSMUST00000111976.8	SUBSTITUTION	EXON_CODING	STOP_GAIN	3356	W1119*		R18070572DN01	T_C
1	144756084	C	T			Rgs18	ENSMUST00000027603.3	SUBSTITUTION	EXON_CODING	NON_SYNONYMOUS	289	V97M		R18070572DN01	T_C
1	152825892	C	T			Ncf2	ENSMUST00000186568.6	SUBSTITUTION	EXON_CODING	NON_SYNONYMOUS	620	S207F		R18070572DN01	T_C
1	152843264	C	T			Smg7	ENSMUST00000043560.14	SUBSTITUTION	EXON_CODING	NON_SYNONYMOUS	2735	G912D		R18070572DN01	T_C
1	153242633	C	T			Lamc1	ENSMUST00000027752.14	SUBSTITUTION	EXON_CODING	NON_SYNONYMOUS	2791	E931K		R18070572DN01	T_C
1	153850453	G	A			Teddm2	ENSMUST00000059607.7	SUBSTITUTION	EXON_CODING	NON_SYNONYMOUS	674	A225V		R18070572DN01	G_A
1	154488043	C	T			Cacna1e	ENSMUST00000187541.6	SUBSTITUTION	SPLICE_SITE	SPLICE	-1			R18070572DN01	T_C
1	155225177	C	T			BC034090	ENSMUST00000186156.6	SUBSTITUTION	EXON_CODING	NON_SYNONYMOUS	2426	G809E		R18070572DN01	T_C
1	155789392	C	T			Qsox1	ENSMUST00000035325.14	SUBSTITUTION	EXON_CODING	NON_SYNONYMOUS	802	G268R		R18070572DN01	T_C
1	160140644	C	T			Tnn	ENSMUST00000039178.11	SUBSTITUTION	EXON_CODING	NON_SYNONYMOUS	1177	V393M		R18070572DN01	T_C
1	161060751	G	A			Dars2	ENSMUST00000035430.3	SUBSTITUTION	EXON_CODING	NON_SYNONYMOUS	598	L200F		R18070572DN01	G_A
1	161971318	G	A			Pigc	ENSMUST00000193784.1	SUBSTITUTION	EXON_CODING	NON_SYNONYMOUS	868	E290K		R18070572DN01	G_A
1	162720526	C	T			Prrc2c	ENSMUST00000182660.7	SUBSTITUTION	EXON_CODING	NON_SYNONYMOUS	481	A161T		R18070572DN01	T_C
1	163725014	C	T			Mettl11b	ENSMUST00000159679.7	SUBSTITUTION	EXON_CODING	STOP_GAIN	42	W14*		R18070572DN01	T_C
1	165551961	C	T			Adcy10	ENSMUST00000027852.14	SUBSTITUTION	EXON_CODING	NON_SYNONYMOUS	2791	P931S		R18070572DN01	T_C
1	166269458	G	A			Ildr2	ENSMUST00000111416.6	SUBSTITUTION	EXON_CODING	NON_SYNONYMOUS	245	G82E		R18070572DN01	G_A
1	166641694	C	T			Gm4847	ENSMUST00000046662.7	SUBSTITUTION	EXON_CODING	NON_SYNONYMOUS	400	E134K		R18070572DN01	T_C
1	167445992	C	T			Lrrc52	ENSMUST00000036643.5	SUBSTITUTION	EXON_CODING	NON_SYNONYMOUS	754	G252S		R18070572DN01	T_C
1	170004738	G	A			Ddr2	ENSMUST00000194690.5	SUBSTITUTION	EXON_CODING	NON_SYNONYMOUS	482	A161V		R18070572DN01	G_A
1	170149401	C	T			Uap1	ENSMUST00000111351.9	SUBSTITUTION	EXON_CODING	NON_SYNONYMOUS	1228	D410N		R18070572DN01	T_C
1	171217376	C	T			Nr1i3	ENSMUST00000005820.10	SUBSTITUTION	EXON_CODING	NON_SYNONYMOUS	787	H263Y		R18070572DN01	T_C
1	171272619	G	A			B4galt3	ENSMUST00000111313.9	SUBSTITUTION	EXON_CODING	NON_SYNONYMOUS	358	G120R		R18070572DN01	G_A
1	173683374	G	A			Ifi208	ENSMUST00000085876.11	SUBSTITUTION	EXON_CODING	NON_SYNONYMOUS	1094	S365N		R18070572DN01	G_A
1	173727533	T	G			Ifi207	ENSMUST00000042610.14	SUBSTITUTION	EXON_CODING	NON_SYNONYMOUS	2603	N868T		R18070572DN01	T_G
1	174218481	G	A			Spta1	ENSMUST00000027817.7	SUBSTITUTION	EXON_CODING	NON_SYNONYMOUS	4810	A1604T		R18070572DN01	G_A
1	174391209	A	C			Olfr248	ENSMUST00000075329.2	SUBSTITUTION	EXON_CODING	NON_SYNONYMOUS	139	T47P		R18070572DN01	C_A
1	174449439	C	T			Olfr220	ENSMUST00000194229.2	SUBSTITUTION	EXON_CODING	NON_SYNONYMOUS	815	A272V		R18070572DN01	T_C
1	175687768	C	T			Chml	ENSMUST00000104984.3	SUBSTITUTION	EXON_CODING	NON_SYNONYMOUS	586	D196N		R18070572DN01	T_C
1	182975007	C	A			Tlr5	ENSMUST00000110997.6	SUBSTITUTION	EXON_CODING	STOP_GAIN	1875	C625*		R18070572DN01	C_A
1	188415855	C	T			Ush2a	ENSMUST00000060479.13	SUBSTITUTION	EXON_CODING	NON_SYNONYMOUS	2978	T993I		R18070572DN01	T_C
1	188533204	G	A			Ush2a	ENSMUST00000060479.13	SUBSTITUTION	EXON_CODING	NON_SYNONYMOUS	4924	V1642M		R18070572DN01	G_A
1	188910953	G	A			Ush2a	ENSMUST00000060479.13	SUBSTITUTION	EXON_CODING	NON_SYNONYMOUS	12511	A4171T		R18070572DN01	G_A
1	189891440	C	T			Smyd2	ENSMUST00000027897.7	SUBSTITUTION	EXON_CODING	NON_SYNONYMOUS	562	D188N		R18070572DN01	T_C
1	190871913	C	T			Rps6kc1	ENSMUST00000061611.14	SUBSTITUTION	EXON_CODING	NON_SYNONYMOUS	511	D171N		R18070572DN01	T_C
1	191039776	C	T			Spata45	ENSMUST00000192151.5	SUBSTITUTION	EXON_CODING	NON_SYNONYMOUS	194	S65F		R18070572DN01	T_C
1	193351086	G	A			Camk1g	ENSMUST00000016323.10	SUBSTITUTION	EXON_CODING	NON_SYNONYMOUS	652	P218S		R18070572DN01	G_A
1	194949415	G	A			Cd34	ENSMUST00000016638.7	SUBSTITUTION	EXON_CODING	NON_SYNONYMOUS	358	D120N		R18070572DN01	G_A
1	195117595	G	A			Cr1l	ENSMUST00000075451.11	SUBSTITUTION	EXON_CODING	NON_SYNONYMOUS	770	S257F		R18070572DN01	G_A
10	4712577	C	T			Esr1	ENSMUST00000105590.7	SUBSTITUTION	EXON_CODING	NON_SYNONYMOUS	194	A65V	CpG: 56	R18070572DN01	T_C
10	5350960	C	T			Syne1	ENSMUST00000215295.1	SUBSTITUTION	EXON_CODING	NON_SYNONYMOUS	2767	E923K		R18070572DN01	T_C
10	6920083	C	T			Ipcef1	ENSMUST00000078070.9	SUBSTITUTION	EXON_CODING	NON_SYNONYMOUS	469	A157T		R18070572DN01	T_C
10	7710857	C	T			Lats1	ENSMUST00000165952.8	SUBSTITUTION	EXON_CODING	STOP_GAIN	2782	Q928*		R18070572DN01	T_C
10	8207553	C	T			Ust	ENSMUST00000061601.8	SUBSTITUTION	EXON_CODING	NON_SYNONYMOUS	1058	R353K		R18070572DN01	T_C
10	11080396	C	T			Grm1	ENSMUST00000044306.12	SUBSTITUTION	EXON_CODING	NON_SYNONYMOUS	143	G48E		R18070572DN01	T_C
10	11189685	C	T			Shprh	ENSMUST00000044053.12	SUBSTITUTION	EXON_CODING	NON_SYNONYMOUS	4036	L1346F		R18070572DN01	T_C
10	11189691	A	C			Shprh	ENSMUST00000044053.12	SUBSTITUTION	EXON_CODING	NON_SYNONYMOUS	4042	M1348L		R18070572DN01	C_A
10	12664990	G	A			Utrn	ENSMUST00000076817.4	SUBSTITUTION	EXON_CODING	NON_SYNONYMOUS	5690	T1897I		R18070572DN01	G_A
10	13524941	C	T			Pex3	ENSMUST00000019945.14	SUBSTITUTION	EXON_CODING	NON_SYNONYMOUS	1063	D355N		R18070572DN01	T_C
10	14129487	C	T			Hivep2	ENSMUST00000191138.6	SUBSTITUTION	EXON_CODING	NON_SYNONYMOUS	1828	H610Y		R18070572DN01	T_C
10	17947736	G	C			Heca	ENSMUST00000037879.7	SUBSTITUTION	EXON_CODING	NON_SYNONYMOUS	47	A16G	CpG: 118	R18070572DN01	C_G
10	22287158	T	G	rs48395616	Common	H60b	ENSMUST00000131558.1	SUBSTITUTION	EXON_CODING	NON_SYNONYMOUS	631	F211V		R18070572DN01	T_G
10	22665569	C	T			Slc2a12	ENSMUST00000042261.4	SUBSTITUTION	EXON_CODING	NON_SYNONYMOUS	1322	S441F		R18070572DN01	T_C
10	23140043	C	T			Eya4	ENSMUST00000219315.1	SUBSTITUTION	EXON_CODING	NON_SYNONYMOUS	1025	R342K		R18070572DN01	T_C
10	26981502	G	T			Lama2	ENSMUST00000092639.11	SUBSTITUTION	EXON_CODING	NON_SYNONYMOUS	9350	T3117N		R18070572DN01	T_G
10	26990810	C	T			Lama2	ENSMUST00000092639.11	SUBSTITUTION	EXON_CODING	NON_SYNONYMOUS	8687	G2896D		R18070572DN01	T_C
10	27158833	C	T			Lama2	ENSMUST00000092639.11	SUBSTITUTION	EXON_CODING	NON_SYNONYMOUS	4456	E1486K		R18070572DN01	T_C
10	34403687	C	T			Nt5dc1	ENSMUST00000047885.13	SUBSTITUTION	EXON_CODING	NON_SYNONYMOUS	358	D120N		R18070572DN01	T_C
10	36993650	C	T			Hdac2	ENSMUST00000019911.13	SUBSTITUTION	EXON_CODING	NON_SYNONYMOUS	682	P228S		R18070572DN01	T_C
10	40290574	C	T			Amd1	ENSMUST00000099945.5	SUBSTITUTION	EXON_CODING	NON_SYNONYMOUS	512	S171N		R18070572DN01	T_C
10	40920379	C	T			Wasf1	ENSMUST00000105509.1	SUBSTITUTION	EXON_CODING	NON_SYNONYMOUS	104	A35V		R18070572DN01	T_C
10	43958407	C	T			Crybg1	ENSMUST00000200401.1	SUBSTITUTION	SPLICE_SITE	SPLICE	-1			R18070572DN01	T_C
10	43998239	G	C			Crybg1	ENSMUST00000200401.1	SUBSTITUTION	EXON_CODING	NON_SYNONYMOUS	2872	P958A		R18070572DN01	C_G
10	51725420	C	T			Rfx6	ENSMUST00000122922.9	SUBSTITUTION	EXON_CODING	NON_SYNONYMOUS	1936	P646S		R18070572DN01	T_C
10	52101839	A	T			Ros1	ENSMUST00000020045.9	SUBSTITUTION	EXON_CODING	NON_SYNONYMOUS	4373	L1458H		R18070572DN01	T_A
10	53620173	C	T			Mcm9	ENSMUST00000075540.6	SUBSTITUTION	EXON_CODING	NON_SYNONYMOUS	1132	V378I		R18070572DN01	T_C
10	56150912	C	T			Tbc1d32	ENSMUST00000099739.4	SUBSTITUTION	EXON_CODING	NON_SYNONYMOUS	2240	G747D		R18070572DN01	T_C
10	63504095	C	T			Ctnna3	ENSMUST00000105440.7	SUBSTITUTION	EXON_CODING	NON_SYNONYMOUS	59	T20M		R18070572DN01	T_C
10	75326233	G	A			Adora2a	ENSMUST00000105420.2	SUBSTITUTION	EXON_CODING	NON_SYNONYMOUS	205	A69T		R18070572DN01	G_A
10	75638160	G	A			Susd2	ENSMUST00000095541.10	SUBSTITUTION	EXON_CODING	NON_SYNONYMOUS	1960	H654Y		R18070572DN01	G_A
10	76420487	A	G			Pcnt	ENSMUST00000001179.6	SUBSTITUTION	EXON_CODING	NON_SYNONYMOUS	1918	F640L		R18070572DN01	G_A
10	77862592	C	T			Gm3285	ENSMUST00000218443.1	SUBSTITUTION	EXON_CODING	STOP_GAIN	574	Q192*		R18070572DN01	T_C
10	79527494	C	T			Plpp2	ENSMUST00000063879.12	SUBSTITUTION	EXON_CODING	NON_SYNONYMOUS	670	V224I		R18070572DN01	T_C
10	80188777	T	A			Efna2	ENSMUST00000003154.6	SUBSTITUTION	EXON_CODING	NON_SYNONYMOUS	617	L206H		R18070572DN01	T_A
10	80639805	A	C			Csnk1g2	ENSMUST00000079773.13	SUBSTITUTION	EXON_CODING	NON_SYNONYMOUS	1205	D402A		R18070572DN01	C_A
10	81183157	G	A			4930442H23Rik	ENSMUST00000056086.4	SUBSTITUTION	EXON_CODING	NON_SYNONYMOUS	31	P11S	CpG: 33	R18070572DN01	G_A
10	81322524	C	T			Cactin	ENSMUST00000050867.7	SUBSTITUTION	EXON_CODING	NON_SYNONYMOUS	323	S108F		R18070572DN01	T_C
10	81332924	C	T			Tbxa2r	ENSMUST00000220312.1	SUBSTITUTION	EXON_CODING	NON_SYNONYMOUS	446	A149V	CpG: 67	R18070572DN01	T_C
10	82642084	C	T			Tdg	ENSMUST00000151390.7	SUBSTITUTION	EXON_CODING	NON_SYNONYMOUS	505	H169Y		R18070572DN01	T_C
10	83233650	C	T			Slc41a2	ENSMUST00000039956.5	SUBSTITUTION	EXON_CODING	NON_SYNONYMOUS	1637	G546D		R18070572DN01	T_C
10	83522739	G	A			Aldh1l2	ENSMUST00000020497.13	SUBSTITUTION	EXON_CODING	NON_SYNONYMOUS	391	L131F		R18070572DN01	G_A
10	84591236	A	C			Tcp11l2	ENSMUST00000020223.7	SUBSTITUTION	EXON_CODING	NON_SYNONYMOUS	563	K188T		R18070572DN01	C_A
10	86855189	C	A			Stab2	ENSMUST00000035288.16	SUBSTITUTION	EXON_CODING	NON_SYNONYMOUS	6515	C2172F		R18070572DN01	C_A
10	87492755	G	C			Ascl1	ENSMUST00000020243.9	SUBSTITUTION	EXON_CODING	NON_SYNONYMOUS	334	P112A	CpG: 138	R18070572DN01	C_G
10	90049877	C	T			Anks1b	ENSMUST00000183156.7	SUBSTITUTION	EXON_CODING	NON_SYNONYMOUS	434	A145V	CpG: 30	R18070572DN01	T_C
10	90995779	C	T			Apaf1	ENSMUST00000020157.12	SUBSTITUTION	EXON_CODING	NON_SYNONYMOUS	3472	D1158N		R18070572DN01	T_C
10	99110086	C	T			Galnt4	ENSMUST00000161240.3	SUBSTITUTION	EXON_CODING	NON_SYNONYMOUS	1672	P558S		R18070572DN01	T_C
10	102544814	C	T			Rassf9	ENSMUST00000219445.1	SUBSTITUTION	EXON_CODING	NON_SYNONYMOUS	56	T19I		R18070572DN01	T_C
10	107484645	C	T			Myf5	ENSMUST00000000445.1	SUBSTITUTION	SPLICE_SITE	SPLICE	-1			R18070572DN01	T_C
10	109767466	C	T			Nav3	ENSMUST00000032719.14	SUBSTITUTION	EXON_CODING	NON_SYNONYMOUS	3221	S1074N		R18070572DN01	T_C
10	109883641	C	T			Nav3	ENSMUST00000032719.14	SUBSTITUTION	EXON_CODING	NON_SYNONYMOUS	460	V154I		R18070572DN01	T_C
10	111490434	C	T			Nap1l1	ENSMUST00000218828.1	SUBSTITUTION	EXON_CODING	NON_SYNONYMOUS	406	P136S		R18070572DN01	T_C
10	115385402	G	A			Zfc3h1	ENSMUST00000036044.8	SUBSTITUTION	EXON_CODING	NON_SYNONYMOUS	205	G69S	CpG: 156	R18070572DN01	G_A
10	118347484	C	T	rs108479919,rs108766975	Mult,Mult	Gm9048	ENSMUST00000177744.2	SUBSTITUTION	EXON_CODING	NON_SYNONYMOUS	1196	R399Q		R18070572DN01	T_C
10	122089020	C	T			Tmem5	ENSMUST00000140299.2	SUBSTITUTION	EXON_CODING	NON_SYNONYMOUS	776	S259N		R18070572DN01	T_C
10	127011763	G	A			Avil	ENSMUST00000026500.11	SUBSTITUTION	EXON_CODING	NON_SYNONYMOUS	1556	G519E		R18070572DN01	G_A
10	129755367	A	C			Olfr807	ENSMUST00000213379.1	SUBSTITUTION	EXON_CODING	NON_SYNONYMOUS	82	F28V		R18070572DN01	C_A
10	130034454	G	A			Olfr821	ENSMUST00000205181.2	SUBSTITUTION	EXON_CODING	NON_SYNONYMOUS	827	S276N		R18070572DN01	G_A
10	130210777	G	A			Olfr827	ENSMUST00000213568.1	SUBSTITUTION	EXON_CODING	NON_SYNONYMOUS	352	L118F		R18070572DN01	G_A
11	3221175	C	T			Eif4enif1	ENSMUST00000179770.7	SUBSTITUTION	EXON_CODING	NON_SYNONYMOUS	665	S222L		R18070572DN01	T_C
11	4883729	A	C			Nipsnap1	ENSMUST00000038570.8	SUBSTITUTION	EXON_CODING	NON_SYNONYMOUS	230	H77P		R18070572DN01	C_A
11	7169630	C	T			Adcy1	ENSMUST00000020706.4	SUBSTITUTION	EXON_CODING	NON_SYNONYMOUS	3272	A1091V		R18070572DN01	T_C
11	9275060	C	T			Abca13	ENSMUST00000042740.12	SUBSTITUTION	EXON_CODING	NON_SYNONYMOUS	1538	S513F		R18070572DN01	T_C
11	20727582	T	C			Aftph	ENSMUST00000146722.8	SUBSTITUTION	EXON_CODING	NON_SYNONYMOUS	26	Y9C		R18070572DN01	T_C
11	23452529	A	G			Usp34	ENSMUST00000180046.7	SUBSTITUTION	EXON_CODING	NON_SYNONYMOUS	7321	M2441V		R18070572DN01	G_A
11	23667307	G	A			Pus10	ENSMUST00000058163.10	SUBSTITUTION	EXON_CODING	NON_SYNONYMOUS	19	E7K		R18070572DN01	G_A
11	36027396	G	A			Tenm2	ENSMUST00000057207.5	SUBSTITUTION	EXON_CODING	STOP_GAIN	5539	R1847*	CpG: 18	R18070572DN01	G_A
11	42153343	A	G			Gabra1	ENSMUST00000020707.11	SUBSTITUTION	EXON_CODING	NON_SYNONYMOUS	547	F183L		R18070572DN01	G_A
11	42591892	G	A			Gabrb2	ENSMUST00000192403.1	SUBSTITUTION	EXON_CODING	STOP_GAIN	576	W192*		R18070572DN01	G_A
11	46577225	C	T			BC053393	ENSMUST00000050937.6	SUBSTITUTION	EXON_CODING	NON_SYNONYMOUS	125	S42F		R18070572DN01	T_C
11	50833709	T	G			Zfp879	ENSMUST00000109134.7	SUBSTITUTION	EXON_CODING	NON_SYNONYMOUS	519	K173N		R18070572DN01	T_G
11	53465191	G	A			Shroom1	ENSMUST00000109013.8	SUBSTITUTION	EXON_CODING	NON_SYNONYMOUS	1067	G356D		R18070572DN01	G_A
11	57289374	C	T			Gria1	ENSMUST00000036315.15	SUBSTITUTION	EXON_CODING	NON_SYNONYMOUS	2149	L717F		R18070572DN01	T_C
11	57769626	A	G			Galnt10	ENSMUST00000066987.13	SUBSTITUTION	EXON_CODING	NON_SYNONYMOUS	889	I297V		R18070572DN01	G_A
11	58040420	G	A			Larp1	ENSMUST00000178636.1	SUBSTITUTION	EXON_CODING	NON_SYNONYMOUS	385	A129T		R18070572DN01	G_A
11	58529972	T	C			Olfr330	ENSMUST00000213188.2	SUBSTITUTION	EXON_CODING	NON_SYNONYMOUS	13	T5A		R18070572DN01	T_C
11	58551420	A	G			Olfr328	ENSMUST00000216725.1	SUBSTITUTION	EXON_CODING	NON_SYNONYMOUS	818	V273A		R18070572DN01	G_A
11	58551427	T	C			Olfr328	ENSMUST00000216725.1	SUBSTITUTION	EXON_CODING	NON_SYNONYMOUS	811	M271V		R18070572DN01	T_C
11	59000795	T	G			Obscn	ENSMUST00000047441.13	SUBSTITUTION	EXON_CODING	NON_SYNONYMOUS	20910	Q6970H		R18070572DN01	T_G
11	59040570	C	T			Obscn	ENSMUST00000047441.13	SUBSTITUTION	EXON_CODING	NON_SYNONYMOUS	14830	G4944S		R18070572DN01	T_C
11	59328679	A	C			Wnt9a	ENSMUST00000000128.9	SUBSTITUTION	EXON_CODING	NON_SYNONYMOUS	530	K177T		R18070572DN01	C_A
11	59428428	C	T			Snap47	ENSMUST00000010038.9	SUBSTITUTION	EXON_CODING	NON_SYNONYMOUS	883	V295M		R18070572DN01	T_C
11	59566256	C	T			Nlrp3	ENSMUST00000101148.8	SUBSTITUTION	EXON_CODING	NON_SYNONYMOUS	3095	S1032F		R18070572DN01	T_C
11	59613318	C	T			Olfr225	ENSMUST00000055276.5	SUBSTITUTION	EXON_CODING	NON_SYNONYMOUS	353	A118V		R18070572DN01	T_C
11	60507531	C	T			Myo15	ENSMUST00000071880.8	SUBSTITUTION	EXON_CODING	NON_SYNONYMOUS	8380	L2794F		R18070572DN01	T_C
11	60762538	C	T			Top3a	ENSMUST00000002891.10	SUBSTITUTION	EXON_CODING	NON_SYNONYMOUS	244	V82I		R18070572DN01	T_C
11	61719927	G	A			Slc5a10	ENSMUST00000051552.10	SUBSTITUTION	EXON_CODING	NON_SYNONYMOUS	26	A9V		R18070572DN01	G_A
11	62359007	G	A			Ncor1	ENSMUST00000018645.12	SUBSTITUTION	EXON_CODING	NON_SYNONYMOUS	3064	P1022S		R18070572DN01	G_A
11	65008368	A	G			Arhgap44	ENSMUST00000093002.11	SUBSTITUTION	EXON_CODING	NON_SYNONYMOUS	2000	V667A		R18070572DN01	G_A
11	65008431	T	G			Arhgap44	ENSMUST00000093002.11	SUBSTITUTION	EXON_CODING	NON_SYNONYMOUS	1937	K646T		R18070572DN01	T_G
11	65187139	G	A			Myocd	ENSMUST00000108695.8	SUBSTITUTION	EXON_CODING	NON_SYNONYMOUS	1829	P610L		R18070572DN01	G_A
11	65895876	C	T			Dnah9	ENSMUST00000080665.9	SUBSTITUTION	EXON_CODING	NON_SYNONYMOUS	10930	V3644I		R18070572DN01	T_C
11	67205510	G	A			Myh1	ENSMUST00000124516.7	SUBSTITUTION	EXON_CODING	NON_SYNONYMOUS	814	E272K		R18070572DN01	G_A
11	67209069	G	A			Myh1	ENSMUST00000124516.7	SUBSTITUTION	EXON_CODING	NON_SYNONYMOUS	1804	D602N		R18070572DN01	G_A
11	67288233	C	T			Myh8	ENSMUST00000019625.11	SUBSTITUTION	EXON_CODING	NON_SYNONYMOUS	1451	T484I		R18070572DN01	T_C
11	68551336	G	A			Pik3r6	ENSMUST00000060441.6	SUBSTITUTION	EXON_CODING	NON_SYNONYMOUS	2117	R706K		R18070572DN01	G_A
11	69649178	G	A			Fxr2	ENSMUST00000018909.3	SUBSTITUTION	EXON_CODING	NON_SYNONYMOUS	860	S287N		R18070572DN01	G_A
11	69685110	C	G			Tnfsfm13	ENSMUST00000180587.7	SUBSTITUTION	EXON_CODING	NON_SYNONYMOUS	657	R219S		R18070572DN01	C_G
11	72884412	G	A			Zzef1	ENSMUST00000207107.1	SUBSTITUTION	EXON_CODING	NON_SYNONYMOUS	5230	G1744S		R18070572DN01	G_A
11	73187747	G	A			Ctns	ENSMUST00000108476.7	SUBSTITUTION	EXON_CODING	NON_SYNONYMOUS	551	P184L		R18070572DN01	G_A
11	73241783	C	T			Trpv1	ENSMUST00000102526.8	SUBSTITUTION	EXON_CODING	NON_SYNONYMOUS	1222	P408S		R18070572DN01	T_C
11	74206598	A	G			Olfr43	ENSMUST00000205664.2	SUBSTITUTION	EXON_CODING	NON_SYNONYMOUS	617	F206S		R18070572DN01	G_A
11	74929118	G	A			Smg6	ENSMUST00000045281.12	SUBSTITUTION	EXON_CODING	NON_SYNONYMOUS	214	E72K		R18070572DN01	G_A
11	78028260	G	A			Phf12	ENSMUST00000049167.13	SUBSTITUTION	EXON_CODING	NON_SYNONYMOUS	2489	G830D		R18070572DN01	G_A
11	78226939	C	G			Supt6	ENSMUST00000002121.4	SUBSTITUTION	EXON_CODING	NON_SYNONYMOUS	1450	A484P		R18070572DN01	C_G
11	78948369	G	A			Nos2	ENSMUST00000018610.6	SUBSTITUTION	EXON_CODING	STOP_GAIN	1998	W666*		R18070572DN01	G_A
11	82444654	G	A			Tmem132e	ENSMUST00000054245.7	SUBSTITUTION	EXON_CODING	NON_SYNONYMOUS	2561	G854D		R18070572DN01	G_A
11	83016656	G	A			Slfn8	ENSMUST00000038141.14	SUBSTITUTION	EXON_CODING	NON_SYNONYMOUS	1060	P354S		R18070572DN01	G_A
11	84215861	G	A			Acaca	ENSMUST00000103201.7	SUBSTITUTION	EXON_CODING	NON_SYNONYMOUS	385	A129T		R18070572DN01	G_A
11	84992672	G	A			Usp32	ENSMUST00000108075.8	SUBSTITUTION	EXON_CODING	NON_SYNONYMOUS	3904	P1302S		R18070572DN01	G_A
11	85476800	G	A			Bcas3	ENSMUST00000108061.7	SUBSTITUTION	EXON_CODING	NON_SYNONYMOUS	985	E329K		R18070572DN01	G_A
11	85840880	G	A			Tbx2	ENSMUST00000000095.6	SUBSTITUTION	EXON_CODING	NON_SYNONYMOUS	2002	G668S	CpG: 21	R18070572DN01	G_A
11	94630050	G	A			Lrrc59	ENSMUST00000021239.6	SUBSTITUTION	EXON_CODING	NON_SYNONYMOUS	46	D16N	CpG: 46	R18070572DN01	G_A
11	98009319	C	T			Cacnb1	ENSMUST00000103144.9	SUBSTITUTION	EXON_CODING	NON_SYNONYMOUS	1147	A383T		R18070572DN01	T_C
11	101086121	G	A			Coasy	ENSMUST00000107308.3	SUBSTITUTION	EXON_CODING	NON_SYNONYMOUS	1606	E536K		R18070572DN01	G_A
11	101471070	G	A			Rnd2	ENSMUST00000001347.6	SUBSTITUTION	EXON_CODING	NON_SYNONYMOUS	448	A150T		R18070572DN01	G_A
11	104289965	C	T			Mapt	ENSMUST00000106989.2	SUBSTITUTION	EXON_CODING	NON_SYNONYMOUS	245	P82L		R18070572DN01	T_C
11	104724548	G	A			Gm11639	ENSMUST00000212287.1	SUBSTITUTION	EXON_CODING	NON_SYNONYMOUS	2140	V714I		R18070572DN01	G_A
11	107884520	C	T			Cacng5	ENSMUST00000039071.2	SUBSTITUTION	EXON_CODING	NON_SYNONYMOUS	22	A8T		R18070572DN01	T_C
11	108395839	C	T			Apoh	ENSMUST00000000049.5	SUBSTITUTION	EXON_CODING	NON_SYNONYMOUS	88	P30S		R18070572DN01	T_C
11	108414270	A	G			Apoh	ENSMUST00000000049.5	SUBSTITUTION	EXON_CODING	NON_SYNONYMOUS	1013	D338G		R18070572DN01	G_A
11	108591112	G	A			Cep112	ENSMUST00000150863.8	SUBSTITUTION	SPLICE_SITE	SPLICE	-1			R18070572DN01	G_A
11	109525475	C	G			Arsg	ENSMUST00000020928.12	SUBSTITUTION	EXON_CODING	NON_SYNONYMOUS	547	Q183E		R18070572DN01	C_G
11	114751823	C	T			Dnaic2	ENSMUST00000069325.13	SUBSTITUTION	EXON_CODING	NON_SYNONYMOUS	1249	P417S		R18070572DN01	T_C
11	115957370	C	T			Sap30bp	ENSMUST00000140991.1	SUBSTITUTION	EXON_CODING	NON_SYNONYMOUS	317	S106F		R18070572DN01	T_C
11	116126224	C	T			Trim65	ENSMUST00000067632.3	SUBSTITUTION	EXON_CODING	NON_SYNONYMOUS	1411	E471K		R18070572DN01	T_C
11	119029037	C	T			Cbx2	ENSMUST00000026662.7	SUBSTITUTION	EXON_CODING	NON_SYNONYMOUS	1427	T476I		R18070572DN01	T_C
11	119436166	T	G			Rnf213	ENSMUST00000093902.11	SUBSTITUTION	EXON_CODING	NON_SYNONYMOUS	4981	F1661V		R18070572DN01	T_G
11	120010901	C	T			Aatk	ENSMUST00000064307.9	SUBSTITUTION	EXON_CODING	NON_SYNONYMOUS	2668	D890N		R18070572DN01	T_C
11	120140687	C	T			Slc38a10	ENSMUST00000103018.10	SUBSTITUTION	SPLICE_SITE	SPLICE	-1			R18070572DN01	T_C
12	4673433	A	G			Itsn2	ENSMUST00000220311.1	SUBSTITUTION	EXON_CODING	NON_SYNONYMOUS	3367	M1123V		R18070572DN01	G_A
12	8535682	C	T			Slc7a15	ENSMUST00000095863.9	SUBSTITUTION	EXON_CODING	NON_SYNONYMOUS	892	G298R		R18070572DN01	T_C
12	10372937	G	A			Nt5c1b	ENSMUST00000219826.1	SUBSTITUTION	EXON_CODING	NON_SYNONYMOUS	403	D135N		R18070572DN01	G_A
12	24654967	C	T			Klf11	ENSMUST00000020982.6	SUBSTITUTION	EXON_CODING	NON_SYNONYMOUS	419	P140L		R18070572DN01	T_C
12	28594995	C	T			Colec11	ENSMUST00000220836.1	SUBSTITUTION	EXON_CODING	NON_SYNONYMOUS	499	E167K		R18070572DN01	T_C
12	31550021	T	C			Slc26a4	ENSMUST00000001253.7	SUBSTITUTION	EXON_CODING	NON_SYNONYMOUS	307	M103V		R18070572DN01	T_C
12	31709730	C	T			Gpr22	ENSMUST00000057783.4	SUBSTITUTION	EXON_CODING	NON_SYNONYMOUS	392	G131E		R18070572DN01	T_C
12	32205629	C	T			Pik3cg	ENSMUST00000053215.13	SUBSTITUTION	EXON_CODING	NON_SYNONYMOUS	358	D120N		R18070572DN01	T_C
12	34078584	C	T			Hdac9	ENSMUST00000209750.1	SUBSTITUTION	EXON_CODING	NON_SYNONYMOUS	3056	R1019K		R18070572DN01	T_C
12	35086978	C	T			Snx13	ENSMUST00000048519.16	SUBSTITUTION	EXON_CODING	NON_SYNONYMOUS	437	A146V		R18070572DN01	T_C
12	37108955	C	T			Meox2	ENSMUST00000041183.6	SUBSTITUTION	EXON_CODING	NON_SYNONYMOUS	125	S42F		R18070572DN01	T_C
12	40073325	C	T			Scin	ENSMUST00000002640.5	SUBSTITUTION	EXON_CODING	NON_SYNONYMOUS	1558	A520T		R18070572DN01	T_C
12	46713559	G	A			Nova1	ENSMUST00000021438.7	SUBSTITUTION	EXON_CODING	NON_SYNONYMOUS	458	S153F		R18070572DN01	G_A
12	49391091	C	T			Gm43517	ENSMUST00000110746.1	SUBSTITUTION	EXON_CODING	NON_SYNONYMOUS	866	A289V		R18070572DN01	T_C
12	51365554	C	T			G2e3	ENSMUST00000119211.7	SUBSTITUTION	EXON_CODING	NON_SYNONYMOUS	1376	S459F		R18070572DN01	T_C
12	51939592	C	T			Heatr5a	ENSMUST00000040583.6	SUBSTITUTION	EXON_CODING	NON_SYNONYMOUS	1837	G613S		R18070572DN01	T_C
12	51955516	C	T			Heatr5a	ENSMUST00000040583.6	SUBSTITUTION	EXON_CODING	STOP_GAIN	636	W212*		R18070572DN01	T_C
12	55600344	A	G			Insm2	ENSMUST00000051857.4	SUBSTITUTION	EXON_CODING	NON_SYNONYMOUS	872	D291G	CpG: 211	R18070572DN01	G_A
12	55758005	C	T			Ralgapa1	ENSMUST00000226244.1	SUBSTITUTION	EXON_CODING	NON_SYNONYMOUS	1505	G502D		R18070572DN01	T_C
12	58212758	G	A			Sstr1	ENSMUST00000044299.2	SUBSTITUTION	EXON_CODING	NON_SYNONYMOUS	166	G56S	CpG: 59	R18070572DN01	G_A
12	58986137	C	T			Sec23a	ENSMUST00000021375.11	SUBSTITUTION	EXON_CODING	NON_SYNONYMOUS	1262	G421E		R18070572DN01	T_C
12	59160182	G	A			Mia2	ENSMUST00000219140.2	SUBSTITUTION	EXON_CODING	NON_SYNONYMOUS	2758	A920T		R18070572DN01	G_A
12	65055165	C	T			Prpf39	ENSMUST00000120580.7	SUBSTITUTION	EXON_CODING	NON_SYNONYMOUS	1015	P339S		R18070572DN01	T_C
12	69341048	C	T			Nemf	ENSMUST00000021368.9	SUBSTITUTION	EXON_CODING	NON_SYNONYMOUS	1261	D421N		R18070572DN01	T_C
12	69852755	C	G			Map4k5	ENSMUST00000110570.7	SUBSTITUTION	SPLICE_SITE	SPLICE	-1			R18070572DN01	C_G
12	70899594	T	C			Frmd6	ENSMUST00000057859.8	SUBSTITUTION	EXON_CODING	NON_SYNONYMOUS	1795	F599L		R18070572DN01	T_C
12	72555977	G	A			Pcnx4	ENSMUST00000044352.7	SUBSTITUTION	EXON_CODING	NON_SYNONYMOUS	1012	V338I		R18070572DN01	G_A
12	75393975	C	T			Rhoj	ENSMUST00000055390.5	SUBSTITUTION	EXON_CODING	NON_SYNONYMOUS	409	L137F		R18070572DN01	T_C
12	75633163	G	C			Wdr89	ENSMUST00000062370.8	SUBSTITUTION	EXON_CODING	NON_SYNONYMOUS	316	P106A		R18070572DN01	C_G
12	79286217	C	T			Zfyve26	ENSMUST00000021547.7	SUBSTITUTION	EXON_CODING	NON_SYNONYMOUS	979	E327K		R18070572DN01	T_C
12	80476052	C	T			Exd2	ENSMUST00000038185.9	SUBSTITUTION	EXON_CODING	NON_SYNONYMOUS	284	P95L		R18070572DN01	T_C
12	83783665	C	T			Papln	ENSMUST00000121733.7	SUBSTITUTION	EXON_CODING	NON_SYNONYMOUS	3050	A1017V		R18070572DN01	T_C
12	84069633	C	T			Acot5	ENSMUST00000046422.10	SUBSTITUTION	EXON_CODING	NON_SYNONYMOUS	167	S56F	CpG: 60	R18070572DN01	T_C
12	84346901	C	T			Fam161b	ENSMUST00000021659.1	SUBSTITUTION	EXON_CODING	NON_SYNONYMOUS	1697	R566K		R18070572DN01	T_C
12	84787915	G	C			Ltbp2	ENSMUST00000002073.12	SUBSTITUTION	EXON_CODING	NON_SYNONYMOUS	4322	S1441C		R18070572DN01	C_G
12	91825363	C	T			Sel1l	ENSMUST00000021347.11	SUBSTITUTION	EXON_CODING	NON_SYNONYMOUS	895	A299T		R18070572DN01	T_C
12	95779608	A	C			Flrt2	ENSMUST00000057324.3	SUBSTITUTION	EXON_CODING	NON_SYNONYMOUS	719	N240T		R18070572DN01	C_A
12	98785005	C	T			Zc3h14	ENSMUST00000110105.9	SUBSTITUTION	EXON_CODING	NON_SYNONYMOUS	1958	P653L		R18070572DN01	T_C
12	98794154	C	T			Eml5	ENSMUST00000223282.1	SUBSTITUTION	EXON_CODING	NON_SYNONYMOUS	5335	G1779R		R18070572DN01	T_C
12	100983899	C	T			Ccdc88c	ENSMUST00000085096.9	SUBSTITUTION	SPLICE_SITE	SPLICE	-1			R18070572DN01	T_C
12	101750846	C	T			Fbln5	ENSMUST00000222587.1	SUBSTITUTION	EXON_CODING	NON_SYNONYMOUS	1282	D428N		R18070572DN01	T_C
12	102389831	T	G			Rin3	ENSMUST00000056950.13	SUBSTITUTION	EXON_CODING	NON_SYNONYMOUS	2630	I877S		R18070572DN01	T_G
12	103767728	A	C	rs47893861	Mult	Serpina1d	ENSMUST00000078869.5	SUBSTITUTION	EXON_CODING	NON_SYNONYMOUS	316	S106A		R18070572DN01	C_A
12	103997112	C	T			Serpina9	ENSMUST00000058464.4	SUBSTITUTION	EXON_CODING	NON_SYNONYMOUS	1136	R379H		R18070572DN01	T_C
12	104265395	A	G			Serpina3i	ENSMUST00000109958.2	SUBSTITUTION	EXON_CODING	NON_SYNONYMOUS	290	E97G		R18070572DN01	G_A
12	104265397	A	G			Serpina3i	ENSMUST00000109958.2	SUBSTITUTION	EXON_CODING	NON_SYNONYMOUS	292	T98A		R18070572DN01	G_A
12	112175531	C	T			Kif26a	ENSMUST00000128402.2	SUBSTITUTION	EXON_CODING	STOP_GAIN	2218	R740*	CpG: 29	R18070572DN01	T_C
12	112735256	C	T			Cep170b	ENSMUST00000101018.10	SUBSTITUTION	EXON_CODING	NON_SYNONYMOUS	568	P190S		R18070572DN01	T_C
12	113489838	C	G			Adam6b	ENSMUST00000063317.3	SUBSTITUTION	EXON_CODING	NON_SYNONYMOUS	274	P92A		R18070572DN01	C_G
12	113796244	G	A	rs584486677	.	Ighv2-6-8	ENSMUST00000103455.2	SUBSTITUTION	EXON_CODING	NON_SYNONYMOUS	241	L81F		R18070572DN01	G_A
12	114657759	G	A			Ighv1-15	ENSMUST00000192077.1	SUBSTITUTION	EXON_CODING	NON_SYNONYMOUS	28	L10F		R18070572DN01	G_A
12	115802803	A	T			Ighv1-74	ENSMUST00000103543.2	SUBSTITUTION	EXON_CODING	NON_SYNONYMOUS	193	W65R		R18070572DN01	T_A
12	115868799	C	T			Ighv1-78	ENSMUST00000163670.1	SUBSTITUTION	EXON_CODING	NON_SYNONYMOUS	268	D90N		R18070572DN01	T_C
12	118020304	C	T			Dnah11	ENSMUST00000084806.6	SUBSTITUTION	EXON_CODING	NON_SYNONYMOUS	7445	G2482E		R18070572DN01	T_C
12	118931856	C	T			Abcb5	ENSMUST00000035515.4	SUBSTITUTION	EXON_CODING	NON_SYNONYMOUS	1204	A402T		R18070572DN01	T_C
13	4434439	C	T			Akr1c6	ENSMUST00000021630.14	SUBSTITUTION	EXON_CODING	NON_SYNONYMOUS	49	P17S		R18070572DN01	T_C
13	8836798	C	T			Wdr37	ENSMUST00000054251.12	SUBSTITUTION	EXON_CODING	NON_SYNONYMOUS	952	V318I		R18070572DN01	T_C
13	12409236	G	A			Heatr1	ENSMUST00000059270.9	SUBSTITUTION	EXON_CODING	NON_SYNONYMOUS	1654	E552K		R18070572DN01	G_A
13	14014737	G	A			Tbce	ENSMUST00000039894.12	SUBSTITUTION	EXON_CODING	NON_SYNONYMOUS	458	P153L		R18070572DN01	A_A
13	14191188	G	A			Arid4b	ENSMUST00000110534.7	SUBSTITUTION	EXON_CODING	NON_SYNONYMOUS	3386	S1129N		R18070572DN01	G_A
13	19142058	G	T			Amph	ENSMUST00000200466.4	SUBSTITUTION	EXON_CODING	NON_SYNONYMOUS	1957	A653S		R18070572DN01	T_G
13	19650768	T	G			Nme8	ENSMUST00000091763.2	SUBSTITUTION	EXON_CODING	NON_SYNONYMOUS	1747	N583H		R18070572DN01	T_G
13	23571084	C	A			Hist1h2ae	ENSMUST00000102969.5	SUBSTITUTION	EXON_CODING	NON_SYNONYMOUS	25	G9C	CpG: 81	R18070572DN01	C_A
13	46802606	G	A			Kif13a	ENSMUST00000056978.7	SUBSTITUTION	EXON_CODING	NON_SYNONYMOUS	1910	P637L		R18070572DN01	A_A
13	54738880	G	A			Gprin1	ENSMUST00000135343.1	SUBSTITUTION	EXON_CODING	NON_SYNONYMOUS	1580	T527I		R18070572DN01	A_A
13	56735873	T	A	rs232406796	.	Smad5	ENSMUST00000069557.13	SUBSTITUTION	EXON_CODING	NON_SYNONYMOUS	1071	S357R		R18070572DN01	T_A
13	61539822	G	A			Ctsm	ENSMUST00000223778.1	SUBSTITUTION	EXON_CODING	NON_SYNONYMOUS	221	T74I		R18070572DN01	G_A
13	63240138	C	T			2010111I01Rik	ENSMUST00000091560.10	SUBSTITUTION	EXON_CODING	NON_SYNONYMOUS	2035	R679W	CpG: 27	R18070572DN01	T_C
13	74667993	G	A			Erap1	ENSMUST00000169114.2	SUBSTITUTION	EXON_CODING	NON_SYNONYMOUS	1527	M509I		R18070572DN01	A_A
13	75127885	C	G			Pcsk1	ENSMUST00000022075.5	SUBSTITUTION	EXON_CODING	NON_SYNONYMOUS	1664	S555C		R18070572DN01	C_G
13	76056770	G	A			Gpr150	ENSMUST00000056130.7	SUBSTITUTION	EXON_CODING	NON_SYNONYMOUS	55	P19S		R18070572DN01	G_A
13	76131320	G	A			Ttc37	ENSMUST00000224386.1	SUBSTITUTION	EXON_CODING	NON_SYNONYMOUS	1870	A624T		R18070572DN01	A_A
13	76827802	G	A			Mctp1	ENSMUST00000125209.7	SUBSTITUTION	SPLICE_SITE	SPLICE	-1			R18070572DN01	A_A
13	81579684	G	A			Adgrv1	ENSMUST00000095585.10	SUBSTITUTION	EXON_CODING	NON_SYNONYMOUS	836	T279I		R18070572DN01	A_A
13	89608123	G	A			Hapln1	ENSMUST00000022108.8	SUBSTITUTION	EXON_CODING	NON_SYNONYMOUS	1045	V349I		R18070572DN01	G_A
13	92131448	G	A			Rasgrf2	ENSMUST00000099326.9	SUBSTITUTION	EXON_CODING	NON_SYNONYMOUS	47	A16V	CpG: 80	R18070572DN01	G_A
13	92575227	G	A			Spz1	ENSMUST00000050658.5	SUBSTITUTION	EXON_CODING	NON_SYNONYMOUS	740	S247F		R18070572DN01	G_A
13	93094651	G	C			Cmya5	ENSMUST00000062122.3	SUBSTITUTION	EXON_CODING	NON_SYNONYMOUS	3928	Q1310E		R18070572DN01	C_G
13	93150750	G	A			Papd4	ENSMUST00000048702.6	SUBSTITUTION	EXON_CODING	NON_SYNONYMOUS	1234	R412C		R18070572DN01	G_A
13	93391802	G	A			Homer1	ENSMUST00000079086.7	SUBSTITUTION	SPLICE_SITE	SPLICE	-1			R18070572DN01	G_A
13	96433357	G	A			Ankdd1b	ENSMUST00000055607.11	SUBSTITUTION	EXON_CODING	NON_SYNONYMOUS	752	P251L		R18070572DN01	G_A
13	96433401	C	T			Ankdd1b	ENSMUST00000055607.11	SUBSTITUTION	SPLICE_SITE	SPLICE	-1			R18070572DN01	T_C
13	97034202	T	G			1700029F12Rik	ENSMUST00000091377.4	SUBSTITUTION	EXON_CODING	NON_SYNONYMOUS	64	T22P		R18070572DN01	T_G
13	100423076	A	C			Naip1	ENSMUST00000022142.6	SUBSTITUTION	EXON_CODING	NON_SYNONYMOUS	3419	M1140R		R18070572DN01	C_A
13	100425470	C	G	rs107941984	Mult	Naip1	ENSMUST00000022142.6	SUBSTITUTION	EXON_CODING	NON_SYNONYMOUS	3186	R1062S		R18070572DN01	C_G
13	100425471	C	T	rs107601824	Mult	Naip1	ENSMUST00000022142.6	SUBSTITUTION	EXON_CODING	NON_SYNONYMOUS	3185	R1062K		R18070572DN01	T_C
13	100425483	C	A	rs579552829,rs50942113	.,Mult	Naip1	ENSMUST00000022142.6	SUBSTITUTION	EXON_CODING	NON_SYNONYMOUS	3173	C1058F		R18070572DN01	C_A
13	100425552	G	A	rs107856679,rs51821363	Mult,Mult	Naip1	ENSMUST00000022142.6	SUBSTITUTION	EXON_CODING	NON_SYNONYMOUS	3104	S1035F		R18070572DN01	G_A
13	100425559	G	A	rs587451695	.	Naip1	ENSMUST00000022142.6	SUBSTITUTION	EXON_CODING	NON_SYNONYMOUS	3097	R1033C		R18070572DN01	G_A
13	100426199	C	G	rs47160294	Common	Naip1	ENSMUST00000022142.6	SUBSTITUTION	EXON_CODING	NON_SYNONYMOUS	2457	E819D		R18070572DN01	C_G
13	100426677	G	C	rs47756030	Common	Naip1	ENSMUST00000022142.6	SUBSTITUTION	EXON_CODING	NON_SYNONYMOUS	1979	P660R		R18070572DN01	C_G
13	100433296	T	A			Naip1	ENSMUST00000022142.6	SUBSTITUTION	EXON_CODING	NON_SYNONYMOUS	829	N277Y		R18070572DN01	T_A
13	104964089	T	G			Rgs7bp	ENSMUST00000063551.6	SUBSTITUTION	EXON_CODING	NON_SYNONYMOUS	677	N226T		R18070572DN01	T_G
13	108282472	G	A			Elovl7	ENSMUST00000022207.9	SUBSTITUTION	EXON_CODING	NON_SYNONYMOUS	637	V213I		R18070572DN01	A_A
14	7124304	C	T			Gm6676	ENSMUST00000166493.7	SUBSTITUTION	SPLICE_SITE	SPLICE	-1			R18070572DN01	T_C
14	7193432	C	T			Gm16434	ENSMUST00000100888.9	SUBSTITUTION	SPLICE_SITE	SPLICE	-1			R18070572DN01	T_C
14	14931284	G	C			Nek10	ENSMUST00000224491.1	SUBSTITUTION	EXON_CODING	NON_SYNONYMOUS	2255	G752A		R18070572DN01	C_G
14	23309189	G	C			Kcnma1	ENSMUST00000224468.1	SUBSTITUTION	EXON_CODING	NON_SYNONYMOUS	3558	D1186E		R18070572DN01	C_G
14	25989341	G	A			Duxbl1	ENSMUST00000049793.8	SUBSTITUTION	EXON_CODING	NON_SYNONYMOUS	1000	V334M		R18070572DN01	A_A
14	26128960	G	A			Duxbl2	ENSMUST00000100810.6	SUBSTITUTION	EXON_CODING	NON_SYNONYMOUS	1000	V334M		R18070572DN01	A_A
14	26268609	G	A			Duxbl3	ENSMUST00000100804.4	SUBSTITUTION	EXON_CODING	NON_SYNONYMOUS	1000	V334M		R18070572DN01	A_A
14	26605883	T	C			Dennd6a	ENSMUST00000037585.8	SUBSTITUTION	EXON_CODING	NON_SYNONYMOUS	698	I233T		R18070572DN01	C_C
14	27472232	G	A			Fam208a	ENSMUST00000022450.5	SUBSTITUTION	EXON_CODING	NON_SYNONYMOUS	3388	D1130N		R18070572DN01	G_A
14	30897989	A	G			Itih4	ENSMUST00000120269.10	SUBSTITUTION	EXON_CODING	NON_SYNONYMOUS	2231	Q744R		R18070572DN01	G_A
14	32029728	G	A			Galnt15	ENSMUST00000022460.10	SUBSTITUTION	EXON_CODING	NON_SYNONYMOUS	236	S79N		R18070572DN01	G_A
14	34343682	G	A			Glud1	ENSMUST00000022322.16	SUBSTITUTION	EXON_CODING	NON_SYNONYMOUS	1636	V546I		R18070572DN01	A_A
14	34945798	C	T			Grid1	ENSMUST00000043349.6	SUBSTITUTION	EXON_CODING	NON_SYNONYMOUS	281	T94M		R18070572DN01	T_C
14	35562504	G	A			Grid1	ENSMUST00000043349.6	SUBSTITUTION	EXON_CODING	NON_SYNONYMOUS	2203	G735R		R18070572DN01	G_A
14	37092019	G	A			Cdhr1	ENSMUST00000022337.10	SUBSTITUTION	EXON_CODING	NON_SYNONYMOUS	449	A150V		R18070572DN01	A_A
14	39472103	G	A			Nrg3	ENSMUST00000166968.8	SUBSTITUTION	EXON_CODING	NON_SYNONYMOUS	698	S233F		R18070572DN01	G_A
14	43234128	G	A			Gm8122	ENSMUST00000165988.1	SUBSTITUTION	EXON_CODING	NON_SYNONYMOUS	182	A61V		R18070572DN01	G_A
14	43962754	T	G			Ang5	ENSMUST00000066719.5	SUBSTITUTION	EXON_CODING	NON_SYNONYMOUS	274	L92V		R18070572DN01	T_G
14	44124963	G	A			Gm3327	ENSMUST00000168906.1	SUBSTITUTION	SPLICE_SITE	SPLICE	-1			R18070572DN01	G_A
14	47310829	C	T			Mapk1ip1l	ENSMUST00000166743.8	SUBSTITUTION	EXON_CODING	NON_SYNONYMOUS	433	P145S		R18070572DN01	T_C
14	50238412	T	C			Olfr731	ENSMUST00000214152.1	SUBSTITUTION	EXON_CODING	NON_SYNONYMOUS	472	S158G		R18070572DN01	T_C
14	50298649	A	C			Olfr733	ENSMUST00000216195.1	SUBSTITUTION	EXON_CODING	NON_SYNONYMOUS	659	V220G		R18070572DN01	C_A
14	51570856	T	C			Gm17175	ENSMUST00000172117.1	SUBSTITUTION	EXON_CODING	NON_SYNONYMOUS	478	I160V		R18070572DN01	T_C
14	51654881	A	G			Gm5622	ENSMUST00000096170.4	SUBSTITUTION	EXON_CODING	NON_SYNONYMOUS	116	Y39C		R18070572DN01	G_A
14	51891415	G	A			Mettl17	ENSMUST00000164902.7	SUBSTITUTION	EXON_CODING	NON_SYNONYMOUS	1141	G381R		R18070572DN01	A_A
14	51910334	C	T			Ndrg2	ENSMUST00000004673.14	SUBSTITUTION	EXON_CODING	NON_SYNONYMOUS	325	A109T		R18070572DN01	T_C
14	52081814	G	A			Hnrnpc	ENSMUST00000111610.11	SUBSTITUTION	EXON_CODING	NON_SYNONYMOUS	331	H111Y		R18070572DN01	G_A
14	52202208	C	T			Chd8	ENSMUST00000200169.5	SUBSTITUTION	EXON_CODING	NON_SYNONYMOUS	7007	R2336Q		R18070572DN01	T_C
14	52218208	G	A			Chd8	ENSMUST00000200169.5	SUBSTITUTION	EXON_CODING	NON_SYNONYMOUS	3022	L1008F		R18070572DN01	A_A
14	53418398	G	C	rs256284769	.	Trav4-2	ENSMUST00000103637.5	SUBSTITUTION	EXON_CODING	NON_SYNONYMOUS	11	S4T		R18070572DN01	C_G
14	54192338	G	A			Traj27	ENSMUST00000103714.1	SUBSTITUTION	EXON_CODING	NON_SYNONYMOUS	35	G12E		R18070572DN01	G_A
14	54282598	G	A			Olfr49	ENSMUST00000216214.1	SUBSTITUTION	EXON_CODING	NON_SYNONYMOUS	296	A99V		R18070572DN01	G_A
14	56487017	G	A			Rnf17	ENSMUST00000095793.2	SUBSTITUTION	EXON_CODING	NON_SYNONYMOUS	3317	G1106E		R18070572DN01	G_A
14	56693508	C	G			Mphosph8	ENSMUST00000116468.1	SUBSTITUTION	EXON_CODING	NON_SYNONYMOUS	2253	C751W		R18070572DN01	C_G
14	60027954	T	G			Atp8a2	ENSMUST00000080368.12	SUBSTITUTION	EXON_CODING	NON_SYNONYMOUS	932	K311T		R18070572DN01	T_G
14	61210815	A	T			Sacs	ENSMUST00000119943.7	SUBSTITUTION	EXON_CODING	NON_SYNONYMOUS	10309	S3437C		R18070572DN01	T_A
14	66865128	C	T			Dpysl2	ENSMUST00000022629.8	SUBSTITUTION	EXON_CODING	NON_SYNONYMOUS	82	D28N		R18070572DN01	T_C
14	70775559	G	C			Dok2	ENSMUST00000022698.7	SUBSTITUTION	EXON_CODING	NON_SYNONYMOUS	166	G56R		R18070572DN01	C_G
14	70968297	G	A			Gfra2	ENSMUST00000022699.9	SUBSTITUTION	EXON_CODING	NON_SYNONYMOUS	1099	G367S		R18070572DN01	G_A
14	75305894	G	A			Zc3h13	ENSMUST00000227049.1	SUBSTITUTION	EXON_CODING	NON_SYNONYMOUS	445	D149N		R18070572DN01	G_A
14	77794912	G	A			Gm1587	ENSMUST00000100372.3	SUBSTITUTION	EXON_CODING	NON_SYNONYMOUS	283	P95S		R18070572DN01	G_A
14	88467234	G	A			Pcdh20	ENSMUST00000061628.6	SUBSTITUTION	EXON_CODING	NON_SYNONYMOUS	2629	P877S		R18070572DN01	G_A
14	96201237	T	G			Klhl1	ENSMUST00000022666.8	SUBSTITUTION	EXON_CODING	NON_SYNONYMOUS	1624	M542L		R18070572DN01	T_G
14	96517987	G	A			Klhl1	ENSMUST00000022666.8	SUBSTITUTION	EXON_CODING	NON_SYNONYMOUS	331	P111S		R18070572DN01	G_A
14	101695962	G	A			Uchl3	ENSMUST00000002289.7	SUBSTITUTION	EXON_CODING	NON_SYNONYMOUS	670	A224T		R18070572DN01	A_A
14	103155940	G	A			Mycbp2	ENSMUST00000159855.7	SUBSTITUTION	EXON_CODING	NON_SYNONYMOUS	9184	R3062W		R18070572DN01	G_A
14	103185633	G	A			Mycbp2	ENSMUST00000159855.7	SUBSTITUTION	EXON_CODING	NON_SYNONYMOUS	7337	P2446L		R18070572DN01	G_A
14	108912514	G	A			Slitrk1	ENSMUST00000100322.3	SUBSTITUTION	EXON_CODING	NON_SYNONYMOUS	764	T255I		R18070572DN01	G_A
14	111680327	G	A			Slitrk5	ENSMUST00000042767.8	SUBSTITUTION	EXON_CODING	NON_SYNONYMOUS	1382	R461H		R18070572DN01	A_A
14	118968088	T	C			Dnajc3	ENSMUST00000022734.8	SUBSTITUTION	EXON_CODING	NON_SYNONYMOUS	493	F165L		R18070572DN01	T_C
14	119041596	T	A			Uggt2	ENSMUST00000156203.7	SUBSTITUTION	EXON_CODING	NON_SYNONYMOUS	2498	K833I		R18070572DN01	T_A
15	5105293	T	C			Card6	ENSMUST00000118365.2	SUBSTITUTION	EXON_CODING	NON_SYNONYMOUS	427	T143A		R18070572DN01	T_C
15	9361983	G	A			Ugt3a2	ENSMUST00000072403.6	SUBSTITUTION	SPLICE_SITE	SPLICE	-1			R18070572DN01	A_A
15	11311647	T	C			Adamts12	ENSMUST00000061318.8	SUBSTITUTION	SPLICE_SITE	SPLICE	-1			R18070572DN01	T_C
15	12349718	G	A			Golph3	ENSMUST00000059680.6	SUBSTITUTION	EXON_CODING	NON_SYNONYMOUS	823	D275N		R18070572DN01	A_A
15	12924098	G	A			Drosha	ENSMUST00000169061.7	SUBSTITUTION	EXON_CODING	NON_SYNONYMOUS	3565	V1189I		R18070572DN01	A_A
15	38045793	A	G			Ubr5	ENSMUST00000226414.1	SUBSTITUTION	EXON_CODING	NON_SYNONYMOUS	286	S96P		R18070572DN01	G_A
15	47981961	C	T			Csmd3	ENSMUST00000100670.9	SUBSTITUTION	EXON_CODING	NON_SYNONYMOUS	2728	G910R		R18070572DN01	T_T
15	55212195	G	A			Deptor	ENSMUST00000096433.9	SUBSTITUTION	EXON_CODING	NON_SYNONYMOUS	794	S265N		R18070572DN01	A_A
15	57942607	C	T			Tbc1d31	ENSMUST00000022992.12	SUBSTITUTION	EXON_CODING	NON_SYNONYMOUS	1364	T455I		R18070572DN01	T_T
15	58182881	C	A			Fbxo32	ENSMUST00000022986.7	SUBSTITUTION	EXON_CODING	NON_SYNONYMOUS	932	G311V		R18070572DN01	C_A
15	60919765	G	A			A1bg	ENSMUST00000096418.4	SUBSTITUTION	EXON_CODING	NON_SYNONYMOUS	821	A274V		R18070572DN01	A_A
15	66020302	G	A			Kcnq3	ENSMUST00000070256.8	SUBSTITUTION	EXON_CODING	NON_SYNONYMOUS	1223	S408F		R18070572DN01	A_A
15	74540932	G	A			Adgrb1	ENSMUST00000042035.15	SUBSTITUTION	EXON_CODING	NON_SYNONYMOUS	1502	G501D		R18070572DN01	A_A
15	75911139	C	G			Tigd5	ENSMUST00000192937.1	SUBSTITUTION	EXON_CODING	NON_SYNONYMOUS	1349	A450G		R18070572DN01	C_G
15	76693139	G	A			Ppp1r16a	ENSMUST00000135388.2	SUBSTITUTION	SPLICE_SITE	SPLICE	-1			R18070572DN01	G_A
15	78297060	G	C			Csf2rb2	ENSMUST00000096356.4	SUBSTITUTION	EXON_CODING	NON_SYNONYMOUS	131	T44S		R18070572DN01	C_G
15	81648501	C	T			Ep300	ENSMUST00000068387.10	SUBSTITUTION	EXON_CODING	STOP_GAIN	4939	Q1647*		R18070572DN01	T_C
15	82147481	G	A			Srebf2	ENSMUST00000023100.7	SUBSTITUTION	EXON_CODING	NON_SYNONYMOUS	79	D27N	CpG: 118	R18070572DN01	G_A
15	85242128	G	C			Fbln1	ENSMUST00000057410.13	SUBSTITUTION	EXON_CODING	NON_SYNONYMOUS	1565	G522A		R18070572DN01	C_G
15	89111217	G	A			Tubgcp6	ENSMUST00000109353.8	SUBSTITUTION	EXON_CODING	NON_SYNONYMOUS	1189	L397F		R18070572DN01	G_A
15	89460398	C	T			Mapk8ip2	ENSMUST00000023291.5	SUBSTITUTION	EXON_CODING	NON_SYNONYMOUS	2165	T722M		R18070572DN01	T_T
15	94528068	G	C			Pus7l	ENSMUST00000049151.3	SUBSTITUTION	EXON_CODING	NON_SYNONYMOUS	1451	A484G		R18070572DN01	C_G
15	99404465	G	A			Tmbim6	ENSMUST00000023749.14	SUBSTITUTION	EXON_CODING	NON_SYNONYMOUS	217	A73T		R18070572DN01	A_A
15	99703810	A	G			Smarcd1	ENSMUST00000023759.5	SUBSTITUTION	EXON_CODING	NON_SYNONYMOUS	481	I161V		R18070572DN01	G_A
15	101946512	C	T			Krt78	ENSMUST00000164932.2	SUBSTITUTION	EXON_CODING	NON_SYNONYMOUS	2863	G955R		R18070572DN01	T_C
15	102086640	G	A			Eif4b	ENSMUST00000169681.2	SUBSTITUTION	SPLICE_SITE	SPLICE	-1			R18070572DN01	A_A
16	9579575	G	A			Grin2a	ENSMUST00000199708.4	SUBSTITUTION	EXON_CODING	NON_SYNONYMOUS	2647	P883S		R18070572DN01	G_A
16	14205539	C	T			Myh11	ENSMUST00000231567.1	SUBSTITUTION	EXON_CODING	NON_SYNONYMOUS	4774	E1592K		R18070572DN01	T_C
16	16868673	C	T			Vpreb1	ENSMUST00000075017.4	SUBSTITUTION	EXON_CODING	NON_SYNONYMOUS	352	G118R		R18070572DN01	T_C
16	17803245	A	C			Scarf2	ENSMUST00000012161.4	SUBSTITUTION	EXON_CODING	NON_SYNONYMOUS	776	K259T	CpG: 84	R18070572DN01	C_A
16	18397726	C	T			Arvcf	ENSMUST00000090103.10	SUBSTITUTION	EXON_CODING	NON_SYNONYMOUS	802	R268W		R18070572DN01	T_C
16	21763138	G	A			Ehhadh	ENSMUST00000023559.6	SUBSTITUTION	EXON_CODING	NON_SYNONYMOUS	1103	S368L		R18070572DN01	G_A
16	30308614	G	A			Gp5	ENSMUST00000061190.7	SUBSTITUTION	EXON_CODING	NON_SYNONYMOUS	1241	T414I	CpG: 87	R18070572DN01	G_A
16	31455112	C	T			Bdh1	ENSMUST00000115227.9	SUBSTITUTION	EXON_CODING	NON_SYNONYMOUS	494	A165V		R18070572DN01	T_C
16	32755379	G	A			Muc4	ENSMUST00000096106.9	SUBSTITUTION	EXON_CODING	NON_SYNONYMOUS	5252	R1751K		R18070572DN01	G_A
16	34894881	G	T			Mylk	ENSMUST00000023538.8	SUBSTITUTION	EXON_CODING	NON_SYNONYMOUS	1578	Q526H		R18070572DN01	T_G
16	35938723	G	A			Dtx3l	ENSMUST00000081933.13	SUBSTITUTION	EXON_CODING	NON_SYNONYMOUS	155	T52I	CpG: 50	R18070572DN01	G_A
16	37200687	G	A			Stxbp5l	ENSMUST00000114787.7	SUBSTITUTION	EXON_CODING	NON_SYNONYMOUS	1844	P615L		R18070572DN01	G_A
16	41888943	G	A			Lsamp	ENSMUST00000187695.6	SUBSTITUTION	EXON_CODING	NON_SYNONYMOUS	235	V79M		R18070572DN01	G_A
16	44419263	G	A			Cfap44	ENSMUST00000099742.8	SUBSTITUTION	EXON_CODING	NON_SYNONYMOUS	1672	V558I		R18070572DN01	G_A
16	45552969	T	G			Slc9c1	ENSMUST00000159945.7	SUBSTITUTION	EXON_CODING	NON_SYNONYMOUS	909	F303L		R18070572DN01	T_G
16	45555670	C	T			Slc9c1	ENSMUST00000159945.7	SUBSTITUTION	EXON_CODING	NON_SYNONYMOUS	1118	S373F		R18070572DN01	T_C
16	45556659	C	T			Slc9c1	ENSMUST00000159945.7	SUBSTITUTION	EXON_CODING	NON_SYNONYMOUS	1331	T444I		R18070572DN01	T_C
16	49137678	G	A			Myh15	ENSMUST00000168680.1	SUBSTITUTION	EXON_CODING	NON_SYNONYMOUS	2857	A953T		R18070572DN01	G_A
16	50262432	G	A			Bbx	ENSMUST00000138166.7	SUBSTITUTION	EXON_CODING	NON_SYNONYMOUS	650	A217V		R18070572DN01	G_A
16	56604034	G	A			Abi3bp	ENSMUST00000231781.1	SUBSTITUTION	SPLICE_SITE	SPLICE	-1			R18070572DN01	G_A
16	57133128	A	C			Tomm70a	ENSMUST00000166897.2	SUBSTITUTION	EXON_CODING	NON_SYNONYMOUS	385	K129Q		R18070572DN01	C_A
16	57513281	G	A			Filip1l	ENSMUST00000159816.7	SUBSTITUTION	EXON_CODING	NON_SYNONYMOUS	436	E146K		R18070572DN01	G_A
16	58823836	C	T			Olfr175-ps1	ENSMUST00000215069.1	SUBSTITUTION	EXON_CODING	NON_SYNONYMOUS	872	S291N		R18070572DN01	T_C
16	58889893	G	A			Olfr178	ENSMUST00000215032.1	SUBSTITUTION	EXON_CODING	NON_SYNONYMOUS	326	A109V		R18070572DN01	G_A
16	58925680	G	A			Olfr181	ENSMUST00000205986.3	SUBSTITUTION	EXON_CODING	NON_SYNONYMOUS	890	A297V		R18070572DN01	G_A
16	59201553	C	T			Olfr198	ENSMUST00000208244.2	SUBSTITUTION	EXON_CODING	NON_SYNONYMOUS	872	S291N		R18070572DN01	T_C
16	59216160	A	C			Olfr199	ENSMUST00000214186.1	SUBSTITUTION	EXON_CODING	NON_SYNONYMOUS	452	L151R		R18070572DN01	C_A
16	59269655	C	T			Olfr201	ENSMUST00000216834.1	SUBSTITUTION	EXON_CODING	NON_SYNONYMOUS	11	G4E		R18070572DN01	T_C
16	60526492	G	A			Epha6	ENSMUST00000068860.12	SUBSTITUTION	EXON_CODING	NON_SYNONYMOUS	407	T136I		R18070572DN01	G_A
16	63595663	C	T			Epha3	ENSMUST00000064405.7	SUBSTITUTION	EXON_CODING	NON_SYNONYMOUS	1972	V658I		R18070572DN01	T_C
16	78987654	T	G			Tmprss15	ENSMUST00000023566.10	SUBSTITUTION	EXON_CODING	NON_SYNONYMOUS	2157	E719D		R18070572DN01	T_G
16	84371240	T	C			AC173486.1	ENSMUST00000231366.1	SUBSTITUTION	SPLICE_SITE	SPLICE	-1			R18070572DN01	T_C
16	84730432	C	T			Mrpl39	ENSMUST00000116584.1	SUBSTITUTION	EXON_CODING	STOP_GAIN	566	W189*		R18070572DN01	T_C
16	84831404	A	G			Atp5j	ENSMUST00000023608.13	SUBSTITUTION	EXON_CODING	NON_SYNONYMOUS	89	V30A		R18070572DN01	G_A
16	85798161	C	T			Adamts1	ENSMUST00000023610.14	SUBSTITUTION	EXON_CODING	STOP_GAIN	1698	W566*		R18070572DN01	T_C
16	87437319	C	T			Rwdd2b	ENSMUST00000039101.11	SUBSTITUTION	EXON_CODING	NON_SYNONYMOUS	182	S61N		R18070572DN01	T_C
16	87720131	C	G			Bach1	ENSMUST00000026703.5	SUBSTITUTION	EXON_CODING	NON_SYNONYMOUS	1559	A520G		R18070572DN01	C_G
16	88896286	C	T			Krtap19-5	ENSMUST00000053460.3	SUBSTITUTION	EXON_CODING	NON_SYNONYMOUS	137	G46D		R18070572DN01	T_C
16	89821928	C	T			Tiam1	ENSMUST00000002588.10	SUBSTITUTION	EXON_CODING	NON_SYNONYMOUS	2941	G981S		R18070572DN01	T_C
16	90229903	G	A			Scaf4	ENSMUST00000039280.8	SUBSTITUTION	EXON_CODING	NON_SYNONYMOUS	3025	P1009S		R18070572DN01	G_A
16	90789008	C	T			Urb1	ENSMUST00000140920.1	SUBSTITUTION	EXON_CODING	STOP_GAIN	1445	W482*		R18070572DN01	T_C
16	94504367	C	T			Dscr3	ENSMUST00000023615.6	SUBSTITUTION	EXON_CODING	NON_SYNONYMOUS	442	G148R		R18070572DN01	T_C
17	3197381	C	T			Scaf8	ENSMUST00000076734.7	SUBSTITUTION	EXON_CODING	NON_SYNONYMOUS	2978	P993L		R18070572DN01	T_C
17	3683028	C	T			Nox3	ENSMUST00000115800.1	SUBSTITUTION	EXON_CODING	NON_SYNONYMOUS	547	A183T		R18070572DN01	T_C
17	6009788	C	T			Synj2	ENSMUST00000115791.9	SUBSTITUTION	EXON_CODING	NON_SYNONYMOUS	1184	T395I		R18070572DN01	T_C
17	6673944	G	C			Sytl3	ENSMUST00000097430.9	SUBSTITUTION	EXON_CODING	NON_SYNONYMOUS	59	R20P		R18070572DN01	C_G
17	7277541	G	C			Rps6ka2	ENSMUST00000024575.7	SUBSTITUTION	EXON_CODING	NON_SYNONYMOUS	1051	E351Q		R18070572DN01	C_G
17	7753669	C	T			Fndc1	ENSMUST00000097425.9	SUBSTITUTION	EXON_CODING	NON_SYNONYMOUS	4430	S1477N		R18070572DN01	T_C
17	7804857	C	T			Fndc1	ENSMUST00000097425.9	SUBSTITUTION	EXON_CODING	NON_SYNONYMOUS	118	E40K		R18070572DN01	T_C
17	12256590	C	T			Map3k4	ENSMUST00000089058.6	SUBSTITUTION	SPLICE_SITE	SPLICE	-1			R18070572DN01	T_C
17	13227042	C	T			Smok2a	ENSMUST00000080647.4	SUBSTITUTION	EXON_CODING	NON_SYNONYMOUS	1505	P502L		R18070572DN01	T_C
17	13236020	C	T			Smok2b	ENSMUST00000162940.2	SUBSTITUTION	EXON_CODING	NON_SYNONYMOUS	1066	P356S		R18070572DN01	T_C
17	14961125	C	T			Phf10	ENSMUST00000024657.11	SUBSTITUTION	EXON_CODING	NON_SYNONYMOUS	70	A24T	CpG: 45	R18070572DN01	T_C
17	17655382	T	A			AC147983.2	ENSMUST00000231401.1	SUBSTITUTION	SPLICE_SITE	SPLICE	-1			R18070572DN01	T_A
17	18022007	T	C			Fpr-rs4	ENSMUST00000095651.1	SUBSTITUTION	EXON_CODING	NON_SYNONYMOUS	275	L92P		R18070572DN01	T_C
17	18439381	T	C			Vmn2r95	ENSMUST00000232090.1	SUBSTITUTION	EXON_CODING	NON_SYNONYMOUS	386	L129P		R18070572DN01	T_C
17	18838339	C	T			Vmn2r-ps117	ENSMUST00000176899.2	SUBSTITUTION	EXON_CODING	NON_SYNONYMOUS	2156	P719L		R18070572DN01	T_C
17	19394099	C	T			Vmn2r99	ENSMUST00000176107.2	SUBSTITUTION	EXON_CODING	NON_SYNONYMOUS	2080	P694S		R18070572DN01	T_C
17	19521520	C	T			Vmn2r100	ENSMUST00000166081.2	SUBSTITUTION	EXON_CODING	NON_SYNONYMOUS	493	L165F		R18070572DN01	T_C
17	19811943	A	G			Vmn2r103	ENSMUST00000172203.1	SUBSTITUTION	EXON_CODING	NON_SYNONYMOUS	1978	T660A		R18070572DN01	G_A
17	20029553	T	C			Vmn2r104	ENSMUST00000168050.2	SUBSTITUTION	EXON_CODING	NON_SYNONYMOUS	2455	S819G		R18070572DN01	T_C
17	20462399	T	G			Vmn2r108	ENSMUST00000167314.2	SUBSTITUTION	EXON_CODING	NON_SYNONYMOUS	2542	T848P		R18070572DN01	T_G
17	20776351	C	T	rs239062292	.	Vmn1r228	ENSMUST00000233186.1	SUBSTITUTION	EXON_CODING	NON_SYNONYMOUS	904	A302T		R18070572DN01	T_C
17	21287055	C	T			Vmn1r236	ENSMUST00000066998.4	SUBSTITUTION	EXON_CODING	NON_SYNONYMOUS	434	S145F		R18070572DN01	T_C
17	22957913	C	T			Vmn2r113	ENSMUST00000170322.1	SUBSTITUTION	EXON_CODING	NON_SYNONYMOUS	1670	P557L		R18070572DN01	T_C
17	23182233	C	T			Zfp40	ENSMUST00000037057.13	SUBSTITUTION	SPLICE_SITE	SPLICE	-1			R18070572DN01	T_C
17	23345178	G	C			Vmn2r115	ENSMUST00000168175.1	SUBSTITUTION	EXON_CODING	NON_SYNONYMOUS	323	W108S		R18070572DN01	C_G
17	23553044	G	A	rs244811572	.	Casp16-ps	ENSMUST00000088673.4	SUBSTITUTION	EXON_CODING	NON_SYNONYMOUS	206	P69L		R18070572DN01	G_A
17	23561472	C	T			Zfp213	ENSMUST00000095606.4	SUBSTITUTION	EXON_CODING	NON_SYNONYMOUS	73	D25N		R18070572DN01	T_C
17	23834232	A	T			Prss33	ENSMUST00000059906.7	SUBSTITUTION	EXON_CODING	NON_SYNONYMOUS	634	L212M		R18070572DN01	T_A
17	24382043	A	G			Abca3	ENSMUST00000039013.14	SUBSTITUTION	EXON_CODING	NON_SYNONYMOUS	1430	Q477R		R18070572DN01	G_A
17	24901707	C	T			Mapk8ip3	ENSMUST00000115229.9	SUBSTITUTION	EXON_CODING	NON_SYNONYMOUS	2551	V851M		R18070572DN01	T_C
17	25964080	C	T			Capn15	ENSMUST00000212520.1	SUBSTITUTION	EXON_CODING	NON_SYNONYMOUS	1624	D542N		R18070572DN01	T_C
17	29282869	C	G			BC004004	ENSMUST00000064709.11	SUBSTITUTION	EXON_CODING	NON_SYNONYMOUS	381	S127R		R18070572DN01	C_G
17	29332778	C	T			Mtch1	ENSMUST00000095427.10	SUBSTITUTION	EXON_CODING	NON_SYNONYMOUS	1099	G367S		R18070572DN01	T_C
17	30530202	T	C	rs33796254	Common	Btbd9	ENSMUST00000168787.6	SUBSTITUTION	EXON_CODING	NON_SYNONYMOUS	137	H46R		R18070572DN01	T_C
17	31213788	C	T	rs232582916	.	Ubash3a	ENSMUST00000048656.13	SUBSTITUTION	EXON_CODING	NON_SYNONYMOUS	224	A75V		R18070572DN01	T_C
17	33269093	G	A			Olfr63	ENSMUST00000217023.2	SUBSTITUTION	EXON_CODING	NON_SYNONYMOUS	368	R123H		R18070572DN01	G_A
17	33381087	C	T			Zfp101	ENSMUST00000167107.8	SUBSTITUTION	EXON_CODING	NON_SYNONYMOUS	1694	S565N		R18070572DN01	T_C
17	34113210	A	C			Brd2	ENSMUST00000114242.8	SUBSTITUTION	EXON_CODING	NON_SYNONYMOUS	2107	S703A		R18070572DN01	C_A
17	34715850	G	C	rs46777670,rs581003232	Mult,.	Tnxb	ENSMUST00000087399.4	SUBSTITUTION	EXON_CODING	NON_SYNONYMOUS	10072	E3358Q		R18070572DN01	C_G
17	35263166	C	G			H2-D1	ENSMUST00000172785.7	SUBSTITUTION	EXON_CODING	NON_SYNONYMOUS	53	A18G	CpG: 115	R18070572DN01	C_G
17	35394579	A	G			H2-Q5	ENSMUST00000172979.3	SUBSTITUTION	EXON_CODING	NON_SYNONYMOUS	287	Q96R	CpG: 100	R18070572DN01	G_A
17	35394582	G	T			H2-Q5	ENSMUST00000172979.3	SUBSTITUTION	EXON_CODING	NON_SYNONYMOUS	290	G97V	CpG: 100	R18070572DN01	T_G
17	35394955	A	C	rs50021809,rs108465670	Mult,Mult	H2-Q5	ENSMUST00000172979.3	SUBSTITUTION	EXON_CODING	NON_SYNONYMOUS	479	E160A	CpG: 100	R18070572DN01	C_A
17	35394993	A	G			H2-Q5	ENSMUST00000172979.3	SUBSTITUTION	EXON_CODING	NON_SYNONYMOUS	517	I173V	CpG: 100	R18070572DN01	G_A
17	35394994	T	C			H2-Q5	ENSMUST00000172979.3	SUBSTITUTION	EXON_CODING	NON_SYNONYMOUS	518	I173T	CpG: 100	R18070572DN01	T_C
17	35427897	G	T			H2-Q6	ENSMUST00000174699.7	SUBSTITUTION	EXON_CODING	NON_SYNONYMOUS	644	R215M		R18070572DN01	T_G
17	35427902	T	G			H2-Q6	ENSMUST00000174699.7	SUBSTITUTION	EXON_CODING	NON_SYNONYMOUS	649	Y217D		R18070572DN01	T_G
17	35427904	T	A			H2-Q6	ENSMUST00000174699.7	SUBSTITUTION	EXON_CODING	STOP_GAIN	651	Y217*		R18070572DN01	T_A
17	35428102	C	A			H2-Q6	ENSMUST00000174699.7	SUBSTITUTION	EXON_CODING	NON_SYNONYMOUS	849	N283K		R18070572DN01	C_A
17	35428139	G	A			H2-Q6	ENSMUST00000174699.7	SUBSTITUTION	EXON_CODING	NON_SYNONYMOUS	886	E296K		R18070572DN01	G_A
17	35442305	T	G			H2-Q7	ENSMUST00000071951.12	SUBSTITUTION	EXON_CODING	NON_SYNONYMOUS	649	Y217D		R18070572DN01	T_G
17	35442307	T	A			H2-Q7	ENSMUST00000071951.12	SUBSTITUTION	EXON_CODING	STOP_GAIN	651	Y217*		R18070572DN01	T_A
17	35442464	G	A			H2-Q7	ENSMUST00000071951.12	SUBSTITUTION	EXON_CODING	NON_SYNONYMOUS	808	V270M		R18070572DN01	G_A
17	35442471	T	G			H2-Q7	ENSMUST00000071951.12	SUBSTITUTION	EXON_CODING	NON_SYNONYMOUS	815	L272R		R18070572DN01	T_G
17	35442503	A	G			H2-Q7	ENSMUST00000071951.12	SUBSTITUTION	EXON_CODING	NON_SYNONYMOUS	847	N283D		R18070572DN01	G_A
[truncated: 45,345 more rows]

## Sheet: indel_raw
Chromosome	Position	Reference	Alternative	DbsnpID	DbsnpCategory	GeneName	TranscriptID	Type	Location	Consequence	PositionOnCds	AAMutation	cpgIslandExt	Sample ID
1	20058329	AG	A			Pkhd1	ENSMUST00000088448.11	DELETION	EXON_CODING	FRAME_SHIFT	12148	L4050fs		R18070570DN01
1	174218432	GG	G			Spta1	ENSMUST00000027817.7	DELETION	EXON_CODING	FRAME_SHIFT	4762	D1588fs		R18070570DN01
10	13535949	AT	A			Pex3	ENSMUST00000019945.14	DELETION	EXON_CODING	FRAME_SHIFT	449	N150fs		R18070570DN01
10	13535953	TT	T			Pex3	ENSMUST00000019945.14	DELETION	EXON_CODING	FRAME_SHIFT	445	K149fs		R18070570DN01
10	20250438	C	CTCTCCTCCTCG			Map7	ENSMUST00000116259.4	INSERTION	EXON_CODING	FRAME_SHIFT	595	L199fs		R18070570DN01
10	45381225	CC	C			Lin28b	ENSMUST00000079390.6	DELETION	EXON_CODING	FRAME_SHIFT	655	G219fs		R18070570DN01
10	54074486	GG	G			Man1a	ENSMUST00000003843.15	DELETION	EXON_CODING	FRAME_SHIFT	538	P180fs		R18070570DN01
10	103215192	TT	T			Lrriq1	ENSMUST00000166240.7	DELETION	EXON_CODING	FRAME_SHIFT	1697	E566fs		R18070570DN01
11	4884034	GC	G			Nipsnap1	ENSMUST00000038570.8	DELETION	EXON_CODING	FRAME_SHIFT	286	P96fs		R18070570DN01
11	4884036	CC	C			Nipsnap1	ENSMUST00000038570.8	DELETION	EXON_CODING	FRAME_SHIFT	288	P96fs		R18070570DN01
11	5070271	CC	C			Ewsr1	ENSMUST00000102930.9	DELETION	EXON_CODING	FRAME_SHIFT	1902	M634fs		R18070570DN01
11	16954325	AA	A			Fbxo48	ENSMUST00000061327.1	DELETION	EXON_CODING	FRAME_SHIFT	477	K159fs		R18070570DN01
11	30454833	TC	T			4930505A04Rik	ENSMUST00000041763.13	DELETION	EXON_CODING	FRAME_SHIFT	68	R23fs		R18070570DN01
11	68988160	GGTTCAGAGGGTACTGCTCTGTGGGGTTCCCATCATCGTCTGCCCAGTGCAGAGGAACCAGGCCCTTGGCCTCGATCTTGGCTTGGAGTTCAGGAGAAGAAAATGCCATGTAGCCTGGAAGTGAAGGAGAAGAGAGTGAAGGCCAAGTTCCTTCAGGCCCAGCCCCAGCCCCAGCTTGCAAACCCTCCCCTGCCTTCCCAGCCTGACCTTCCCCGTGAGCACTCCACACGGGCAGCACAGAGCCTTCCATCCCTCGGAGCATCAGGGCTGGCCCCGGCTCCACACGTACGGTGGCCCATCGGGACTCGAACCGCCCAGACAGATTGTGGCGGAGCAGGAGGCCCGGCTGTGTTGGCTGGG	G			Pfas	ENSMUST00000021282.11	DELETION	EXON_CODING	FRAME_SHIFT	3551	S1184fs		R18070570DN01
11	73454197	TT	T			Olfr380	ENSMUST00000121209.2	DELETION	EXON_CODING	FRAME_SHIFT	13	N5fs		R18070570DN01
11	85822034	GA	G			Bcas3	ENSMUST00000108061.7	DELETION	EXON_CODING	FRAME_SHIFT	2718	G906fs		R18070570DN01
11	102020493	CT	C			Mpp3	ENSMUST00000107168.7	DELETION	EXON_CODING	FRAME_SHIFT	501	R167fs		R18070570DN01
11	120346501	GACTGAGTACTTGCGCTCAG	G			Actg1	ENSMUST00000071555.12	DELETION	EXON_CODING	FRAME_SHIFT	998	P333fs		R18070570DN01
13	59512401	TT	T			Agtpbp1	ENSMUST00000022040.13	DELETION	EXON_CODING	FRAME_SHIFT	1009	K337fs		R18070570DN01
13	108166389	GCATGTTGTCAG	G			Ercc8	ENSMUST00000054835.14	DELETION	EXON_CODING	FRAME_SHIFT	174	Y58fs		R18070570DN01
14	4840969	CT	C			Gm3269	ENSMUST00000166025.7	DELETION	EXON_CODING	FRAME_SHIFT	506	L169fs		R18070570DN01
14	6441690	CA	C			Gm3594	ENSMUST00000171784.7	DELETION	EXON_CODING	FRAME_SHIFT	506	L169fs		R18070570DN01
14	66869271	GT	G			Gm5464	ENSMUST00000100453.1	DELETION	EXON_CODING	FRAME_SHIFT	357	C119fs		R18070570DN01
16	16767081	TT	T			Spag6l	ENSMUST00000023468.5	DELETION	EXON_CODING	FRAME_SHIFT	1201	K401fs		R18070570DN01
16	75541101	TT	T			Lipi	ENSMUST00000062721.10	DELETION	EXON_CODING	FRAME_SHIFT	1383	G461fs		R18070570DN01
17	24722472	A	AA			Ndufb10	ENSMUST00000045602.8	INSERTION	EXON_CODING	FRAME_SHIFT	336	A112fs		R18070570DN01
17	30644703	CATGAGGTACGTTTTTTTTTTTTTTTTTTTTTTTTTTTTTTTTTTTTTTTTTTTTTTTAAAGATTTATTTATTTATTATATGTAAGTACACTGTAGCTGTCTTCAGACACTCCAGAAGAGGGAGTCAGATCTTGTTACGGATGGTTGTTAGCCACCATGTGGTTGCTGGGATTTGAACTCTGGACCTTCGGAAGAGCAGTCGGGTGCTCTAACCCACTGAGCCATCTCACCAGCCCC	C	rs387664641	.	Dnah8	ENSMUST00000170651.1	DELETION	EXON_CODING	FRAME_SHIFT	836	H279fs		R18070570DN01
17	34199307	CACACTCG	C			Psmb8	ENSMUST00000025196.8	DELETION	EXON_CODING	FRAME_SHIFT	223	T75fs		R18070570DN01
17	35394432	GC	G			H2-Q5	ENSMUST00000172979.3	DELETION	EXON_CODING	FRAME_SHIFT	141	G47fs	CpG: 100	R18070570DN01
19	11511777	T	TGTGT			Gm8369	ENSMUST00000079855.10	INSERTION	EXON_CODING	FRAME_SHIFT	427	C143fs		R18070570DN01
19	13445653	AA	A			Olfr1471	ENSMUST00000217249.1	DELETION	EXON_CODING	FRAME_SHIFT	641	N214fs		R18070570DN01
19	39163353	GG	G			Cyp2c66	ENSMUST00000087234.2	DELETION	EXON_CODING	FRAME_SHIFT	512	G171fs		R18070570DN01
19	41784328	T	TA			Arhgap19	ENSMUST00000026150.14	INSERTION	EXON_CODING	FRAME_SHIFT	925	K309fs		R18070570DN01
19	41784332	A	AA			Arhgap19	ENSMUST00000026150.14	INSERTION	EXON_CODING	FRAME_SHIFT	921	L307fs		R18070570DN01
2	27180981	GG	G			Dbh	ENSMUST00000000910.6	DELETION	EXON_CODING	FRAME_SHIFT	1452	G484fs		R18070570DN01
2	41435539	CT	C			Lrp1b	ENSMUST00000052550.12	DELETION	EXON_CODING	FRAME_SHIFT	2864	Q955fs		R18070570DN01
2	87149756	TT	T			Olfr1111	ENSMUST00000216378.1	DELETION	EXON_CODING	FRAME_SHIFT	903	L301fs		R18070570DN01
2	87833243	TT	T			Olfr1148	ENSMUST00000215230.1	DELETION	EXON_CODING	FRAME_SHIFT	204	F68fs		R18070570DN01
2	164408405	CC	C			Rbpjl	ENSMUST00000017151.1	DELETION	EXON_CODING	FRAME_SHIFT	477	A159fs		R18070570DN01
2	181588523	GTGAAGCAGGGCCAGGCCTCAGGCTTGTGGGGCTCCTGAATGCCCTGGACCCCAGGGGCATCCCCGATGCCTTTGCTACAGGATCCAGCCCACCATGGAGACCTGTCCTGGGTCCTGCCAGGCAGCCCCCACCTG	G			Zfp512b	ENSMUST00000108789.8	DELETION	EXON_CODING	FRAME_SHIFT	1409	P470fs		R18070570DN01
2	181589289	TGCAAGTGGCAGGCAAGGTGAGATCCAGGCAAACCTCACCCGCTCCTGGCACAGCTGACAACCACCTCAAATGACCTCCCATACCT	T			Zfp512b	ENSMUST00000108789.8	DELETION	EXON_CODING	FRAME_SHIFT	982	R328fs		R18070570DN01
4	25250638	TAACT	T			Ufl1	ENSMUST00000102994.9	DELETION	EXON_CODING	FRAME_SHIFT	2210	Q737fs		R18070570DN01
4	115121686	GA	G			Cyp4x1	ENSMUST00000051400.7	DELETION	EXON_CODING	FRAME_SHIFT	713	F238fs		R18070570DN01
4	115121689	AA	A			Cyp4x1	ENSMUST00000051400.7	DELETION	EXON_CODING	FRAME_SHIFT	710	I237fs		R18070570DN01
4	134286596	C	CCC			Pdik1l	ENSMUST00000105877.8	INSERTION	EXON_CODING	FRAME_SHIFT	50	W17fs		R18070570DN01
5	14521338	CC	C			Pclo	ENSMUST00000030691.16	DELETION	EXON_CODING	FRAME_SHIFT	737	P246fs		R18070570DN01
5	87980191	GT	G			Cabs1	ENSMUST00000008051.4	DELETION	EXON_CODING	FRAME_SHIFT	701	V234fs		R18070570DN01
5	124083116	G	GTT			Abcb9	ENSMUST00000031354.10	INSERTION	EXON_CODING	FRAME_SHIFT	771	L257fs		R18070570DN01
5	131466085	TG	T			Auts2	ENSMUST00000187544.6	DELETION	EXON_CODING	FRAME_SHIFT	1029	P343fs		R18070570DN01
5	135965725	GG	G			Ssc4d	ENSMUST00000111152.7	DELETION	EXON_CODING	FRAME_SHIFT	746	A249fs	CpG: 24	R18070570DN01
5	137613008	C	CC			Fbxo24	ENSMUST00000031732.13	INSERTION	EXON_CODING	FRAME_SHIFT	1519	G507fs		R18070570DN01
5	142961195	C	CA			Fscn1	ENSMUST00000031565.14	INSERTION	EXON_CODING	FRAME_SHIFT	747	G249fs	CpG: 121	R18070570DN01
6	52179274	CC	C			5730596B20Rik	ENSMUST00000070587.3	DELETION	EXON_CODING	FRAME_SHIFT	320	P107fs		R18070570DN01
6	125036456	CA	C			Zfp384	ENSMUST00000112427.7	DELETION	EXON_CODING	FRAME_SHIFT	1487	Q496fs		R18070570DN01
6	128568747	GT	G			A2ml1	ENSMUST00000060574.8	DELETION	EXON_CODING	FRAME_SHIFT	1415	N472fs		R18070570DN01
6	128568749	TT	T			A2ml1	ENSMUST00000060574.8	DELETION	EXON_CODING	FRAME_SHIFT	1413	L471fs		R18070570DN01
6	136807999	TCTTGGAATATCTACAGCTGACCTTAGGCTCCGGGCAATCTTGTATCGGCTACCCTAGTGCTGGGATTGCAGACTCGAACCACCCAGTTAACTACATCCTGGCAGCCAATCCCAACAAGTTTGAGGATGCCTGTGAACTATGTAAATTAGGACTAGAAATTTGAGCTTTTGATTGGGAGACATCTGGATGGGCGGGGGCTCTGCTTCCGCGAGCTGATTGGGTACGGTACCTGCCTGTCACGGGCGGCAGCGGCTGCAGTTTGGCGAGGCAGTTCCGGGGTGGCGCGCGTCGTCCCGGAACTGAGCGAGCCGGTGTTGGAGTTCCAGGCGCGGGGTCGAGCATGTCCGGGCGAGGCAAGCAGGGCGGTAAGGTGCGCGCCAAGGCCAAGTCGCGCTCGT…	T			H2afj	ENSMUST00000074556.6	DELETION	EXON_CODING	FRAME_SHIFT	-1			R18070570DN01
7	7563745	GG	G			Vmn2r33	ENSMUST00000165921.1	DELETION	EXON_CODING	FRAME_SHIFT	366	N122fs		R18070570DN01
7	9950389	TC	T			Vmn2r48	ENSMUST00000165611.1	DELETION	EXON_CODING	FRAME_SHIFT	371	R124fs		R18070570DN01
7	10715345	TT	T			Nlrp4b	ENSMUST00000117413.8	DELETION	EXON_CODING	FRAME_SHIFT	1475	L492fs		R18070570DN01
7	11756768	TT	T			Vmn1r73	ENSMUST00000226516.1	DELETION	EXON_CODING	FRAME_SHIFT	513	F171fs		R18070570DN01
7	29366597	TCT	T			Sipa1l3	ENSMUST00000085809.10	DELETION	EXON_CODING	FRAME_SHIFT	3329	Q1110fs		R18070570DN01
7	85411691	GT	G			Vmn2r69	ENSMUST00000171213.2	DELETION	EXON_CODING	FRAME_SHIFT	683	N228fs		R18070570DN01
7	85411697	TT	T			Vmn2r69	ENSMUST00000171213.2	DELETION	EXON_CODING	FRAME_SHIFT	677	Q226fs		R18070570DN01
8	19126353	AT	A			Defb34	ENSMUST00000064475.3	DELETION	EXON_CODING	FRAME_SHIFT	60	H20fs		R18070570DN01
8	19126360	TT	T			Defb34	ENSMUST00000064475.3	DELETION	EXON_CODING	FRAME_SHIFT	67	F23fs		R18070570DN01
8	19126365	TT	T			Defb34	ENSMUST00000064475.3	DELETION	EXON_CODING	FRAME_SHIFT	72	F24fs		R18070570DN01
8	40794922	TGGTATACACAAGGATACCTCATCTGT	T			Adam20	ENSMUST00000056331.7	DELETION	EXON_CODING	FRAME_SHIFT	69	V23fs		R18070570DN01
8	46170119	A	AA			Cfap97	ENSMUST00000110376.7	INSERTION	EXON_CODING	FRAME_SHIFT	545	N182fs		R18070570DN01
9	39795687	TT	T			Olfr969	ENSMUST00000213266.1	DELETION	EXON_CODING	FRAME_SHIFT	312	F104fs		R18070570DN01
9	44758675	GC	G			Arcn1	ENSMUST00000034607.9	DELETION	EXON_CODING	FRAME_SHIFT	538	A180fs		R18070570DN01
9	60680643	TT	T			Lrrc49	ENSMUST00000065603.11	DELETION	EXON_CODING	FRAME_SHIFT	252	T84fs		R18070570DN01
X	67921082	TT	T			4933436I01Rik	ENSMUST00000026325.1	DELETION	EXON_CODING	FRAME_SHIFT	169	K57fs		R18070570DN01
X	155575085	AG	A			Ptchd1	ENSMUST00000038665.5	DELETION	EXON_CODING	FRAME_SHIFT	1122	S374fs		R18070570DN01
X	155575086	GG	G			Ptchd1	ENSMUST00000038665.5	DELETION	EXON_CODING	FRAME_SHIFT	1121	S374fs		R18070570DN01
1	174218432	GG	G			Spta1	ENSMUST00000027817.7	DELETION	EXON_CODING	FRAME_SHIFT	4762	D1588fs		R18070571DN01
10	13535953	TT	T			Pex3	ENSMUST00000019945.14	DELETION	EXON_CODING	FRAME_SHIFT	445	K149fs		R18070571DN01
10	45381225	CC	C			Lin28b	ENSMUST00000079390.6	DELETION	EXON_CODING	FRAME_SHIFT	655	G219fs		R18070571DN01
10	54074486	GG	G			Man1a	ENSMUST00000003843.15	DELETION	EXON_CODING	FRAME_SHIFT	538	P180fs		R18070571DN01
10	103215192	TT	T			Lrriq1	ENSMUST00000166240.7	DELETION	EXON_CODING	FRAME_SHIFT	1697	E566fs		R18070571DN01
10	112272087	CA	C			Kcnc2	ENSMUST00000092175.3	DELETION	EXON_CODING	FRAME_SHIFT	383	H128fs	CpG: 42	R18070571DN01
10	112272088	AC	A			Kcnc2	ENSMUST00000092175.3	DELETION	EXON_CODING	FRAME_SHIFT	384	H128fs	CpG: 42	R18070571DN01
11	4884034	GC	G			Nipsnap1	ENSMUST00000038570.8	DELETION	EXON_CODING	FRAME_SHIFT	286	P96fs		R18070571DN01
11	4884036	CC	C			Nipsnap1	ENSMUST00000038570.8	DELETION	EXON_CODING	FRAME_SHIFT	288	P96fs		R18070571DN01
11	5070271	CC	C			Ewsr1	ENSMUST00000102930.9	DELETION	EXON_CODING	FRAME_SHIFT	1902	M634fs		R18070571DN01
11	16954325	AA	A			Fbxo48	ENSMUST00000061327.1	DELETION	EXON_CODING	FRAME_SHIFT	477	K159fs		R18070571DN01
11	30454833	TC	T			4930505A04Rik	ENSMUST00000041763.13	DELETION	EXON_CODING	FRAME_SHIFT	68	R23fs		R18070571DN01
11	68988160	GGTTCAGAGGGTACTGCTCTGTGGGGTTCCCATCATCGTCTGCCCAGTGCAGAGGAACCAGGCCCTTGGCCTCGATCTTGGCTTGGAGTTCAGGAGAAGAAAATGCCATGTAGCCTGGAAGTGAAGGAGAAGAGAGTGAAGGCCAAGTTCCTTCAGGCCCAGCCCCAGCCCCAGCTTGCAAACCCTCCCCTGCCTTCCCAGCCTGACCTTCCCCGTGAGCACTCCACACGGGCAGCACAGAGCCTTCCATCCCTCGGAGCATCAGGGCTGGCCCCGGCTCCACACGTACGGTGGCCCATCGGGACTCGAACCGCCCAGACAGATTGTGGCGGAGCAGGAGGCCCGGCTGTGTTGGCTGGG	G			Pfas	ENSMUST00000021282.11	DELETION	EXON_CODING	FRAME_SHIFT	3551	S1184fs		R18070571DN01
11	73454197	TT	T			Olfr380	ENSMUST00000121209.2	DELETION	EXON_CODING	FRAME_SHIFT	13	N5fs		R18070571DN01
11	85822043	AA	A			Bcas3	ENSMUST00000108061.7	DELETION	EXON_CODING	FRAME_SHIFT	2727	K909fs		R18070571DN01
11	102020493	CT	C			Mpp3	ENSMUST00000107168.7	DELETION	EXON_CODING	FRAME_SHIFT	501	R167fs		R18070571DN01
11	120346501	GACTGAGTACTTGCGCTCAG	G			Actg1	ENSMUST00000071555.12	DELETION	EXON_CODING	FRAME_SHIFT	998	P333fs		R18070571DN01
13	59512401	TT	T			Agtpbp1	ENSMUST00000022040.13	DELETION	EXON_CODING	FRAME_SHIFT	1009	K337fs		R18070571DN01
13	108166389	GCATGTTGTCAG	G			Ercc8	ENSMUST00000054835.14	DELETION	EXON_CODING	FRAME_SHIFT	174	Y58fs		R18070571DN01
14	6441690	CA	C			Gm3594	ENSMUST00000171784.7	DELETION	EXON_CODING	FRAME_SHIFT	506	L169fs		R18070571DN01
16	16767081	TT	T			Spag6l	ENSMUST00000023468.5	DELETION	EXON_CODING	FRAME_SHIFT	1201	K401fs		R18070571DN01
17	30644703	CATGAGGTACGTTTTTTTTTTTTTTTTTTTTTTTTTTTTTTTTTTTTTTTTTTTTTTTAAAGATTTATTTATTTATTATATGTAAGTACACTGTAGCTGTCTTCAGACACTCCAGAAGAGGGAGTCAGATCTTGTTACGGATGGTTGTTAGCCACCATGTGGTTGCTGGGATTTGAACTCTGGACCTTCGGAAGAGCAGTCGGGTGCTCTAACCCACTGAGCCATCTCACCAGCCCC	C	rs387664641	.	Dnah8	ENSMUST00000170651.1	DELETION	EXON_CODING	FRAME_SHIFT	836	H279fs		R18070571DN01
17	34199307	CACACTCG	C			Psmb8	ENSMUST00000025196.8	DELETION	EXON_CODING	FRAME_SHIFT	223	T75fs		R18070571DN01
19	13445653	AA	A			Olfr1471	ENSMUST00000217249.1	DELETION	EXON_CODING	FRAME_SHIFT	641	N214fs		R18070571DN01
19	39163353	GG	G			Cyp2c66	ENSMUST00000087234.2	DELETION	EXON_CODING	FRAME_SHIFT	512	G171fs		R18070571DN01
19	41784328	T	TA			Arhgap19	ENSMUST00000026150.14	INSERTION	EXON_CODING	FRAME_SHIFT	925	K309fs		R18070571DN01
19	41784332	A	AA			Arhgap19	ENSMUST00000026150.14	INSERTION	EXON_CODING	FRAME_SHIFT	921	L307fs		R18070571DN01
2	27180981	GG	G			Dbh	ENSMUST00000000910.6	DELETION	EXON_CODING	FRAME_SHIFT	1452	G484fs		R18070571DN01
2	41435539	CT	C			Lrp1b	ENSMUST00000052550.12	DELETION	EXON_CODING	FRAME_SHIFT	2864	Q955fs		R18070571DN01
2	87149750	AT	A			Olfr1111	ENSMUST00000216378.1	DELETION	EXON_CODING	FRAME_SHIFT	909	K303fs		R18070571DN01
2	87149756	TT	T			Olfr1111	ENSMUST00000216378.1	DELETION	EXON_CODING	FRAME_SHIFT	903	L301fs		R18070571DN01
2	87833243	TT	T			Olfr1148	ENSMUST00000215230.1	DELETION	EXON_CODING	FRAME_SHIFT	204	F68fs		R18070571DN01
2	87846476	T	TTT			Olfr1150-ps1	ENSMUST00000121186.3	INSERTION	EXON_CODING	FRAME_SHIFT	204	F68fs		R18070571DN01
2	164408404	GC	G			Rbpjl	ENSMUST00000017151.1	DELETION	EXON_CODING	FRAME_SHIFT	476	A159fs		R18070571DN01
2	164408405	CC	C			Rbpjl	ENSMUST00000017151.1	DELETION	EXON_CODING	FRAME_SHIFT	477	A159fs		R18070571DN01
2	181588523	GTGAAGCAGGGCCAGGCCTCAGGCTTGTGGGGCTCCTGAATGCCCTGGACCCCAGGGGCATCCCCGATGCCTTTGCTACAGGATCCAGCCCACCATGGAGACCTGTCCTGGGTCCTGCCAGGCAGCCCCCACCTG	G			Zfp512b	ENSMUST00000108789.8	DELETION	EXON_CODING	FRAME_SHIFT	1409	P470fs		R18070571DN01
2	181588803	TGTGTGCATACACAGGATGGATAAGATATATGGGCCAACTACTGATTGATACCCTTGATTGATACCCTCAGTTCTAGAAGTGTTCAGCTAGCTGGGGTCTTACCT	T			Zfp512b	ENSMUST00000108789.8	DELETION	EXON_CODING	FRAME_SHIFT	1263	K421fs		R18070571DN01
2	181589289	TGCAAGTGGCAGGCAAGGTGAGATCCAGGCAAACCTCACCCGCTCCTGGCACAGCTGACAACCACCTCAAATGACCTCCCATACCT	T			Zfp512b	ENSMUST00000108789.8	DELETION	EXON_CODING	FRAME_SHIFT	982	R328fs		R18070571DN01
4	25250638	TAACT	T			Ufl1	ENSMUST00000102994.9	DELETION	EXON_CODING	FRAME_SHIFT	2210	Q737fs		R18070571DN01
4	115121689	AA	A			Cyp4x1	ENSMUST00000051400.7	DELETION	EXON_CODING	FRAME_SHIFT	710	I237fs		R18070571DN01
4	134286586	T	TCC			Pdik1l	ENSMUST00000105877.8	INSERTION	EXON_CODING	FRAME_SHIFT	60	G20fs		R18070571DN01
4	134286596	C	CCC			Pdik1l	ENSMUST00000105877.8	INSERTION	EXON_CODING	FRAME_SHIFT	50	W17fs		R18070571DN01
5	87980191	GT	G			Cabs1	ENSMUST00000008051.4	DELETION	EXON_CODING	FRAME_SHIFT	701	V234fs		R18070571DN01
5	124083116	G	GTT			Abcb9	ENSMUST00000031354.10	INSERTION	EXON_CODING	FRAME_SHIFT	771	L257fs		R18070571DN01
5	131466085	TG	T			Auts2	ENSMUST00000187544.6	DELETION	EXON_CODING	FRAME_SHIFT	1029	P343fs		R18070571DN01
5	131466090	GG	G			Auts2	ENSMUST00000187544.6	DELETION	EXON_CODING	FRAME_SHIFT	1024	P342fs		R18070571DN01
5	135965725	GG	G			Ssc4d	ENSMUST00000111152.7	DELETION	EXON_CODING	FRAME_SHIFT	746	A249fs	CpG: 24	R18070571DN01
6	52179274	CC	C			5730596B20Rik	ENSMUST00000070587.3	DELETION	EXON_CODING	FRAME_SHIFT	320	P107fs		R18070571DN01
6	128568747	GT	G			A2ml1	ENSMUST00000060574.8	DELETION	EXON_CODING	FRAME_SHIFT	1415	N472fs		R18070571DN01
6	128568749	TT	T			A2ml1	ENSMUST00000060574.8	DELETION	EXON_CODING	FRAME_SHIFT	1413	L471fs		R18070571DN01
6	136807999	TCTTGGAATATCTACAGCTGACCTTAGGCTCCGGGCAATCTTGTATCGGCTACCCTAGTGCTGGGATTGCAGACTCGAACCACCCAGTTAACTACATCCTGGCAGCCAATCCCAACAAGTTTGAGGATGCCTGTGAACTATGTAAATTAGGACTAGAAATTTGAGCTTTTGATTGGGAGACATCTGGATGGGCGGGGGCTCTGCTTCCGCGAGCTGATTGGGTACGGTACCTGCCTGTCACGGGCGGCAGCGGCTGCAGTTTGGCGAGGCAGTTCCGGGGTGGCGCGCGTCGTCCCGGAACTGAGCGAGCCGGTGTTGGAGTTCCAGGCGCGGGGTCGAGCATGTCCGGGCGAGGCAAGCAGGGCGGTAAGGTGCGCGCCAAGGCCAAGTCGCGCTCGT…	T			H2afj	ENSMUST00000074556.6	DELETION	EXON_CODING	FRAME_SHIFT	-1			R18070571DN01
7	7563745	GG	G			Vmn2r33	ENSMUST00000165921.1	DELETION	EXON_CODING	FRAME_SHIFT	366	N122fs		R18070571DN01
7	9950389	TC	T			Vmn2r48	ENSMUST00000165611.1	DELETION	EXON_CODING	FRAME_SHIFT	371	R124fs		R18070571DN01
7	11756768	TT	T			Vmn1r73	ENSMUST00000226516.1	DELETION	EXON_CODING	FRAME_SHIFT	513	F171fs		R18070571DN01
7	19375098	GGATTCCCTGATAGTTGTAAAGGACCAATAATTCACAAGGACCAAGACAGCCCTCCCCGGGTTGCATGGGTCTATTTTCTCCTTTGAGCTAGCTGTGGGCGGGCTGGTGTCGCTGAAGCCCCTCCCTGTCGTCGTCCCCCCCCCCCCTCCAGGAGATGCGCTCAG	G			Ppp1r13l	ENSMUST00000047621.13	DELETION	EXON_CODING	FRAME_SHIFT	-1			R18070571DN01
7	85411697	TT	T			Vmn2r69	ENSMUST00000171213.2	DELETION	EXON_CODING	FRAME_SHIFT	677	Q226fs		R18070571DN01
8	19126353	AT	A			Defb34	ENSMUST00000064475.3	DELETION	EXON_CODING	FRAME_SHIFT	60	H20fs		R18070571DN01
8	19126360	TT	T			Defb34	ENSMUST00000064475.3	DELETION	EXON_CODING	FRAME_SHIFT	67	F23fs		R18070571DN01
8	19126365	TT	T			Defb34	ENSMUST00000064475.3	DELETION	EXON_CODING	FRAME_SHIFT	72	F24fs		R18070571DN01
8	21930043	CA	C			Defb15	ENSMUST00000062586.2	DELETION	EXON_CODING	FRAME_SHIFT	66	F22fs		R18070571DN01
8	40794922	TGGTATACACAAGGATACCTCATCTGT	T			Adam20	ENSMUST00000056331.7	DELETION	EXON_CODING	FRAME_SHIFT	69	V23fs		R18070571DN01
8	85512144	GC	G			Gpt2	ENSMUST00000034136.11	DELETION	EXON_CODING	FRAME_SHIFT	606	G202fs		R18070571DN01
8	106603509	CC	C			Cdh1	ENSMUST00000000312.11	DELETION	EXON_CODING	FRAME_SHIFT	16	R6fs	CpG: 63	R18070571DN01
9	39795687	TT	T			Olfr969	ENSMUST00000213266.1	DELETION	EXON_CODING	FRAME_SHIFT	312	F104fs		R18070571DN01
9	44758675	GC	G			Arcn1	ENSMUST00000034607.9	DELETION	EXON_CODING	FRAME_SHIFT	538	A180fs		R18070571DN01
9	60680643	TT	T			Lrrc49	ENSMUST00000065603.11	DELETION	EXON_CODING	FRAME_SHIFT	252	T84fs		R18070571DN01
X	67921076	CT	C			4933436I01Rik	ENSMUST00000026325.1	DELETION	EXON_CODING	FRAME_SHIFT	175	S59fs		R18070571DN01
X	67921082	TT	T			4933436I01Rik	ENSMUST00000026325.1	DELETION	EXON_CODING	FRAME_SHIFT	169	K57fs		R18070571DN01
X	155575085	AG	A			Ptchd1	ENSMUST00000038665.5	DELETION	EXON_CODING	FRAME_SHIFT	1122	S374fs		R18070571DN01
X	155575086	GG	G			Ptchd1	ENSMUST00000038665.5	DELETION	EXON_CODING	FRAME_SHIFT	1121	S374fs		R18070571DN01
1	20058329	AG	A			Pkhd1	ENSMUST00000088448.11	DELETION	EXON_CODING	FRAME_SHIFT	12148	L4050fs		R18070572DN01
1	174218430	TG	T			Spta1	ENSMUST00000027817.7	DELETION	EXON_CODING	FRAME_SHIFT	4760	W1587fs		R18070572DN01
1	174218432	GG	G			Spta1	ENSMUST00000027817.7	DELETION	EXON_CODING	FRAME_SHIFT	4762	D1588fs		R18070572DN01
10	13535949	AT	A			Pex3	ENSMUST00000019945.14	DELETION	EXON_CODING	FRAME_SHIFT	449	N150fs		R18070572DN01
10	13535953	TT	T			Pex3	ENSMUST00000019945.14	DELETION	EXON_CODING	FRAME_SHIFT	445	K149fs		R18070572DN01
10	20250438	C	CTCTCCTCCTCG			Map7	ENSMUST00000116259.4	INSERTION	EXON_CODING	FRAME_SHIFT	595	L199fs		R18070572DN01
10	45381225	CC	C			Lin28b	ENSMUST00000079390.6	DELETION	EXON_CODING	FRAME_SHIFT	655	G219fs		R18070572DN01
10	54074486	GG	G			Man1a	ENSMUST00000003843.15	DELETION	EXON_CODING	FRAME_SHIFT	538	P180fs		R18070572DN01
10	103215192	TT	T			Lrriq1	ENSMUST00000166240.7	DELETION	EXON_CODING	FRAME_SHIFT	1697	E566fs		R18070572DN01
10	112272088	AC	A			Kcnc2	ENSMUST00000092175.3	DELETION	EXON_CODING	FRAME_SHIFT	384	H128fs	CpG: 42	R18070572DN01
11	4884034	GC	G			Nipsnap1	ENSMUST00000038570.8	DELETION	EXON_CODING	FRAME_SHIFT	286	P96fs		R18070572DN01
11	4884036	CC	C			Nipsnap1	ENSMUST00000038570.8	DELETION	EXON_CODING	FRAME_SHIFT	288	P96fs		R18070572DN01
11	5070271	CC	C			Ewsr1	ENSMUST00000102930.9	DELETION	EXON_CODING	FRAME_SHIFT	1902	M634fs		R18070572DN01
11	16954325	AA	A			Fbxo48	ENSMUST00000061327.1	DELETION	EXON_CODING	FRAME_SHIFT	477	K159fs		R18070572DN01
11	30454833	TC	T			4930505A04Rik	ENSMUST00000041763.13	DELETION	EXON_CODING	FRAME_SHIFT	68	R23fs		R18070572DN01
11	68988160	GGTTCAGAGGGTACTGCTCTGTGGGGTTCCCATCATCGTCTGCCCAGTGCAGAGGAACCAGGCCCTTGGCCTCGATCTTGGCTTGGAGTTCAGGAGAAGAAAATGCCATGTAGCCTGGAAGTGAAGGAGAAGAGAGTGAAGGCCAAGTTCCTTCAGGCCCAGCCCCAGCCCCAGCTTGCAAACCCTCCCCTGCCTTCCCAGCCTGACCTTCCCCGTGAGCACTCCACACGGGCAGCACAGAGCCTTCCATCCCTCGGAGCATCAGGGCTGGCCCCGGCTCCACACGTACGGTGGCCCATCGGGACTCGAACCGCCCAGACAGATTGTGGCGGAGCAGGAGGCCCGGCTGTGTTGGCTGGG	G			Pfas	ENSMUST00000021282.11	DELETION	EXON_CODING	FRAME_SHIFT	3551	S1184fs		R18070572DN01
11	73454197	TT	T			Olfr380	ENSMUST00000121209.2	DELETION	EXON_CODING	FRAME_SHIFT	13	N5fs		R18070572DN01
11	85822034	GA	G			Bcas3	ENSMUST00000108061.7	DELETION	EXON_CODING	FRAME_SHIFT	2718	G906fs		R18070572DN01
11	85822043	AA	A			Bcas3	ENSMUST00000108061.7	DELETION	EXON_CODING	FRAME_SHIFT	2727	K909fs		R18070572DN01
11	102020493	CT	C			Mpp3	ENSMUST00000107168.7	DELETION	EXON_CODING	FRAME_SHIFT	501	R167fs		R18070572DN01
11	120346501	GACTGAGTACTTGCGCTCAG	G			Actg1	ENSMUST00000071555.12	DELETION	EXON_CODING	FRAME_SHIFT	998	P333fs		R18070572DN01
13	59512398	CT	C			Agtpbp1	ENSMUST00000022040.13	DELETION	EXON_CODING	FRAME_SHIFT	1012	S338fs		R18070572DN01
13	59512401	TT	T			Agtpbp1	ENSMUST00000022040.13	DELETION	EXON_CODING	FRAME_SHIFT	1009	K337fs		R18070572DN01
13	108166389	GCATGTTGTCAG	G			Ercc8	ENSMUST00000054835.14	DELETION	EXON_CODING	FRAME_SHIFT	174	Y58fs		R18070572DN01
14	4840969	CT	C			Gm3269	ENSMUST00000166025.7	DELETION	EXON_CODING	FRAME_SHIFT	506	L169fs		R18070572DN01
14	6441690	CA	C			Gm3594	ENSMUST00000171784.7	DELETION	EXON_CODING	FRAME_SHIFT	506	L169fs		R18070572DN01
14	19416644	TAGAATTGTCTAGTGTAGGACATGGAATATGGCAAGAAAACTGATAATTATGGAAAATAAGAAACATCCACTTGACGACTTGAAAAATGACGAAATCACTGAAACACATGAAAAATGAGAAATGAACACTATAGGACCTGGAATATGGCGAGAAAACTGAAAATCTCGGGAAAATGAGAAATACAAACTTTAGGACAAGAAATATGGCAAGGAAAACTGAAAATGATGGAAAATTTAGAAATTTCCACTGTAGGACATGGAATATAGCGAGAAAACTGAAAATCATGGAAAATGAGAAACATCCACTTGACGACTTGAAAAATGACGAAATCACTGAAAAACGTGAAAAATGAGAAATGCATACTGTAGGACCTGGAATATGGCGAGAAAACTGAAAAT…	T			Gm21738	ENSMUST00000177817.1	DELETION	EXON_CODING	FRAME_SHIFT	296	L99fs		R18070572DN01
14	31227844	GG	G			Sema3g	ENSMUST00000090180.3	DELETION	EXON_CODING	FRAME_SHIFT	1982	G661fs		R18070572DN01
16	16767081	TT	T			Spag6l	ENSMUST00000023468.5	DELETION	EXON_CODING	FRAME_SHIFT	1201	K401fs		R18070572DN01
16	75541100	GT	G			Lipi	ENSMUST00000062721.10	DELETION	EXON_CODING	FRAME_SHIFT	1384	T462fs		R18070572DN01
16	75541101	TT	T			Lipi	ENSMUST00000062721.10	DELETION	EXON_CODING	FRAME_SHIFT	1383	G461fs		R18070572DN01
17	30644703	CATGAGGTACGTTTTTTTTTTTTTTTTTTTTTTTTTTTTTTTTTTTTTTTTTTTTTTTAAAGATTTATTTATTTATTATATGTAAGTACACTGTAGCTGTCTTCAGACACTCCAGAAGAGGGAGTCAGATCTTGTTACGGATGGTTGTTAGCCACCATGTGGTTGCTGGGATTTGAACTCTGGACCTTCGGAAGAGCAGTCGGGTGCTCTAACCCACTGAGCCATCTCACCAGCCCC	C	rs387664641	.	Dnah8	ENSMUST00000170651.1	DELETION	EXON_CODING	FRAME_SHIFT	836	H279fs		R18070572DN01
17	34199307	CACACTCG	C			Psmb8	ENSMUST00000025196.8	DELETION	EXON_CODING	FRAME_SHIFT	223	T75fs		R18070572DN01
17	35394432	GC	G			H2-Q5	ENSMUST00000172979.3	DELETION	EXON_CODING	FRAME_SHIFT	141	G47fs	CpG: 100	R18070572DN01
19	13445651	TA	T			Olfr1471	ENSMUST00000217249.1	DELETION	EXON_CODING	FRAME_SHIFT	639	L213fs		R18070572DN01
19	13445653	AA	A			Olfr1471	ENSMUST00000217249.1	DELETION	EXON_CODING	FRAME_SHIFT	641	N214fs		R18070572DN01
19	39163353	GG	G			Cyp2c66	ENSMUST00000087234.2	DELETION	EXON_CODING	FRAME_SHIFT	512	G171fs		R18070572DN01
19	41784328	T	TA			Arhgap19	ENSMUST00000026150.14	INSERTION	EXON_CODING	FRAME_SHIFT	925	K309fs		R18070572DN01
19	41784332	A	AA			Arhgap19	ENSMUST00000026150.14	INSERTION	EXON_CODING	FRAME_SHIFT	921	L307fs		R18070572DN01
2	21826515	AA	A			Gpr158	ENSMUST00000055946.7	DELETION	EXON_CODING	FRAME_SHIFT	2426	N809fs		R18070572DN01
2	24187190	GA	G			Il1f9	ENSMUST00000057567.2	DELETION	EXON_CODING	FRAME_SHIFT	14	E5fs		R18070572DN01
2	27180981	GG	G			Dbh	ENSMUST00000000910.6	DELETION	EXON_CODING	FRAME_SHIFT	1452	G484fs		R18070572DN01
2	41435539	CT	C			Lrp1b	ENSMUST00000052550.12	DELETION	EXON_CODING	FRAME_SHIFT	2864	Q955fs		R18070572DN01
2	87149756	TT	T			Olfr1111	ENSMUST00000216378.1	DELETION	EXON_CODING	FRAME_SHIFT	903	L301fs		R18070572DN01
2	87833243	TT	T			Olfr1148	ENSMUST00000215230.1	DELETION	EXON_CODING	FRAME_SHIFT	204	F68fs		R18070572DN01
2	87846476	T	TTT			Olfr1150-ps1	ENSMUST00000121186.3	INSERTION	EXON_CODING	FRAME_SHIFT	204	F68fs		R18070572DN01
2	164408404	GC	G			Rbpjl	ENSMUST00000017151.1	DELETION	EXON_CODING	FRAME_SHIFT	476	A159fs		R18070572DN01
2	164408405	CC	C			Rbpjl	ENSMUST00000017151.1	DELETION	EXON_CODING	FRAME_SHIFT	477	A159fs		R18070572DN01
2	181588523	GTGAAGCAGGGCCAGGCCTCAGGCTTGTGGGGCTCCTGAATGCCCTGGACCCCAGGGGCATCCCCGATGCCTTTGCTACAGGATCCAGCCCACCATGGAGACCTGTCCTGGGTCCTGCCAGGCAGCCCCCACCTG	G			Zfp512b	ENSMUST00000108789.8	DELETION	EXON_CODING	FRAME_SHIFT	1409	P470fs		R18070572DN01
2	181588803	TGTGTGCATACACAGGATGGATAAGATATATGGGCCAACTACTGATTGATACCCTTGATTGATACCCTCAGTTCTAGAAGTGTTCAGCTAGCTGGGGTCTTACCT	T			Zfp512b	ENSMUST00000108789.8	DELETION	EXON_CODING	FRAME_SHIFT	1263	K421fs		R18070572DN01
2	181589289	TGCAAGTGGCAGGCAAGGTGAGATCCAGGCAAACCTCACCCGCTCCTGGCACAGCTGACAACCACCTCAAATGACCTCCCATACCT	T			Zfp512b	ENSMUST00000108789.8	DELETION	EXON_CODING	FRAME_SHIFT	982	R328fs		R18070572DN01
3	83046695	G	GG			Fgb	ENSMUST00000048246.4	INSERTION	EXON_CODING	FRAME_SHIFT	235	P79fs		R18070572DN01
4	25250638	TAACT	T			Ufl1	ENSMUST00000102994.9	DELETION	EXON_CODING	FRAME_SHIFT	2210	Q737fs		R18070572DN01
4	115121689	AA	A			Cyp4x1	ENSMUST00000051400.7	DELETION	EXON_CODING	FRAME_SHIFT	710	I237fs		R18070572DN01
4	115452773	C	CC			Cyp4a30b	ENSMUST00000119958.2	INSERTION	EXON_CODING	FRAME_SHIFT	170	P57fs		R18070572DN01
4	134286596	C	CCC			Pdik1l	ENSMUST00000105877.8	INSERTION	EXON_CODING	FRAME_SHIFT	50	W17fs		R18070572DN01
5	21846238	GT	G			Slc26a5	ENSMUST00000030878.7	DELETION	EXON_CODING	FRAME_SHIFT	276	V92fs		R18070572DN01
5	87980191	GT	G			Cabs1	ENSMUST00000008051.4	DELETION	EXON_CODING	FRAME_SHIFT	701	V234fs		R18070572DN01
5	109224481	AA	A			Vmn2r14	ENSMUST00000170341.2	DELETION	EXON_CODING	FRAME_SHIFT	141	G47fs		R18070572DN01
5	124083116	G	GTT			Abcb9	ENSMUST00000031354.10	INSERTION	EXON_CODING	FRAME_SHIFT	771	L257fs		R18070572DN01
5	131466085	TG	T			Auts2	ENSMUST00000187544.6	DELETION	EXON_CODING	FRAME_SHIFT	1029	P343fs		R18070572DN01
5	131466090	GG	G			Auts2	ENSMUST00000187544.6	DELETION	EXON_CODING	FRAME_SHIFT	1024	P342fs		R18070572DN01
5	135965725	GG	G			Ssc4d	ENSMUST00000111152.7	DELETION	EXON_CODING	FRAME_SHIFT	746	A249fs	CpG: 24	R18070572DN01
5	137613008	C	CC			Fbxo24	ENSMUST00000031732.13	INSERTION	EXON_CODING	FRAME_SHIFT	1519	G507fs		R18070572DN01
5	142961195	C	CA			Fscn1	ENSMUST00000031565.14	INSERTION	EXON_CODING	FRAME_SHIFT	747	G249fs	CpG: 121	R18070572DN01
6	52179274	CC	C			5730596B20Rik	ENSMUST00000070587.3	DELETION	EXON_CODING	FRAME_SHIFT	320	P107fs		R18070572DN01
6	128568747	GT	G			A2ml1	ENSMUST00000060574.8	DELETION	EXON_CODING	FRAME_SHIFT	1415	N472fs		R18070572DN01
6	128568749	TT	T			A2ml1	ENSMUST00000060574.8	DELETION	EXON_CODING	FRAME_SHIFT	1413	L471fs		R18070572DN01
6	136807999	TCTTGGAATATCTACAGCTGACCTTAGGCTCCGGGCAATCTTGTATCGGCTACCCTAGTGCTGGGATTGCAGACTCGAACCACCCAGTTAACTACATCCTGGCAGCCAATCCCAACAAGTTTGAGGATGCCTGTGAACTATGTAAATTAGGACTAGAAATTTGAGCTTTTGATTGGGAGACATCTGGATGGGCGGGGGCTCTGCTTCCGCGAGCTGATTGGGTACGGTACCTGCCTGTCACGGGCGGCAGCGGCTGCAGTTTGGCGAGGCAGTTCCGGGGTGGCGCGCGTCGTCCCGGAACTGAGCGAGCCGGTGTTGGAGTTCCAGGCGCGGGGTCGAGCATGTCCGGGCGAGGCAAGCAGGGCGGTAAGGTGCGCGCCAAGGCCAAGTCGCGCTCGT…	T			H2afj	ENSMUST00000074556.6	DELETION	EXON_CODING	FRAME_SHIFT	-1			R18070572DN01
7	7563745	GG	G			Vmn2r33	ENSMUST00000165921.1	DELETION	EXON_CODING	FRAME_SHIFT	366	N122fs		R18070572DN01
7	9950389	TC	T			Vmn2r48	ENSMUST00000165611.1	DELETION	EXON_CODING	FRAME_SHIFT	371	R124fs		R18070572DN01
7	10715345	TT	T			Nlrp4b	ENSMUST00000117413.8	DELETION	EXON_CODING	FRAME_SHIFT	1475	L492fs		R18070572DN01
7	11756768	TT	T			Vmn1r73	ENSMUST00000226516.1	DELETION	EXON_CODING	FRAME_SHIFT	513	F171fs		R18070572DN01
7	29366597	TCT	T			Sipa1l3	ENSMUST00000085809.10	DELETION	EXON_CODING	FRAME_SHIFT	3329	Q1110fs		R18070572DN01
7	63106060	GC	G			Chrna7	ENSMUST00000032738.6	DELETION	EXON_CODING	FRAME_SHIFT	736	A246fs		R18070572DN01
7	85411691	GT	G			Vmn2r69	ENSMUST00000171213.2	DELETION	EXON_CODING	FRAME_SHIFT	683	N228fs		R18070572DN01
7	85411697	TT	T			Vmn2r69	ENSMUST00000171213.2	DELETION	EXON_CODING	FRAME_SHIFT	677	Q226fs		R18070572DN01
8	19126353	AT	A			Defb34	ENSMUST00000064475.3	DELETION	EXON_CODING	FRAME_SHIFT	60	H20fs		R18070572DN01
8	19126360	TT	T			Defb34	ENSMUST00000064475.3	DELETION	EXON_CODING	FRAME_SHIFT	67	F23fs		R18070572DN01
8	19126365	TT	T			Defb34	ENSMUST00000064475.3	DELETION	EXON_CODING	FRAME_SHIFT	72	F24fs		R18070572DN01
8	21930043	CA	C			Defb15	ENSMUST00000062586.2	DELETION	EXON_CODING	FRAME_SHIFT	66	F22fs		R18070572DN01
8	46170119	A	AA			Cfap97	ENSMUST00000110376.7	INSERTION	EXON_CODING	FRAME_SHIFT	545	N182fs		R18070572DN01
8	85512144	GC	G			Gpt2	ENSMUST00000034136.11	DELETION	EXON_CODING	FRAME_SHIFT	606	G202fs		R18070572DN01
8	106603509	CC	C			Cdh1	ENSMUST00000000312.11	DELETION	EXON_CODING	FRAME_SHIFT	16	R6fs	CpG: 63	R18070572DN01
9	39795687	TT	T			Olfr969	ENSMUST00000213266.1	DELETION	EXON_CODING	FRAME_SHIFT	312	F104fs		R18070572DN01
9	44758675	GC	G			Arcn1	ENSMUST00000034607.9	DELETION	EXON_CODING	FRAME_SHIFT	538	A180fs		R18070572DN01
9	60680642	GT	G			Lrrc49	ENSMUST00000065603.11	DELETION	EXON_CODING	FRAME_SHIFT	253	T85fs		R18070572DN01
9	60680643	TT	T			Lrrc49	ENSMUST00000065603.11	DELETION	EXON_CODING	FRAME_SHIFT	252	T84fs		R18070572DN01
X	67921076	CT	C			4933436I01Rik	ENSMUST00000026325.1	DELETION	EXON_CODING	FRAME_SHIFT	175	S59fs		R18070572DN01
X	67921081	TT	T			4933436I01Rik	ENSMUST00000026325.1	DELETION	EXON_CODING	FRAME_SHIFT	170	K57fs		R18070572DN01
X	67921082	TT	T			4933436I01Rik	ENSMUST00000026325.1	DELETION	EXON_CODING	FRAME_SHIFT	169	K57fs		R18070572DN01
X	79266512	AAACTGAGATAAGAAACAAAATATTCAATACAACTTGAGACCAAGAAATGTTTAAAAATTTTATTTATGCTTTTTGAATAAAGGAGCACCTTTAACAGTAGAAGATACTGCTGTGCTTCGAA	A			Gm7173	ENSMUST00000197180.4	DELETION	EXON_CODING	FRAME_SHIFT	9338	L3113fs		R18070572DN01
X	155575085	AG	A			Ptchd1	ENSMUST00000038665.5	DELETION	EXON_CODING	FRAME_SHIFT	1122	S374fs		R18070572DN01
X	155575086	GG	G			Ptchd1	ENSMUST00000038665.5	DELETION	EXON_CODING	FRAME_SHIFT	1121	S374fs		R18070572DN01
1	20058329	AG	A			Pkhd1	ENSMUST00000088448.11	DELETION	EXON_CODING	FRAME_SHIFT	12148	L4050fs		R18070573DN01
1	174218432	GG	G			Spta1	ENSMUST00000027817.7	DELETION	EXON_CODING	FRAME_SHIFT	4762	D1588fs		R18070573DN01
10	13535949	AT	A			Pex3	ENSMUST00000019945.14	DELETION	EXON_CODING	FRAME_SHIFT	449	N150fs		R18070573DN01
10	13535953	TT	T			Pex3	ENSMUST00000019945.14	DELETION	EXON_CODING	FRAME_SHIFT	445	K149fs		R18070573DN01
10	20250438	C	CTCTCCTCCTCG			Map7	ENSMUST00000116259.4	INSERTION	EXON_CODING	FRAME_SHIFT	595	L199fs		R18070573DN01
10	45381225	CC	C			Lin28b	ENSMUST00000079390.6	DELETION	EXON_CODING	FRAME_SHIFT	655	G219fs		R18070573DN01
10	54074486	GG	G			Man1a	ENSMUST00000003843.15	DELETION	EXON_CODING	FRAME_SHIFT	538	P180fs		R18070573DN01
10	103215192	TT	T			Lrriq1	ENSMUST00000166240.7	DELETION	EXON_CODING	FRAME_SHIFT	1697	E566fs		R18070573DN01
10	112272088	AC	A			Kcnc2	ENSMUST00000092175.3	DELETION	EXON_CODING	FRAME_SHIFT	384	H128fs	CpG: 42	R18070573DN01
11	4884034	GC	G			Nipsnap1	ENSMUST00000038570.8	DELETION	EXON_CODING	FRAME_SHIFT	286	P96fs		R18070573DN01
11	4884036	CC	C			Nipsnap1	ENSMUST00000038570.8	DELETION	EXON_CODING	FRAME_SHIFT	288	P96fs		R18070573DN01
11	5070271	CC	C			Ewsr1	ENSMUST00000102930.9	DELETION	EXON_CODING	FRAME_SHIFT	1902	M634fs		R18070573DN01
11	16954325	AA	A			Fbxo48	ENSMUST00000061327.1	DELETION	EXON_CODING	FRAME_SHIFT	477	K159fs		R18070573DN01
11	30454833	TC	T			4930505A04Rik	ENSMUST00000041763.13	DELETION	EXON_CODING	FRAME_SHIFT	68	R23fs		R18070573DN01
11	68988160	GGTTCAGAGGGTACTGCTCTGTGGGGTTCCCATCATCGTCTGCCCAGTGCAGAGGAACCAGGCCCTTGGCCTCGATCTTGGCTTGGAGTTCAGGAGAAGAAAATGCCATGTAGCCTGGAAGTGAAGGAGAAGAGAGTGAAGGCCAAGTTCCTTCAGGCCCAGCCCCAGCCCCAGCTTGCAAACCCTCCCCTGCCTTCCCAGCCTGACCTTCCCCGTGAGCACTCCACACGGGCAGCACAGAGCCTTCCATCCCTCGGAGCATCAGGGCTGGCCCCGGCTCCACACGTACGGTGGCCCATCGGGACTCGAACCGCCCAGACAGATTGTGGCGGAGCAGGAGGCCCGGCTGTGTTGGCTGGG	G			Pfas	ENSMUST00000021282.11	DELETION	EXON_CODING	FRAME_SHIFT	3551	S1184fs		R18070573DN01
11	73454197	TT	T			Olfr380	ENSMUST00000121209.2	DELETION	EXON_CODING	FRAME_SHIFT	13	N5fs		R18070573DN01
11	85822034	GA	G			Bcas3	ENSMUST00000108061.7	DELETION	EXON_CODING	FRAME_SHIFT	2718	G906fs		R18070573DN01
11	85822043	AA	A			Bcas3	ENSMUST00000108061.7	DELETION	EXON_CODING	FRAME_SHIFT	2727	K909fs		R18070573DN01
11	102020493	CT	C			Mpp3	ENSMUST00000107168.7	DELETION	EXON_CODING	FRAME_SHIFT	501	R167fs		R18070573DN01
11	120346501	GACTGAGTACTTGCGCTCAG	G			Actg1	ENSMUST00000071555.12	DELETION	EXON_CODING	FRAME_SHIFT	998	P333fs		R18070573DN01
13	59512401	TT	T			Agtpbp1	ENSMUST00000022040.13	DELETION	EXON_CODING	FRAME_SHIFT	1009	K337fs		R18070573DN01
13	65512716	TGCAACGCCCAGTCATCTCCAATGTCATAAAAGAACCCATACTGGAGAGAAACCTTATGAATGTAATCAATGTGGTAAAGCCTTTTCCTGTCACAATAGTCTCAGATATCATAAAAGAACCCATACTGGAGAAAAACCTTATGAATGTAATCAATGTGGTAAAGCCTTTGCAACGCCCAGTCATCTCCAATGTCATAAAAGAACCCATACTGGAGAGAAACCTTATGAATGTAATCAATGTAGTAAAGCCTTTGCAAGACCCGCTCATCTCCAACATCATAAAAGAACCCATACTGGAGAGAAACCTTATGAATGTAATCAATGTGGGAAAGGCTTTGCAAGGCTCAGTCATCTCCAATGTCATAAAAGAACCCATACCTGAGAGAAACCTTATGAATG…	T			Gm10139	ENSMUST00000081471.2	DELETION	EXON_CODING	FRAME_SHIFT	40	A14fs		R18070573DN01
13	108166389	GCATGTTGTCAG	G			Ercc8	ENSMUST00000054835.14	DELETION	EXON_CODING	FRAME_SHIFT	174	Y58fs		R18070573DN01
14	4840969	CT	C			Gm3269	ENSMUST00000166025.7	DELETION	EXON_CODING	FRAME_SHIFT	506	L169fs		R18070573DN01
14	6441690	CA	C			Gm3594	ENSMUST00000171784.7	DELETION	EXON_CODING	FRAME_SHIFT	506	L169fs		R18070573DN01
14	66869271	GT	G			Gm5464	ENSMUST00000100453.1	DELETION	EXON_CODING	FRAME_SHIFT	357	C119fs		R18070573DN01
16	16767081	TT	T			Spag6l	ENSMUST00000023468.5	DELETION	EXON_CODING	FRAME_SHIFT	1201	K401fs		R18070573DN01
16	75541101	TT	T			Lipi	ENSMUST00000062721.10	DELETION	EXON_CODING	FRAME_SHIFT	1383	G461fs		R18070573DN01
17	24722472	A	AA			Ndufb10	ENSMUST00000045602.8	INSERTION	EXON_CODING	FRAME_SHIFT	336	A112fs		R18070573DN01
17	30644703	CATGAGGTACGTTTTTTTTTTTTTTTTTTTTTTTTTTTTTTTTTTTTTTTTTTTTTTTAAAGATTTATTTATTTATTATATGTAAGTACACTGTAGCTGTCTTCAGACACTCCAGAAGAGGGAGTCAGATCTTGTTACGGATGGTTGTTAGCCACCATGTGGTTGCTGGGATTTGAACTCTGGACCTTCGGAAGAGCAGTCGGGTGCTCTAACCCACTGAGCCATCTCACCAGCCCC	C	rs387664641	.	Dnah8	ENSMUST00000170651.1	DELETION	EXON_CODING	FRAME_SHIFT	836	H279fs		R18070573DN01
17	34199307	CACACTCG	C			Psmb8	ENSMUST00000025196.8	DELETION	EXON_CODING	FRAME_SHIFT	223	T75fs		R18070573DN01
17	35394432	GC	G			H2-Q5	ENSMUST00000172979.3	DELETION	EXON_CODING	FRAME_SHIFT	141	G47fs	CpG: 100	R18070573DN01
19	13445651	TA	T			Olfr1471	ENSMUST00000217249.1	DELETION	EXON_CODING	FRAME_SHIFT	639	L213fs		R18070573DN01
19	13445653	AA	A			Olfr1471	ENSMUST00000217249.1	DELETION	EXON_CODING	FRAME_SHIFT	641	N214fs		R18070573DN01
19	39163352	CG	C			Cyp2c66	ENSMUST00000087234.2	DELETION	EXON_CODING	FRAME_SHIFT	511	G171fs		R18070573DN01
19	39163353	GG	G			Cyp2c66	ENSMUST00000087234.2	DELETION	EXON_CODING	FRAME_SHIFT	512	G171fs		R18070573DN01
19	41784328	T	TA			Arhgap19	ENSMUST00000026150.14	INSERTION	EXON_CODING	FRAME_SHIFT	925	K309fs		R18070573DN01
19	41784332	A	AA			Arhgap19	ENSMUST00000026150.14	INSERTION	EXON_CODING	FRAME_SHIFT	921	L307fs		R18070573DN01
2	21826515	AA	A			Gpr158	ENSMUST00000055946.7	DELETION	EXON_CODING	FRAME_SHIFT	2426	N809fs		R18070573DN01
2	24187190	GA	G			Il1f9	ENSMUST00000057567.2	DELETION	EXON_CODING	FRAME_SHIFT	14	E5fs		R18070573DN01
2	27180981	GG	G			Dbh	ENSMUST00000000910.6	DELETION	EXON_CODING	FRAME_SHIFT	1452	G484fs		R18070573DN01
2	41435539	CT	C			Lrp1b	ENSMUST00000052550.12	DELETION	EXON_CODING	FRAME_SHIFT	2864	Q955fs		R18070573DN01
2	87149756	TT	T			Olfr1111	ENSMUST00000216378.1	DELETION	EXON_CODING	FRAME_SHIFT	903	L301fs		R18070573DN01
2	87833243	TT	T			Olfr1148	ENSMUST00000215230.1	DELETION	EXON_CODING	FRAME_SHIFT	204	F68fs		R18070573DN01
2	87846476	T	TTT			Olfr1150-ps1	ENSMUST00000121186.3	INSERTION	EXON_CODING	FRAME_SHIFT	204	F68fs		R18070573DN01
2	164408404	GC	G			Rbpjl	ENSMUST00000017151.1	DELETION	EXON_CODING	FRAME_SHIFT	476	A159fs		R18070573DN01
2	164408405	CC	C			Rbpjl	ENSMUST00000017151.1	DELETION	EXON_CODING	FRAME_SHIFT	477	A159fs		R18070573DN01
2	181588523	GTGAAGCAGGGCCAGGCCTCAGGCTTGTGGGGCTCCTGAATGCCCTGGACCCCAGGGGCATCCCCGATGCCTTTGCTACAGGATCCAGCCCACCATGGAGACCTGTCCTGGGTCCTGCCAGGCAGCCCCCACCTG	G			Zfp512b	ENSMUST00000108789.8	DELETION	EXON_CODING	FRAME_SHIFT	1409	P470fs		R18070573DN01
2	181588803	TGTGTGCATACACAGGATGGATAAGATATATGGGCCAACTACTGATTGATACCCTTGATTGATACCCTCAGTTCTAGAAGTGTTCAGCTAGCTGGGGTCTTACCT	T			Zfp512b	ENSMUST00000108789.8	DELETION	EXON_CODING	FRAME_SHIFT	1263	K421fs		R18070573DN01
2	181589289	TGCAAGTGGCAGGCAAGGTGAGATCCAGGCAAACCTCACCCGCTCCTGGCACAGCTGACAACCACCTCAAATGACCTCCCATACCT	T			Zfp512b	ENSMUST00000108789.8	DELETION	EXON_CODING	FRAME_SHIFT	982	R328fs		R18070573DN01
3	83046695	G	GG			Fgb	ENSMUST00000048246.4	INSERTION	EXON_CODING	FRAME_SHIFT	235	P79fs		R18070573DN01
4	25250635	GACTA	G			Ufl1	ENSMUST00000102994.9	DELETION	EXON_CODING	FRAME_SHIFT	2213	L738fs		R18070573DN01
4	25250638	TAACT	T			Ufl1	ENSMUST00000102994.9	DELETION	EXON_CODING	FRAME_SHIFT	2210	Q737fs		R18070573DN01
4	115121689	AA	A			Cyp4x1	ENSMUST00000051400.7	DELETION	EXON_CODING	FRAME_SHIFT	710	I237fs		R18070573DN01
4	115452773	C	CC			Cyp4a30b	ENSMUST00000119958.2	INSERTION	EXON_CODING	FRAME_SHIFT	170	P57fs		R18070573DN01
4	134286586	T	TCC			Pdik1l	ENSMUST00000105877.8	INSERTION	EXON_CODING	FRAME_SHIFT	60	G20fs		R18070573DN01
4	134286596	C	CCC			Pdik1l	ENSMUST00000105877.8	INSERTION	EXON_CODING	FRAME_SHIFT	50	W17fs		R18070573DN01
5	21846238	GT	G			Slc26a5	ENSMUST00000030878.7	DELETION	EXON_CODING	FRAME_SHIFT	276	V92fs		R18070573DN01
5	87980191	GT	G			Cabs1	ENSMUST00000008051.4	DELETION	EXON_CODING	FRAME_SHIFT	701	V234fs		R18070573DN01
5	124083116	G	GTT			Abcb9	ENSMUST00000031354.10	INSERTION	EXON_CODING	FRAME_SHIFT	771	L257fs		R18070573DN01
5	131466085	TG	T			Auts2	ENSMUST00000187544.6	DELETION	EXON_CODING	FRAME_SHIFT	1029	P343fs		R18070573DN01
5	131466090	GG	G			Auts2	ENSMUST00000187544.6	DELETION	EXON_CODING	FRAME_SHIFT	1024	P342fs		R18070573DN01
5	135965725	GG	G			Ssc4d	ENSMUST00000111152.7	DELETION	EXON_CODING	FRAME_SHIFT	746	A249fs	CpG: 24	R18070573DN01
5	137613008	C	CC			Fbxo24	ENSMUST00000031732.13	INSERTION	EXON_CODING	FRAME_SHIFT	1519	G507fs		R18070573DN01
5	142961195	C	CA			Fscn1	ENSMUST00000031565.14	INSERTION	EXON_CODING	FRAME_SHIFT	747	G249fs	CpG: 121	R18070573DN01
6	52179274	CC	C			5730596B20Rik	ENSMUST00000070587.3	DELETION	EXON_CODING	FRAME_SHIFT	320	P107fs		R18070573DN01
6	128568747	GT	G			A2ml1	ENSMUST00000060574.8	DELETION	EXON_CODING	FRAME_SHIFT	1415	N472fs		R18070573DN01
6	128568749	TT	T			A2ml1	ENSMUST00000060574.8	DELETION	EXON_CODING	FRAME_SHIFT	1413	L471fs		R18070573DN01
6	136807999	TCTTGGAATATCTACAGCTGACCTTAGGCTCCGGGCAATCTTGTATCGGCTACCCTAGTGCTGGGATTGCAGACTCGAACCACCCAGTTAACTACATCCTGGCAGCCAATCCCAACAAGTTTGAGGATGCCTGTGAACTATGTAAATTAGGACTAGAAATTTGAGCTTTTGATTGGGAGACATCTGGATGGGCGGGGGCTCTGCTTCCGCGAGCTGATTGGGTACGGTACCTGCCTGTCACGGGCGGCAGCGGCTGCAGTTTGGCGAGGCAGTTCCGGGGTGGCGCGCGTCGTCCCGGAACTGAGCGAGCCGGTGTTGGAGTTCCAGGCGCGGGGTCGAGCATGTCCGGGCGAGGCAAGCAGGGCGGTAAGGTGCGCGCCAAGGCCAAGTCGCGCTCGT…	T			H2afj	ENSMUST00000074556.6	DELETION	EXON_CODING	FRAME_SHIFT	-1			R18070573DN01
7	7563745	GG	G			Vmn2r33	ENSMUST00000165921.1	DELETION	EXON_CODING	FRAME_SHIFT	366	N122fs		R18070573DN01
7	9950389	TC	T			Vmn2r48	ENSMUST00000165611.1	DELETION	EXON_CODING	FRAME_SHIFT	371	R124fs		R18070573DN01
7	10715345	TT	T			Nlrp4b	ENSMUST00000117413.8	DELETION	EXON_CODING	FRAME_SHIFT	1475	L492fs		R18070573DN01
7	11756768	TT	T			Vmn1r73	ENSMUST00000226516.1	DELETION	EXON_CODING	FRAME_SHIFT	513	F171fs		R18070573DN01
7	85411691	GT	G			Vmn2r69	ENSMUST00000171213.2	DELETION	EXON_CODING	FRAME_SHIFT	683	N228fs		R18070573DN01
7	85411697	TT	T			Vmn2r69	ENSMUST00000171213.2	DELETION	EXON_CODING	FRAME_SHIFT	677	Q226fs		R18070573DN01
8	19126353	AT	A			Defb34	ENSMUST00000064475.3	DELETION	EXON_CODING	FRAME_SHIFT	60	H20fs		R18070573DN01
8	19126360	TT	T			Defb34	ENSMUST00000064475.3	DELETION	EXON_CODING	FRAME_SHIFT	67	F23fs		R18070573DN01
8	19126365	TT	T			Defb34	ENSMUST00000064475.3	DELETION	EXON_CODING	FRAME_SHIFT	72	F24fs		R18070573DN01
8	21930043	CA	C			Defb15	ENSMUST00000062586.2	DELETION	EXON_CODING	FRAME_SHIFT	66	F22fs		R18070573DN01
8	40794922	TGGTATACACAAGGATACCTCATCTGT	T			Adam20	ENSMUST00000056331.7	DELETION	EXON_CODING	FRAME_SHIFT	69	V23fs		R18070573DN01
8	46170119	A	AA			Cfap97	ENSMUST00000110376.7	INSERTION	EXON_CODING	FRAME_SHIFT	545	N182fs		R18070573DN01
8	85512144	GC	G			Gpt2	ENSMUST00000034136.11	DELETION	EXON_CODING	FRAME_SHIFT	606	G202fs		R18070573DN01
8	106603509	CC	C			Cdh1	ENSMUST00000000312.11	DELETION	EXON_CODING	FRAME_SHIFT	16	R6fs	CpG: 63	R18070573DN01
9	39795687	TT	T			Olfr969	ENSMUST00000213266.1	DELETION	EXON_CODING	FRAME_SHIFT	312	F104fs		R18070573DN01
9	44758675	GC	G			Arcn1	ENSMUST00000034607.9	DELETION	EXON_CODING	FRAME_SHIFT	538	A180fs		R18070573DN01
9	60680642	GT	G			Lrrc49	ENSMUST00000065603.11	DELETION	EXON_CODING	FRAME_SHIFT	253	T85fs		R18070573DN01
9	60680643	TT	T			Lrrc49	ENSMUST00000065603.11	DELETION	EXON_CODING	FRAME_SHIFT	252	T84fs		R18070573DN01
X	67921076	CT	C			4933436I01Rik	ENSMUST00000026325.1	DELETION	EXON_CODING	FRAME_SHIFT	175	S59fs		R18070573DN01
X	67921081	TT	T			4933436I01Rik	ENSMUST00000026325.1	DELETION	EXON_CODING	FRAME_SHIFT	170	K57fs		R18070573DN01
X	67921082	TT	T			4933436I01Rik	ENSMUST00000026325.1	DELETION	EXON_CODING	FRAME_SHIFT	169	K57fs		R18070573DN01
X	79266512	AAACTGAGATAAGAAACAAAATATTCAATACAACTTGAGACCAAGAAATGTTTAAAAATTTTATTTATGCTTTTTGAATAAAGGAGCACCTTTAACAGTAGAAGATACTGCTGTGCTTCGAA	A			Gm7173	ENSMUST00000197180.4	DELETION	EXON_CODING	FRAME_SHIFT	9338	L3113fs		R18070573DN01
X	155575085	AG	A			Ptchd1	ENSMUST00000038665.5	DELETION	EXON_CODING	FRAME_SHIFT	1122	S374fs		R18070573DN01
X	155575086	GG	G			Ptchd1	ENSMUST00000038665.5	DELETION	EXON_CODING	FRAME_SHIFT	1121	S374fs		R18070573DN01
1	174218430	TG	T			Spta1	ENSMUST00000027817.7	DELETION	EXON_CODING	FRAME_SHIFT	4760	W1587fs		R18070578DN01
1	174218432	GG	G			Spta1	ENSMUST00000027817.7	DELETION	EXON_CODING	FRAME_SHIFT	4762	D1588fs		R18070578DN01
10	13535949	AT	A			Pex3	ENSMUST00000019945.14	DELETION	EXON_CODING	FRAME_SHIFT	449	N150fs		R18070578DN01
10	13535953	TT	T			Pex3	ENSMUST00000019945.14	DELETION	EXON_CODING	FRAME_SHIFT	445	K149fs		R18070578DN01
10	20250438	C	CTCTCCTCCTCG			Map7	ENSMUST00000116259.4	INSERTION	EXON_CODING	FRAME_SHIFT	595	L199fs		R18070578DN01
10	45381225	CC	C			Lin28b	ENSMUST00000079390.6	DELETION	EXON_CODING	FRAME_SHIFT	655	G219fs		R18070578DN01
10	103215192	TT	T			Lrriq1	ENSMUST00000166240.7	DELETION	EXON_CODING	FRAME_SHIFT	1697	E566fs		R18070578DN01
10	112272087	CA	C			Kcnc2	ENSMUST00000092175.3	DELETION	EXON_CODING	FRAME_SHIFT	383	H128fs	CpG: 42	R18070578DN01
10	112272088	AC	A			Kcnc2	ENSMUST00000092175.3	DELETION	EXON_CODING	FRAME_SHIFT	384	H128fs	CpG: 42	R18070578DN01
11	4884034	GC	G			Nipsnap1	ENSMUST00000038570.8	DELETION	EXON_CODING	FRAME_SHIFT	286	P96fs		R18070578DN01
11	4884036	CC	C			Nipsnap1	ENSMUST00000038570.8	DELETION	EXON_CODING	FRAME_SHIFT	288	P96fs		R18070578DN01
11	5070271	CC	C			Ewsr1	ENSMUST00000102930.9	DELETION	EXON_CODING	FRAME_SHIFT	1902	M634fs		R18070578DN01
11	16954321	GA	G			Fbxo48	ENSMUST00000061327.1	DELETION	EXON_CODING	FRAME_SHIFT	473	E158fs		R18070578DN01
11	16954325	AA	A			Fbxo48	ENSMUST00000061327.1	DELETION	EXON_CODING	FRAME_SHIFT	477	K159fs		R18070578DN01
11	30454833	TC	T			4930505A04Rik	ENSMUST00000041763.13	DELETION	EXON_CODING	FRAME_SHIFT	68	R23fs		R18070578DN01
11	68988160	GGTTCAGAGGGTACTGCTCTGTGGGGTTCCCATCATCGTCTGCCCAGTGCAGAGGAACCAGGCCCTTGGCCTCGATCTTGGCTTGGAGTTCAGGAGAAGAAAATGCCATGTAGCCTGGAAGTGAAGGAGAAGAGAGTGAAGGCCAAGTTCCTTCAGGCCCAGCCCCAGCCCCAGCTTGCAAACCCTCCCCTGCCTTCCCAGCCTGACCTTCCCCGTGAGCACTCCACACGGGCAGCACAGAGCCTTCCATCCCTCGGAGCATCAGGGCTGGCCCCGGCTCCACACGTACGGTGGCCCATCGGGACTCGAACCGCCCAGACAGATTGTGGCGGAGCAGGAGGCCCGGCTGTGTTGGCTGGG	G			Pfas	ENSMUST00000021282.11	DELETION	EXON_CODING	FRAME_SHIFT	3551	S1184fs		R18070578DN01
11	73454197	TT	T			Olfr380	ENSMUST00000121209.2	DELETION	EXON_CODING	FRAME_SHIFT	13	N5fs		R18070578DN01
11	85822034	GA	G			Bcas3	ENSMUST00000108061.7	DELETION	EXON_CODING	FRAME_SHIFT	2718	G906fs		R18070578DN01
11	85822043	AA	A			Bcas3	ENSMUST00000108061.7	DELETION	EXON_CODING	FRAME_SHIFT	2727	K909fs		R18070578DN01
11	102020493	CT	C			Mpp3	ENSMUST00000107168.7	DELETION	EXON_CODING	FRAME_SHIFT	501	R167fs		R18070578DN01
11	120346501	GACTGAGTACTTGCGCTCAG	G			Actg1	ENSMUST00000071555.12	DELETION	EXON_CODING	FRAME_SHIFT	998	P333fs		R18070578DN01
13	59512398	CT	C			Agtpbp1	ENSMUST00000022040.13	DELETION	EXON_CODING	FRAME_SHIFT	1012	S338fs		R18070578DN01
13	59512401	TT	T			Agtpbp1	ENSMUST00000022040.13	DELETION	EXON_CODING	FRAME_SHIFT	1009	K337fs		R18070578DN01
13	108166389	GCATGTTGTCAG	G			Ercc8	ENSMUST00000054835.14	DELETION	EXON_CODING	FRAME_SHIFT	174	Y58fs		R18070578DN01
14	4840969	CT	C			Gm3269	ENSMUST00000166025.7	DELETION	EXON_CODING	FRAME_SHIFT	506	L169fs		R18070578DN01
14	6441690	CA	C			Gm3594	ENSMUST00000171784.7	DELETION	EXON_CODING	FRAME_SHIFT	506	L169fs		R18070578DN01
14	31227844	GG	G			Sema3g	ENSMUST00000090180.3	DELETION	EXON_CODING	FRAME_SHIFT	1982	G661fs		R18070578DN01
16	16767076	CT	C			Spag6l	ENSMUST00000023468.5	DELETION	EXON_CODING	FRAME_SHIFT	1206	K402fs		R18070578DN01
16	16767081	TT	T			Spag6l	ENSMUST00000023468.5	DELETION	EXON_CODING	FRAME_SHIFT	1201	K401fs		R18070578DN01
17	30644703	CATGAGGTACGTTTTTTTTTTTTTTTTTTTTTTTTTTTTTTTTTTTTTTTTTTTTTTTAAAGATTTATTTATTTATTATATGTAAGTACACTGTAGCTGTCTTCAGACACTCCAGAAGAGGGAGTCAGATCTTGTTACGGATGGTTGTTAGCCACCATGTGGTTGCTGGGATTTGAACTCTGGACCTTCGGAAGAGCAGTCGGGTGCTCTAACCCACTGAGCCATCTCACCAGCCCC	C	rs387664641	.	Dnah8	ENSMUST00000170651.1	DELETION	EXON_CODING	FRAME_SHIFT	836	H279fs		R18070578DN01
17	34199307	CACACTCG	C			Psmb8	ENSMUST00000025196.8	DELETION	EXON_CODING	FRAME_SHIFT	223	T75fs		R18070578DN01
17	35394432	GC	G			H2-Q5	ENSMUST00000172979.3	DELETION	EXON_CODING	FRAME_SHIFT	141	G47fs	CpG: 100	R18070578DN01
18	15832931	GA	G			Gm10036	ENSMUST00000079733.5	DELETION	EXON_CODING	FRAME_SHIFT	139	T47fs		R18070578DN01
19	11511777	T	TGTGT			Gm8369	ENSMUST00000079855.10	INSERTION	EXON_CODING	FRAME_SHIFT	427	C143fs		R18070578DN01
19	13445651	TA	T			Olfr1471	ENSMUST00000217249.1	DELETION	EXON_CODING	FRAME_SHIFT	639	L213fs		R18070578DN01
19	13445653	AA	A			Olfr1471	ENSMUST00000217249.1	DELETION	EXON_CODING	FRAME_SHIFT	641	N214fs		R18070578DN01
19	39163352	CG	C			Cyp2c66	ENSMUST00000087234.2	DELETION	EXON_CODING	FRAME_SHIFT	511	G171fs		R18070578DN01
19	39163353	GG	G			Cyp2c66	ENSMUST00000087234.2	DELETION	EXON_CODING	FRAME_SHIFT	512	G171fs		R18070578DN01
19	41784328	T	TA			Arhgap19	ENSMUST00000026150.14	INSERTION	EXON_CODING	FRAME_SHIFT	925	K309fs		R18070578DN01
19	41784332	A	AA			Arhgap19	ENSMUST00000026150.14	INSERTION	EXON_CODING	FRAME_SHIFT	921	L307fs		R18070578DN01
2	21826511	TA	T			Gpr158	ENSMUST00000055946.7	DELETION	EXON_CODING	FRAME_SHIFT	2422	K808fs		R18070578DN01
2	21826515	AA	A			Gpr158	ENSMUST00000055946.7	DELETION	EXON_CODING	FRAME_SHIFT	2426	N809fs		R18070578DN01
2	27180981	GG	G			Dbh	ENSMUST00000000910.6	DELETION	EXON_CODING	FRAME_SHIFT	1452	G484fs		R18070578DN01
2	41435539	CT	C			Lrp1b	ENSMUST00000052550.12	DELETION	EXON_CODING	FRAME_SHIFT	2864	Q955fs		R18070578DN01
2	87149750	AT	A			Olfr1111	ENSMUST00000216378.1	DELETION	EXON_CODING	FRAME_SHIFT	909	K303fs		R18070578DN01
2	87149756	TT	T			Olfr1111	ENSMUST00000216378.1	DELETION	EXON_CODING	FRAME_SHIFT	903	L301fs		R18070578DN01
2	87833243	TT	T			Olfr1148	ENSMUST00000215230.1	DELETION	EXON_CODING	FRAME_SHIFT	204	F68fs		R18070578DN01
2	87846476	T	TTT			Olfr1150-ps1	ENSMUST00000121186.3	INSERTION	EXON_CODING	FRAME_SHIFT	204	F68fs		R18070578DN01
2	164408404	GC	G			Rbpjl	ENSMUST00000017151.1	DELETION	EXON_CODING	FRAME_SHIFT	476	A159fs		R18070578DN01
2	164408405	CC	C			Rbpjl	ENSMUST00000017151.1	DELETION	EXON_CODING	FRAME_SHIFT	477	A159fs		R18070578DN01
2	181588523	GTGAAGCAGGGCCAGGCCTCAGGCTTGTGGGGCTCCTGAATGCCCTGGACCCCAGGGGCATCCCCGATGCCTTTGCTACAGGATCCAGCCCACCATGGAGACCTGTCCTGGGTCCTGCCAGGCAGCCCCCACCTG	G			Zfp512b	ENSMUST00000108789.8	DELETION	EXON_CODING	FRAME_SHIFT	1409	P470fs		R18070578DN01
2	181588803	TGTGTGCATACACAGGATGGATAAGATATATGGGCCAACTACTGATTGATACCCTTGATTGATACCCTCAGTTCTAGAAGTGTTCAGCTAGCTGGGGTCTTACCT	T			Zfp512b	ENSMUST00000108789.8	DELETION	EXON_CODING	FRAME_SHIFT	1263	K421fs		R18070578DN01
2	181589289	TGCAAGTGGCAGGCAAGGTGAGATCCAGGCAAACCTCACCCGCTCCTGGCACAGCTGACAACCACCTCAAATGACCTCCCATACCT	T			Zfp512b	ENSMUST00000108789.8	DELETION	EXON_CODING	FRAME_SHIFT	982	R328fs		R18070578DN01
4	25250635	GACTA	G			Ufl1	ENSMUST00000102994.9	DELETION	EXON_CODING	FRAME_SHIFT	2213	L738fs		R18070578DN01
4	25250638	TAACT	T			Ufl1	ENSMUST00000102994.9	DELETION	EXON_CODING	FRAME_SHIFT	2210	Q737fs		R18070578DN01
4	115121689	AA	A			Cyp4x1	ENSMUST00000051400.7	DELETION	EXON_CODING	FRAME_SHIFT	710	I237fs		R18070578DN01
4	134286586	T	TCC			Pdik1l	ENSMUST00000105877.8	INSERTION	EXON_CODING	FRAME_SHIFT	60	G20fs		R18070578DN01
4	134286596	C	CCC			Pdik1l	ENSMUST00000105877.8	INSERTION	EXON_CODING	FRAME_SHIFT	50	W17fs		R18070578DN01
5	87980191	GT	G			Cabs1	ENSMUST00000008051.4	DELETION	EXON_CODING	FRAME_SHIFT	701	V234fs		R18070578DN01
5	109224481	AA	A			Vmn2r14	ENSMUST00000170341.2	DELETION	EXON_CODING	FRAME_SHIFT	141	G47fs		R18070578DN01
5	124083116	G	GTT			Abcb9	ENSMUST00000031354.10	INSERTION	EXON_CODING	FRAME_SHIFT	771	L257fs		R18070578DN01
5	131466085	TG	T			Auts2	ENSMUST00000187544.6	DELETION	EXON_CODING	FRAME_SHIFT	1029	P343fs		R18070578DN01
5	131466090	GG	G			Auts2	ENSMUST00000187544.6	DELETION	EXON_CODING	FRAME_SHIFT	1024	P342fs		R18070578DN01
5	135965725	GG	G			Ssc4d	ENSMUST00000111152.7	DELETION	EXON_CODING	FRAME_SHIFT	746	A249fs	CpG: 24	R18070578DN01
5	137613008	C	CC			Fbxo24	ENSMUST00000031732.13	INSERTION	EXON_CODING	FRAME_SHIFT	1519	G507fs		R18070578DN01
6	52179274	CC	C			5730596B20Rik	ENSMUST00000070587.3	DELETION	EXON_CODING	FRAME_SHIFT	320	P107fs		R18070578DN01
6	128568747	GT	G			A2ml1	ENSMUST00000060574.8	DELETION	EXON_CODING	FRAME_SHIFT	1415	N472fs		R18070578DN01
6	128568749	TT	T			A2ml1	ENSMUST00000060574.8	DELETION	EXON_CODING	FRAME_SHIFT	1413	L471fs		R18070578DN01
6	136807999	TCTTGGAATATCTACAGCTGACCTTAGGCTCCGGGCAATCTTGTATCGGCTACCCTAGTGCTGGGATTGCAGACTCGAACCACCCAGTTAACTACATCCTGGCAGCCAATCCCAACAAGTTTGAGGATGCCTGTGAACTATGTAAATTAGGACTAGAAATTTGAGCTTTTGATTGGGAGACATCTGGATGGGCGGGGGCTCTGCTTCCGCGAGCTGATTGGGTACGGTACCTGCCTGTCACGGGCGGCAGCGGCTGCAGTTTGGCGAGGCAGTTCCGGGGTGGCGCGCGTCGTCCCGGAACTGAGCGAGCCGGTGTTGGAGTTCCAGGCGCGGGGTCGAGCATGTCCGGGCGAGGCAAGCAGGGCGGTAAGGTGCGCGCCAAGGCCAAGTCGCGCTCGT…	T			H2afj	ENSMUST00000074556.6	DELETION	EXON_CODING	FRAME_SHIFT	-1			R18070578DN01
7	7563745	GG	G			Vmn2r33	ENSMUST00000165921.1	DELETION	EXON_CODING	FRAME_SHIFT	366	N122fs		R18070578DN01
7	9950389	TC	T			Vmn2r48	ENSMUST00000165611.1	DELETION	EXON_CODING	FRAME_SHIFT	371	R124fs		R18070578DN01
7	11756768	TT	T			Vmn1r73	ENSMUST00000226516.1	DELETION	EXON_CODING	FRAME_SHIFT	513	F171fs		R18070578DN01
7	29366597	TCT	T			Sipa1l3	ENSMUST00000085809.10	DELETION	EXON_CODING	FRAME_SHIFT	3329	Q1110fs		R18070578DN01
7	63106060	GC	G			Chrna7	ENSMUST00000032738.6	DELETION	EXON_CODING	FRAME_SHIFT	736	A246fs		R18070578DN01
7	85411691	GT	G			Vmn2r69	ENSMUST00000171213.2	DELETION	EXON_CODING	FRAME_SHIFT	683	N228fs		R18070578DN01
7	85411697	TT	T			Vmn2r69	ENSMUST00000171213.2	DELETION	EXON_CODING	FRAME_SHIFT	677	Q226fs		R18070578DN01
8	19126353	AT	A			Defb34	ENSMUST00000064475.3	DELETION	EXON_CODING	FRAME_SHIFT	60	H20fs		R18070578DN01
8	19126360	TT	T			Defb34	ENSMUST00000064475.3	DELETION	EXON_CODING	FRAME_SHIFT	67	F23fs		R18070578DN01
8	19126365	TT	T			Defb34	ENSMUST00000064475.3	DELETION	EXON_CODING	FRAME_SHIFT	72	F24fs		R18070578DN01
8	21930043	CA	C			Defb15	ENSMUST00000062586.2	DELETION	EXON_CODING	FRAME_SHIFT	66	F22fs		R18070578DN01
8	46170119	A	AA			Cfap97	ENSMUST00000110376.7	INSERTION	EXON_CODING	FRAME_SHIFT	545	N182fs		R18070578DN01
8	85512144	GC	G			Gpt2	ENSMUST00000034136.11	DELETION	EXON_CODING	FRAME_SHIFT	606	G202fs		R18070578DN01
9	39795687	TT	T			Olfr969	ENSMUST00000213266.1	DELETION	EXON_CODING	FRAME_SHIFT	312	F104fs		R18070578DN01
9	44758675	GC	G			Arcn1	ENSMUST00000034607.9	DELETION	EXON_CODING	FRAME_SHIFT	538	A180fs		R18070578DN01
9	60680642	GT	G			Lrrc49	ENSMUST00000065603.11	DELETION	EXON_CODING	FRAME_SHIFT	253	T85fs		R18070578DN01
9	60680643	TT	T			Lrrc49	ENSMUST00000065603.11	DELETION	EXON_CODING	FRAME_SHIFT	252	T84fs		R18070578DN01
X	67921076	CT	C			4933436I01Rik	ENSMUST00000026325.1	DELETION	EXON_CODING	FRAME_SHIFT	175	S59fs		R18070578DN01
X	67921082	TT	T			4933436I01Rik	ENSMUST00000026325.1	DELETION	EXON_CODING	FRAME_SHIFT	169	K57fs		R18070578DN01
X	155575085	AG	A			Ptchd1	ENSMUST00000038665.5	DELETION	EXON_CODING	FRAME_SHIFT	1122	S374fs		R18070578DN01
X	155575086	GG	G			Ptchd1	ENSMUST00000038665.5	DELETION	EXON_CODING	FRAME_SHIFT	1121	S374fs		R18070578DN01
X	170018771	AGGAC	A			Gm21887	ENSMUST00000180251.7	DELETION	EXON_CODING	FRAME_SHIFT	504	Q168fs	CpG: 59	R18070578DN01
1	20058329	AG	A			Pkhd1	ENSMUST00000088448.11	DELETION	EXON_CODING	FRAME_SHIFT	12148	L4050fs		R18070579DN01
1	174218432	GG	G			Spta1	ENSMUST00000027817.7	DELETION	EXON_CODING	FRAME_SHIFT	4762	D1588fs		R18070579DN01
10	13535949	AT	A			Pex3	ENSMUST00000019945.14	DELETION	EXON_CODING	FRAME_SHIFT	449	N150fs		R18070579DN01
10	13535953	TT	T			Pex3	ENSMUST00000019945.14	DELETION	EXON_CODING	FRAME_SHIFT	445	K149fs		R18070579DN01
10	20250438	C	CTCTCCTCCTCG			Map7	ENSMUST00000116259.4	INSERTION	EXON_CODING	FRAME_SHIFT	595	L199fs		R18070579DN01
10	45381220	GC	G			Lin28b	ENSMUST00000079390.6	DELETION	EXON_CODING	FRAME_SHIFT	660	G220fs		R18070579DN01
10	45381225	CC	C			Lin28b	ENSMUST00000079390.6	DELETION	EXON_CODING	FRAME_SHIFT	655	G219fs		R18070579DN01
10	54074486	GG	G			Man1a	ENSMUST00000003843.15	DELETION	EXON_CODING	FRAME_SHIFT	538	P180fs		R18070579DN01
10	103215192	TT	T			Lrriq1	ENSMUST00000166240.7	DELETION	EXON_CODING	FRAME_SHIFT	1697	E566fs		R18070579DN01
10	112272087	CA	C			Kcnc2	ENSMUST00000092175.3	DELETION	EXON_CODING	FRAME_SHIFT	383	H128fs	CpG: 42	R18070579DN01
10	112272088	AC	A			Kcnc2	ENSMUST00000092175.3	DELETION	EXON_CODING	FRAME_SHIFT	384	H128fs	CpG: 42	R18070579DN01
11	4884034	GC	G			Nipsnap1	ENSMUST00000038570.8	DELETION	EXON_CODING	FRAME_SHIFT	286	P96fs		R18070579DN01
11	4884036	CC	C			Nipsnap1	ENSMUST00000038570.8	DELETION	EXON_CODING	FRAME_SHIFT	288	P96fs		R18070579DN01
11	5070271	CC	C			Ewsr1	ENSMUST00000102930.9	DELETION	EXON_CODING	FRAME_SHIFT	1902	M634fs		R18070579DN01
11	16954321	GA	G			Fbxo48	ENSMUST00000061327.1	DELETION	EXON_CODING	FRAME_SHIFT	473	E158fs		R18070579DN01
11	16954325	AA	A			Fbxo48	ENSMUST00000061327.1	DELETION	EXON_CODING	FRAME_SHIFT	477	K159fs		R18070579DN01
11	30454833	TC	T			4930505A04Rik	ENSMUST00000041763.13	DELETION	EXON_CODING	FRAME_SHIFT	68	R23fs		R18070579DN01
11	68988160	GGTTCAGAGGGTACTGCTCTGTGGGGTTCCCATCATCGTCTGCCCAGTGCAGAGGAACCAGGCCCTTGGCCTCGATCTTGGCTTGGAGTTCAGGAGAAGAAAATGCCATGTAGCCTGGAAGTGAAGGAGAAGAGAGTGAAGGCCAAGTTCCTTCAGGCCCAGCCCCAGCCCCAGCTTGCAAACCCTCCCCTGCCTTCCCAGCCTGACCTTCCCCGTGAGCACTCCACACGGGCAGCACAGAGCCTTCCATCCCTCGGAGCATCAGGGCTGGCCCCGGCTCCACACGTACGGTGGCCCATCGGGACTCGAACCGCCCAGACAGATTGTGGCGGAGCAGGAGGCCCGGCTGTGTTGGCTGGG	G			Pfas	ENSMUST00000021282.11	DELETION	EXON_CODING	FRAME_SHIFT	3551	S1184fs		R18070579DN01
11	73454197	TT	T			Olfr380	ENSMUST00000121209.2	DELETION	EXON_CODING	FRAME_SHIFT	13	N5fs		R18070579DN01
11	85822034	GA	G			Bcas3	ENSMUST00000108061.7	DELETION	EXON_CODING	FRAME_SHIFT	2718	G906fs		R18070579DN01
11	85822043	AA	A			Bcas3	ENSMUST00000108061.7	DELETION	EXON_CODING	FRAME_SHIFT	2727	K909fs		R18070579DN01
11	102020493	CT	C			Mpp3	ENSMUST00000107168.7	DELETION	EXON_CODING	FRAME_SHIFT	501	R167fs		R18070579DN01
11	120346501	GACTGAGTACTTGCGCTCAG	G			Actg1	ENSMUST00000071555.12	DELETION	EXON_CODING	FRAME_SHIFT	998	P333fs		R18070579DN01
13	59512398	CT	C			Agtpbp1	ENSMUST00000022040.13	DELETION	EXON_CODING	FRAME_SHIFT	1012	S338fs		R18070579DN01
13	59512401	TT	T			Agtpbp1	ENSMUST00000022040.13	DELETION	EXON_CODING	FRAME_SHIFT	1009	K337fs		R18070579DN01
13	108166389	GCATGTTGTCAG	G			Ercc8	ENSMUST00000054835.14	DELETION	EXON_CODING	FRAME_SHIFT	174	Y58fs		R18070579DN01
14	4840969	CT	C			Gm3269	ENSMUST00000166025.7	DELETION	EXON_CODING	FRAME_SHIFT	506	L169fs		R18070579DN01
14	6441690	CA	C			Gm3594	ENSMUST00000171784.7	DELETION	EXON_CODING	FRAME_SHIFT	506	L169fs		R18070579DN01
14	31227844	GG	G			Sema3g	ENSMUST00000090180.3	DELETION	EXON_CODING	FRAME_SHIFT	1982	G661fs		R18070579DN01
16	16767076	CT	C			Spag6l	ENSMUST00000023468.5	DELETION	EXON_CODING	FRAME_SHIFT	1206	K402fs		R18070579DN01
16	16767081	TT	T			Spag6l	ENSMUST00000023468.5	DELETION	EXON_CODING	FRAME_SHIFT	1201	K401fs		R18070579DN01
16	75541101	TT	T			Lipi	ENSMUST00000062721.10	DELETION	EXON_CODING	FRAME_SHIFT	1383	G461fs		R18070579DN01
17	24722472	A	AA			Ndufb10	ENSMUST00000045602.8	INSERTION	EXON_CODING	FRAME_SHIFT	336	A112fs		R18070579DN01
17	30644703	CATGAGGTACGTTTTTTTTTTTTTTTTTTTTTTTTTTTTTTTTTTTTTTTTTTTTTTTAAAGATTTATTTATTTATTATATGTAAGTACACTGTAGCTGTCTTCAGACACTCCAGAAGAGGGAGTCAGATCTTGTTACGGATGGTTGTTAGCCACCATGTGGTTGCTGGGATTTGAACTCTGGACCTTCGGAAGAGCAGTCGGGTGCTCTAACCCACTGAGCCATCTCACCAGCCCC	C	rs387664641	.	Dnah8	ENSMUST00000170651.1	DELETION	EXON_CODING	FRAME_SHIFT	836	H279fs		R18070579DN01
17	34199307	CACACTCG	C			Psmb8	ENSMUST00000025196.8	DELETION	EXON_CODING	FRAME_SHIFT	223	T75fs		R18070579DN01
17	35394432	GC	G			H2-Q5	ENSMUST00000172979.3	DELETION	EXON_CODING	FRAME_SHIFT	141	G47fs	CpG: 100	R18070579DN01
18	15832931	GA	G			Gm10036	ENSMUST00000079733.5	DELETION	EXON_CODING	FRAME_SHIFT	139	T47fs		R18070579DN01
19	11511777	T	TGTGT			Gm8369	ENSMUST00000079855.10	INSERTION	EXON_CODING	FRAME_SHIFT	427	C143fs		R18070579DN01
19	13445651	TA	T			Olfr1471	ENSMUST00000217249.1	DELETION	EXON_CODING	FRAME_SHIFT	639	L213fs		R18070579DN01
19	13445653	AA	A			Olfr1471	ENSMUST00000217249.1	DELETION	EXON_CODING	FRAME_SHIFT	641	N214fs		R18070579DN01
19	39163352	CG	C			Cyp2c66	ENSMUST00000087234.2	DELETION	EXON_CODING	FRAME_SHIFT	511	G171fs		R18070579DN01
19	39163353	GG	G			Cyp2c66	ENSMUST00000087234.2	DELETION	EXON_CODING	FRAME_SHIFT	512	G171fs		R18070579DN01
19	41784328	T	TA			Arhgap19	ENSMUST00000026150.14	INSERTION	EXON_CODING	FRAME_SHIFT	925	K309fs		R18070579DN01
19	41784332	A	AA			Arhgap19	ENSMUST00000026150.14	INSERTION	EXON_CODING	FRAME_SHIFT	921	L307fs		R18070579DN01
2	21826515	AA	A			Gpr158	ENSMUST00000055946.7	DELETION	EXON_CODING	FRAME_SHIFT	2426	N809fs		R18070579DN01
2	24187190	GA	G			Il1f9	ENSMUST00000057567.2	DELETION	EXON_CODING	FRAME_SHIFT	14	E5fs		R18070579DN01
2	27180981	GG	G			Dbh	ENSMUST00000000910.6	DELETION	EXON_CODING	FRAME_SHIFT	1452	G484fs		R18070579DN01
2	41435539	CT	C			Lrp1b	ENSMUST00000052550.12	DELETION	EXON_CODING	FRAME_SHIFT	2864	Q955fs		R18070579DN01
2	87149756	TT	T			Olfr1111	ENSMUST00000216378.1	DELETION	EXON_CODING	FRAME_SHIFT	903	L301fs		R18070579DN01
2	87833243	TT	T			Olfr1148	ENSMUST00000215230.1	DELETION	EXON_CODING	FRAME_SHIFT	204	F68fs		R18070579DN01
2	87846476	T	TTT			Olfr1150-ps1	ENSMUST00000121186.3	INSERTION	EXON_CODING	FRAME_SHIFT	204	F68fs		R18070579DN01
2	164408404	GC	G			Rbpjl	ENSMUST00000017151.1	DELETION	EXON_CODING	FRAME_SHIFT	476	A159fs		R18070579DN01
2	164408405	CC	C			Rbpjl	ENSMUST00000017151.1	DELETION	EXON_CODING	FRAME_SHIFT	477	A159fs		R18070579DN01
2	181588523	GTGAAGCAGGGCCAGGCCTCAGGCTTGTGGGGCTCCTGAATGCCCTGGACCCCAGGGGCATCCCCGATGCCTTTGCTACAGGATCCAGCCCACCATGGAGACCTGTCCTGGGTCCTGCCAGGCAGCCCCCACCTG	G			Zfp512b	ENSMUST00000108789.8	DELETION	EXON_CODING	FRAME_SHIFT	1409	P470fs		R18070579DN01
2	181588803	TGTGTGCATACACAGGATGGATAAGATATATGGGCCAACTACTGATTGATACCCTTGATTGATACCCTCAGTTCTAGAAGTGTTCAGCTAGCTGGGGTCTTACCT	T			Zfp512b	ENSMUST00000108789.8	DELETION	EXON_CODING	FRAME_SHIFT	1263	K421fs		R18070579DN01
2	181589289	TGCAAGTGGCAGGCAAGGTGAGATCCAGGCAAACCTCACCCGCTCCTGGCACAGCTGACAACCACCTCAAATGACCTCCCATACCT	T			Zfp512b	ENSMUST00000108789.8	DELETION	EXON_CODING	FRAME_SHIFT	982	R328fs		R18070579DN01
3	83046695	G	GG			Fgb	ENSMUST00000048246.4	INSERTION	EXON_CODING	FRAME_SHIFT	235	P79fs		R18070579DN01
4	25250635	GACTA	G			Ufl1	ENSMUST00000102994.9	DELETION	EXON_CODING	FRAME_SHIFT	2213	L738fs		R18070579DN01
4	25250638	TAACT	T			Ufl1	ENSMUST00000102994.9	DELETION	EXON_CODING	FRAME_SHIFT	2210	Q737fs		R18070579DN01
4	115121686	GA	G			Cyp4x1	ENSMUST00000051400.7	DELETION	EXON_CODING	FRAME_SHIFT	713	F238fs		R18070579DN01
4	115121689	AA	A			Cyp4x1	ENSMUST00000051400.7	DELETION	EXON_CODING	FRAME_SHIFT	710	I237fs		R18070579DN01
4	115452773	C	CC			Cyp4a30b	ENSMUST00000119958.2	INSERTION	EXON_CODING	FRAME_SHIFT	170	P57fs		R18070579DN01
4	134286596	C	CCC			Pdik1l	ENSMUST00000105877.8	INSERTION	EXON_CODING	FRAME_SHIFT	50	W17fs		R18070579DN01
5	87980191	GT	G			Cabs1	ENSMUST00000008051.4	DELETION	EXON_CODING	FRAME_SHIFT	701	V234fs		R18070579DN01
5	109224481	AA	A			Vmn2r14	ENSMUST00000170341.2	DELETION	EXON_CODING	FRAME_SHIFT	141	G47fs		R18070579DN01
5	124083114	C	CTT			Abcb9	ENSMUST00000031354.10	INSERTION	EXON_CODING	FRAME_SHIFT	773	R258fs		R18070579DN01
5	124083116	G	GTT			Abcb9	ENSMUST00000031354.10	INSERTION	EXON_CODING	FRAME_SHIFT	771	L257fs		R18070579DN01
5	131466085	TG	T			Auts2	ENSMUST00000187544.6	DELETION	EXON_CODING	FRAME_SHIFT	1029	P343fs		R18070579DN01
5	131466090	GG	G			Auts2	ENSMUST00000187544.6	DELETION	EXON_CODING	FRAME_SHIFT	1024	P342fs		R18070579DN01
5	135965725	GG	G			Ssc4d	ENSMUST00000111152.7	DELETION	EXON_CODING	FRAME_SHIFT	746	A249fs	CpG: 24	R18070579DN01
5	137613008	C	CC			Fbxo24	ENSMUST00000031732.13	INSERTION	EXON_CODING	FRAME_SHIFT	1519	G507fs		R18070579DN01
5	142961195	C	CA			Fscn1	ENSMUST00000031565.14	INSERTION	EXON_CODING	FRAME_SHIFT	747	G249fs	CpG: 121	R18070579DN01
6	125036456	CA	C			Zfp384	ENSMUST00000112427.7	DELETION	EXON_CODING	FRAME_SHIFT	1487	Q496fs		R18070579DN01
6	128568747	GT	G			A2ml1	ENSMUST00000060574.8	DELETION	EXON_CODING	FRAME_SHIFT	1415	N472fs		R18070579DN01
6	128568749	TT	T			A2ml1	ENSMUST00000060574.8	DELETION	EXON_CODING	FRAME_SHIFT	1413	L471fs		R18070579DN01
6	136807999	TCTTGGAATATCTACAGCTGACCTTAGGCTCCGGGCAATCTTGTATCGGCTACCCTAGTGCTGGGATTGCAGACTCGAACCACCCAGTTAACTACATCCTGGCAGCCAATCCCAACAAGTTTGAGGATGCCTGTGAACTATGTAAATTAGGACTAGAAATTTGAGCTTTTGATTGGGAGACATCTGGATGGGCGGGGGCTCTGCTTCCGCGAGCTGATTGGGTACGGTACCTGCCTGTCACGGGCGGCAGCGGCTGCAGTTTGGCGAGGCAGTTCCGGGGTGGCGCGCGTCGTCCCGGAACTGAGCGAGCCGGTGTTGGAGTTCCAGGCGCGGGGTCGAGCATGTCCGGGCGAGGCAAGCAGGGCGGTAAGGTGCGCGCCAAGGCCAAGTCGCGCTCGT…	T			H2afj	ENSMUST00000074556.6	DELETION	EXON_CODING	FRAME_SHIFT	-1			R18070579DN01
7	7563745	GG	G			Vmn2r33	ENSMUST00000165921.1	DELETION	EXON_CODING	FRAME_SHIFT	366	N122fs		R18070579DN01
7	9950389	TC	T			Vmn2r48	ENSMUST00000165611.1	DELETION	EXON_CODING	FRAME_SHIFT	371	R124fs		R18070579DN01
7	10715345	TT	T			Nlrp4b	ENSMUST00000117413.8	DELETION	EXON_CODING	FRAME_SHIFT	1475	L492fs		R18070579DN01
7	11065770	AC	A			Zscan4-ps1	ENSMUST00000165848.9	DELETION	EXON_CODING	FRAME_SHIFT	1190	C397fs		R18070579DN01
7	11756768	TT	T			Vmn1r73	ENSMUST00000226516.1	DELETION	EXON_CODING	FRAME_SHIFT	513	F171fs		R18070579DN01
7	29366596	GTC	G			Sipa1l3	ENSMUST00000085809.10	DELETION	EXON_CODING	FRAME_SHIFT	3330	Q1110fs		R18070579DN01
7	63106060	GC	G			Chrna7	ENSMUST00000032738.6	DELETION	EXON_CODING	FRAME_SHIFT	736	A246fs		R18070579DN01
7	85411691	GT	G			Vmn2r69	ENSMUST00000171213.2	DELETION	EXON_CODING	FRAME_SHIFT	683	N228fs		R18070579DN01
7	85411697	TT	T			Vmn2r69	ENSMUST00000171213.2	DELETION	EXON_CODING	FRAME_SHIFT	677	Q226fs		R18070579DN01
8	19126353	AT	A			Defb34	ENSMUST00000064475.3	DELETION	EXON_CODING	FRAME_SHIFT	60	H20fs		R18070579DN01
8	19126360	TT	T			Defb34	ENSMUST00000064475.3	DELETION	EXON_CODING	FRAME_SHIFT	67	F23fs		R18070579DN01
8	19126365	TT	T			Defb34	ENSMUST00000064475.3	DELETION	EXON_CODING	FRAME_SHIFT	72	F24fs		R18070579DN01
8	21930043	CA	C			Defb15	ENSMUST00000062586.2	DELETION	EXON_CODING	FRAME_SHIFT	66	F22fs		R18070579DN01
8	46170119	A	AA			Cfap97	ENSMUST00000110376.7	INSERTION	EXON_CODING	FRAME_SHIFT	545	N182fs		R18070579DN01
8	85512144	GC	G			Gpt2	ENSMUST00000034136.11	DELETION	EXON_CODING	FRAME_SHIFT	606	G202fs		R18070579DN01
8	106603509	CC	C			Cdh1	ENSMUST00000000312.11	DELETION	EXON_CODING	FRAME_SHIFT	16	R6fs	CpG: 63	R18070579DN01
9	39795687	TT	T			Olfr969	ENSMUST00000213266.1	DELETION	EXON_CODING	FRAME_SHIFT	312	F104fs		R18070579DN01
9	44758675	GC	G			Arcn1	ENSMUST00000034607.9	DELETION	EXON_CODING	FRAME_SHIFT	538	A180fs		R18070579DN01
9	60680642	GT	G			Lrrc49	ENSMUST00000065603.11	DELETION	EXON_CODING	FRAME_SHIFT	253	T85fs		R18070579DN01
9	60680643	TT	T			Lrrc49	ENSMUST00000065603.11	DELETION	EXON_CODING	FRAME_SHIFT	252	T84fs		R18070579DN01
X	67921076	CT	C			4933436I01Rik	ENSMUST00000026325.1	DELETION	EXON_CODING	FRAME_SHIFT	175	S59fs		R18070579DN01
X	67921081	TT	T			4933436I01Rik	ENSMUST00000026325.1	DELETION	EXON_CODING	FRAME_SHIFT	170	K57fs		R18070579DN01
X	67921082	TT	T			4933436I01Rik	ENSMUST00000026325.1	DELETION	EXON_CODING	FRAME_SHIFT	169	K57fs		R18070579DN01
X	155575085	AG	A			Ptchd1	ENSMUST00000038665.5	DELETION	EXON_CODING	FRAME_SHIFT	1122	S374fs		R18070579DN01
X	155575086	GG	G			Ptchd1	ENSMUST00000038665.5	DELETION	EXON_CODING	FRAME_SHIFT	1121	S374fs		R18070579DN01
1	174218432	GG	G			Spta1	ENSMUST00000027817.7	DELETION	EXON_CODING	FRAME_SHIFT	4762	D1588fs		R18070580DN01
10	13535949	AT	A			Pex3	ENSMUST00000019945.14	DELETION	EXON_CODING	FRAME_SHIFT	449	N150fs		R18070580DN01
10	13535953	TT	T			Pex3	ENSMUST00000019945.14	DELETION	EXON_CODING	FRAME_SHIFT	445	K149fs		R18070580DN01
10	20250438	C	CTCTCCTCCTCG			Map7	ENSMUST00000116259.4	INSERTION	EXON_CODING	FRAME_SHIFT	595	L199fs		R18070580DN01
10	45381220	GC	G			Lin28b	ENSMUST00000079390.6	DELETION	EXON_CODING	FRAME_SHIFT	660	G220fs		R18070580DN01
10	45381225	CC	C			Lin28b	ENSMUST00000079390.6	DELETION	EXON_CODING	FRAME_SHIFT	655	G219fs		R18070580DN01
10	54074486	GG	G			Man1a	ENSMUST00000003843.15	DELETION	EXON_CODING	FRAME_SHIFT	538	P180fs		R18070580DN01
10	103215192	TT	T			Lrriq1	ENSMUST00000166240.7	DELETION	EXON_CODING	FRAME_SHIFT	1697	E566fs		R18070580DN01
10	112272087	CA	C			Kcnc2	ENSMUST00000092175.3	DELETION	EXON_CODING	FRAME_SHIFT	383	H128fs	CpG: 42	R18070580DN01
10	112272088	AC	A			Kcnc2	ENSMUST00000092175.3	DELETION	EXON_CODING	FRAME_SHIFT	384	H128fs	CpG: 42	R18070580DN01
11	4884034	GC	G			Nipsnap1	ENSMUST00000038570.8	DELETION	EXON_CODING	FRAME_SHIFT	286	P96fs		R18070580DN01
11	4884036	CC	C			Nipsnap1	ENSMUST00000038570.8	DELETION	EXON_CODING	FRAME_SHIFT	288	P96fs		R18070580DN01
11	5070271	CC	C			Ewsr1	ENSMUST00000102930.9	DELETION	EXON_CODING	FRAME_SHIFT	1902	M634fs		R18070580DN01
11	16954325	AA	A			Fbxo48	ENSMUST00000061327.1	DELETION	EXON_CODING	FRAME_SHIFT	477	K159fs		R18070580DN01
11	30454833	TC	T			4930505A04Rik	ENSMUST00000041763.13	DELETION	EXON_CODING	FRAME_SHIFT	68	R23fs		R18070580DN01
11	68988160	GGTTCAGAGGGTACTGCTCTGTGGGGTTCCCATCATCGTCTGCCCAGTGCAGAGGAACCAGGCCCTTGGCCTCGATCTTGGCTTGGAGTTCAGGAGAAGAAAATGCCATGTAGCCTGGAAGTGAAGGAGAAGAGAGTGAAGGCCAAGTTCCTTCAGGCCCAGCCCCAGCCCCAGCTTGCAAACCCTCCCCTGCCTTCCCAGCCTGACCTTCCCCGTGAGCACTCCACACGGGCAGCACAGAGCCTTCCATCCCTCGGAGCATCAGGGCTGGCCCCGGCTCCACACGTACGGTGGCCCATCGGGACTCGAACCGCCCAGACAGATTGTGGCGGAGCAGGAGGCCCGGCTGTGTTGGCTGGG	G			Pfas	ENSMUST00000021282.11	DELETION	EXON_CODING	FRAME_SHIFT	3551	S1184fs		R18070580DN01
11	73454197	TT	T			Olfr380	ENSMUST00000121209.2	DELETION	EXON_CODING	FRAME_SHIFT	13	N5fs		R18070580DN01
11	85822034	GA	G			Bcas3	ENSMUST00000108061.7	DELETION	EXON_CODING	FRAME_SHIFT	2718	G906fs		R18070580DN01
11	85822043	AA	A			Bcas3	ENSMUST00000108061.7	DELETION	EXON_CODING	FRAME_SHIFT	2727	K909fs		R18070580DN01
11	102020493	CT	C			Mpp3	ENSMUST00000107168.7	DELETION	EXON_CODING	FRAME_SHIFT	501	R167fs		R18070580DN01
11	120346501	GACTGAGTACTTGCGCTCAG	G			Actg1	ENSMUST00000071555.12	DELETION	EXON_CODING	FRAME_SHIFT	998	P333fs		R18070580DN01
13	59512401	TT	T			Agtpbp1	ENSMUST00000022040.13	DELETION	EXON_CODING	FRAME_SHIFT	1009	K337fs		R18070580DN01
13	108166389	GCATGTTGTCAG	G			Ercc8	ENSMUST00000054835.14	DELETION	EXON_CODING	FRAME_SHIFT	174	Y58fs		R18070580DN01
14	4840969	CT	C			Gm3269	ENSMUST00000166025.7	DELETION	EXON_CODING	FRAME_SHIFT	506	L169fs		R18070580DN01
14	6441690	CA	C			Gm3594	ENSMUST00000171784.7	DELETION	EXON_CODING	FRAME_SHIFT	506	L169fs		R18070580DN01
16	16767081	TT	T			Spag6l	ENSMUST00000023468.5	DELETION	EXON_CODING	FRAME_SHIFT	1201	K401fs		R18070580DN01
16	75541101	TT	T			Lipi	ENSMUST00000062721.10	DELETION	EXON_CODING	FRAME_SHIFT	1383	G461fs		R18070580DN01
17	30644703	CATGAGGTACGTTTTTTTTTTTTTTTTTTTTTTTTTTTTTTTTTTTTTTTTTTTTTTTAAAGATTTATTTATTTATTATATGTAAGTACACTGTAGCTGTCTTCAGACACTCCAGAAGAGGGAGTCAGATCTTGTTACGGATGGTTGTTAGCCACCATGTGGTTGCTGGGATTTGAACTCTGGACCTTCGGAAGAGCAGTCGGGTGCTCTAACCCACTGAGCCATCTCACCAGCCCC	C	rs387664641	.	Dnah8	ENSMUST00000170651.1	DELETION	EXON_CODING	FRAME_SHIFT	836	H279fs		R18070580DN01
17	34199307	CACACTCG	C			Psmb8	ENSMUST00000025196.8	DELETION	EXON_CODING	FRAME_SHIFT	223	T75fs		R18070580DN01
19	13445653	AA	A			Olfr1471	ENSMUST00000217249.1	DELETION	EXON_CODING	FRAME_SHIFT	641	N214fs		R18070580DN01
19	39163352	CG	C			Cyp2c66	ENSMUST00000087234.2	DELETION	EXON_CODING	FRAME_SHIFT	511	G171fs		R18070580DN01
19	39163353	GG	G			Cyp2c66	ENSMUST00000087234.2	DELETION	EXON_CODING	FRAME_SHIFT	512	G171fs		R18070580DN01
19	41784328	T	TA			Arhgap19	ENSMUST00000026150.14	INSERTION	EXON_CODING	FRAME_SHIFT	925	K309fs		R18070580DN01
19	41784332	A	AA			Arhgap19	ENSMUST00000026150.14	INSERTION	EXON_CODING	FRAME_SHIFT	921	L307fs		R18070580DN01
2	21826515	AA	A			Gpr158	ENSMUST00000055946.7	DELETION	EXON_CODING	FRAME_SHIFT	2426	N809fs		R18070580DN01
2	27180981	GG	G			Dbh	ENSMUST00000000910.6	DELETION	EXON_CODING	FRAME_SHIFT	1452	G484fs		R18070580DN01
2	41435539	CT	C			Lrp1b	ENSMUST00000052550.12	DELETION	EXON_CODING	FRAME_SHIFT	2864	Q955fs		R18070580DN01
2	87149756	TT	T			Olfr1111	ENSMUST00000216378.1	DELETION	EXON_CODING	FRAME_SHIFT	903	L301fs		R18070580DN01
2	87846476	T	TTT			Olfr1150-ps1	ENSMUST00000121186.3	INSERTION	EXON_CODING	FRAME_SHIFT	204	F68fs		R18070580DN01
2	164408404	GC	G			Rbpjl	ENSMUST00000017151.1	DELETION	EXON_CODING	FRAME_SHIFT	476	A159fs		R18070580DN01
2	164408405	CC	C			Rbpjl	ENSMUST00000017151.1	DELETION	EXON_CODING	FRAME_SHIFT	477	A159fs		R18070580DN01
2	181588523	GTGAAGCAGGGCCAGGCCTCAGGCTTGTGGGGCTCCTGAATGCCCTGGACCCCAGGGGCATCCCCGATGCCTTTGCTACAGGATCCAGCCCACCATGGAGACCTGTCCTGGGTCCTGCCAGGCAGCCCCCACCTG	G			Zfp512b	ENSMUST00000108789.8	DELETION	EXON_CODING	FRAME_SHIFT	1409	P470fs		R18070580DN01
2	181588803	TGTGTGCATACACAGGATGGATAAGATATATGGGCCAACTACTGATTGATACCCTTGATTGATACCCTCAGTTCTAGAAGTGTTCAGCTAGCTGGGGTCTTACCT	T			Zfp512b	ENSMUST00000108789.8	DELETION	EXON_CODING	FRAME_SHIFT	1263	K421fs		R18070580DN01
2	181589289	TGCAAGTGGCAGGCAAGGTGAGATCCAGGCAAACCTCACCCGCTCCTGGCACAGCTGACAACCACCTCAAATGACCTCCCATACCT	T			Zfp512b	ENSMUST00000108789.8	DELETION	EXON_CODING	FRAME_SHIFT	982	R328fs		R18070580DN01
4	25250635	GACTA	G			Ufl1	ENSMUST00000102994.9	DELETION	EXON_CODING	FRAME_SHIFT	2213	L738fs		R18070580DN01
4	25250638	TAACT	T			Ufl1	ENSMUST00000102994.9	DELETION	EXON_CODING	FRAME_SHIFT	2210	Q737fs		R18070580DN01
4	134286586	T	TCC			Pdik1l	ENSMUST00000105877.8	INSERTION	EXON_CODING	FRAME_SHIFT	60	G20fs		R18070580DN01
4	134286596	C	CCC			Pdik1l	ENSMUST00000105877.8	INSERTION	EXON_CODING	FRAME_SHIFT	50	W17fs		R18070580DN01
5	87980191	GT	G			Cabs1	ENSMUST00000008051.4	DELETION	EXON_CODING	FRAME_SHIFT	701	V234fs		R18070580DN01
5	124083114	C	CTT			Abcb9	ENSMUST00000031354.10	INSERTION	EXON_CODING	FRAME_SHIFT	773	R258fs		R18070580DN01
5	124083116	G	GTT			Abcb9	ENSMUST00000031354.10	INSERTION	EXON_CODING	FRAME_SHIFT	771	L257fs		R18070580DN01
5	124818011	C	CC			Dnah10	ENSMUST00000058440.11	INSERTION	EXON_CODING	FRAME_SHIFT	10603	P3535fs		R18070580DN01
5	131466085	TG	T			Auts2	ENSMUST00000187544.6	DELETION	EXON_CODING	FRAME_SHIFT	1029	P343fs		R18070580DN01
5	131466090	GG	G			Auts2	ENSMUST00000187544.6	DELETION	EXON_CODING	FRAME_SHIFT	1024	P342fs		R18070580DN01
5	135965725	GG	G			Ssc4d	ENSMUST00000111152.7	DELETION	EXON_CODING	FRAME_SHIFT	746	A249fs	CpG: 24	R18070580DN01
6	128568747	GT	G			A2ml1	ENSMUST00000060574.8	DELETION	EXON_CODING	FRAME_SHIFT	1415	N472fs		R18070580DN01
6	128568749	TT	T			A2ml1	ENSMUST00000060574.8	DELETION	EXON_CODING	FRAME_SHIFT	1413	L471fs		R18070580DN01
6	136807999	TCTTGGAATATCTACAGCTGACCTTAGGCTCCGGGCAATCTTGTATCGGCTACCCTAGTGCTGGGATTGCAGACTCGAACCACCCAGTTAACTACATCCTGGCAGCCAATCCCAACAAGTTTGAGGATGCCTGTGAACTATGTAAATTAGGACTAGAAATTTGAGCTTTTGATTGGGAGACATCTGGATGGGCGGGGGCTCTGCTTCCGCGAGCTGATTGGGTACGGTACCTGCCTGTCACGGGCGGCAGCGGCTGCAGTTTGGCGAGGCAGTTCCGGGGTGGCGCGCGTCGTCCCGGAACTGAGCGAGCCGGTGTTGGAGTTCCAGGCGCGGGGTCGAGCATGTCCGGGCGAGGCAAGCAGGGCGGTAAGGTGCGCGCCAAGGCCAAGTCGCGCTCGT…	T			H2afj	ENSMUST00000074556.6	DELETION	EXON_CODING	FRAME_SHIFT	-1			R18070580DN01
7	7563745	GG	G			Vmn2r33	ENSMUST00000165921.1	DELETION	EXON_CODING	FRAME_SHIFT	366	N122fs		R18070580DN01
7	9950389	TC	T			Vmn2r48	ENSMUST00000165611.1	DELETION	EXON_CODING	FRAME_SHIFT	371	R124fs		R18070580DN01
7	10715345	TT	T			Nlrp4b	ENSMUST00000117413.8	DELETION	EXON_CODING	FRAME_SHIFT	1475	L492fs		R18070580DN01
7	11756768	TT	T			Vmn1r73	ENSMUST00000226516.1	DELETION	EXON_CODING	FRAME_SHIFT	513	F171fs		R18070580DN01
7	29366597	TCT	T			Sipa1l3	ENSMUST00000085809.10	DELETION	EXON_CODING	FRAME_SHIFT	3329	Q1110fs		R18070580DN01
7	63106060	GC	G			Chrna7	ENSMUST00000032738.6	DELETION	EXON_CODING	FRAME_SHIFT	736	A246fs		R18070580DN01
7	85411691	GT	G			Vmn2r69	ENSMUST00000171213.2	DELETION	EXON_CODING	FRAME_SHIFT	683	N228fs		R18070580DN01
7	85411697	TT	T			Vmn2r69	ENSMUST00000171213.2	DELETION	EXON_CODING	FRAME_SHIFT	677	Q226fs		R18070580DN01
8	19126353	AT	A			Defb34	ENSMUST00000064475.3	DELETION	EXON_CODING	FRAME_SHIFT	60	H20fs		R18070580DN01
8	19126360	TT	T			Defb34	ENSMUST00000064475.3	DELETION	EXON_CODING	FRAME_SHIFT	67	F23fs		R18070580DN01
8	19126365	TT	T			Defb34	ENSMUST00000064475.3	DELETION	EXON_CODING	FRAME_SHIFT	72	F24fs		R18070580DN01
8	21930043	CA	C			Defb15	ENSMUST00000062586.2	DELETION	EXON_CODING	FRAME_SHIFT	66	F22fs		R18070580DN01
8	46170119	A	AA			Cfap97	ENSMUST00000110376.7	INSERTION	EXON_CODING	FRAME_SHIFT	545	N182fs		R18070580DN01
8	85512144	GC	G			Gpt2	ENSMUST00000034136.11	DELETION	EXON_CODING	FRAME_SHIFT	606	G202fs		R18070580DN01
8	106603508	GC	G			Cdh1	ENSMUST00000000312.11	DELETION	EXON_CODING	FRAME_SHIFT	15	C5fs	CpG: 63	R18070580DN01
9	39795687	TT	T			Olfr969	ENSMUST00000213266.1	DELETION	EXON_CODING	FRAME_SHIFT	312	F104fs		R18070580DN01
9	44758675	GC	G			Arcn1	ENSMUST00000034607.9	DELETION	EXON_CODING	FRAME_SHIFT	538	A180fs		R18070580DN01
9	60680643	TT	T			Lrrc49	ENSMUST00000065603.11	DELETION	EXON_CODING	FRAME_SHIFT	252	T84fs		R18070580DN01
X	67921076	CT	C			4933436I01Rik	ENSMUST00000026325.1	DELETION	EXON_CODING	FRAME_SHIFT	175	S59fs		R18070580DN01
X	79266512	AAACTGAGATAAGAAACAAAATATTCAATACAACTTGAGACCAAGAAATGTTTAAAAATTTTATTTATGCTTTTTGAATAAAGGAGCACCTTTAACAGTAGAAGATACTGCTGTGCTTCGAA	A			Gm7173	ENSMUST00000197180.4	DELETION	EXON_CODING	FRAME_SHIFT	9338	L3113fs		R18070580DN01
X	155575085	AG	A			Ptchd1	ENSMUST00000038665.5	DELETION	EXON_CODING	FRAME_SHIFT	1122	S374fs		R18070580DN01
X	155575086	GG	G			Ptchd1	ENSMUST00000038665.5	DELETION	EXON_CODING	FRAME_SHIFT	1121	S374fs		R18070580DN01
1	20058329	AG	A			Pkhd1	ENSMUST00000088448.11	DELETION	EXON_CODING	FRAME_SHIFT	12148	L4050fs		R18070581DN01
1	59178451	TGTCTCTGTGCTGCCACGTGCTGTACAGGGGTGTGCTCACCTGTCTCTGTGCTGCCACGTGCTGTACAGGGGTGTGCTCACCTGTCT	T			Als2	ENSMUST00000027178.12	DELETION	EXON_CODING	FRAME_SHIFT	3981	K1327fs		R18070581DN01
1	174218430	TG	T			Spta1	ENSMUST00000027817.7	DELETION	EXON_CODING	FRAME_SHIFT	4760	W1587fs		R18070581DN01
1	174218432	GG	G			Spta1	ENSMUST00000027817.7	DELETION	EXON_CODING	FRAME_SHIFT	4762	D1588fs		R18070581DN01
10	13535949	AT	A			Pex3	ENSMUST00000019945.14	DELETION	EXON_CODING	FRAME_SHIFT	449	N150fs		R18070581DN01
10	13535953	TT	T			Pex3	ENSMUST00000019945.14	DELETION	EXON_CODING	FRAME_SHIFT	445	K149fs		R18070581DN01
10	20250438	C	CTCTCCTCCTCG			Map7	ENSMUST00000116259.4	INSERTION	EXON_CODING	FRAME_SHIFT	595	L199fs		R18070581DN01
10	45381220	GC	G			Lin28b	ENSMUST00000079390.6	DELETION	EXON_CODING	FRAME_SHIFT	660	G220fs		R18070581DN01
10	45381225	CC	C			Lin28b	ENSMUST00000079390.6	DELETION	EXON_CODING	FRAME_SHIFT	655	G219fs		R18070581DN01
10	54074486	GG	G			Man1a	ENSMUST00000003843.15	DELETION	EXON_CODING	FRAME_SHIFT	538	P180fs		R18070581DN01
10	103215192	TT	T			Lrriq1	ENSMUST00000166240.7	DELETION	EXON_CODING	FRAME_SHIFT	1697	E566fs		R18070581DN01
10	112272087	CA	C			Kcnc2	ENSMUST00000092175.3	DELETION	EXON_CODING	FRAME_SHIFT	383	H128fs	CpG: 42	R18070581DN01
10	112272088	AC	A			Kcnc2	ENSMUST00000092175.3	DELETION	EXON_CODING	FRAME_SHIFT	384	H128fs	CpG: 42	R18070581DN01
11	4884034	GC	G			Nipsnap1	ENSMUST00000038570.8	DELETION	EXON_CODING	FRAME_SHIFT	286	P96fs		R18070581DN01
11	4884036	CC	C			Nipsnap1	ENSMUST00000038570.8	DELETION	EXON_CODING	FRAME_SHIFT	288	P96fs		R18070581DN01
11	5070271	CC	C			Ewsr1	ENSMUST00000102930.9	DELETION	EXON_CODING	FRAME_SHIFT	1902	M634fs		R18070581DN01
11	16954321	GA	G			Fbxo48	ENSMUST00000061327.1	DELETION	EXON_CODING	FRAME_SHIFT	473	E158fs		R18070581DN01
11	16954325	AA	A			Fbxo48	ENSMUST00000061327.1	DELETION	EXON_CODING	FRAME_SHIFT	477	K159fs		R18070581DN01
11	30454833	TC	T			4930505A04Rik	ENSMUST00000041763.13	DELETION	EXON_CODING	FRAME_SHIFT	68	R23fs		R18070581DN01
11	68988160	GGTTCAGAGGGTACTGCTCTGTGGGGTTCCCATCATCGTCTGCCCAGTGCAGAGGAACCAGGCCCTTGGCCTCGATCTTGGCTTGGAGTTCAGGAGAAGAAAATGCCATGTAGCCTGGAAGTGAAGGAGAAGAGAGTGAAGGCCAAGTTCCTTCAGGCCCAGCCCCAGCCCCAGCTTGCAAACCCTCCCCTGCCTTCCCAGCCTGACCTTCCCCGTGAGCACTCCACACGGGCAGCACAGAGCCTTCCATCCCTCGGAGCATCAGGGCTGGCCCCGGCTCCACACGTACGGTGGCCCATCGGGACTCGAACCGCCCAGACAGATTGTGGCGGAGCAGGAGGCCCGGCTGTGTTGGCTGGG	G			Pfas	ENSMUST00000021282.11	DELETION	EXON_CODING	FRAME_SHIFT	3551	S1184fs		R18070581DN01
11	73454197	TT	T			Olfr380	ENSMUST00000121209.2	DELETION	EXON_CODING	FRAME_SHIFT	13	N5fs		R18070581DN01
11	85822043	AA	A			Bcas3	ENSMUST00000108061.7	DELETION	EXON_CODING	FRAME_SHIFT	2727	K909fs		R18070581DN01
11	102020493	CT	C			Mpp3	ENSMUST00000107168.7	DELETION	EXON_CODING	FRAME_SHIFT	501	R167fs		R18070581DN01
11	120346501	GACTGAGTACTTGCGCTCAG	G			Actg1	ENSMUST00000071555.12	DELETION	EXON_CODING	FRAME_SHIFT	998	P333fs		R18070581DN01
13	59512398	CT	C			Agtpbp1	ENSMUST00000022040.13	DELETION	EXON_CODING	FRAME_SHIFT	1012	S338fs		R18070581DN01
13	59512401	TT	T			Agtpbp1	ENSMUST00000022040.13	DELETION	EXON_CODING	FRAME_SHIFT	1009	K337fs		R18070581DN01
13	108166389	GCATGTTGTCAG	G			Ercc8	ENSMUST00000054835.14	DELETION	EXON_CODING	FRAME_SHIFT	174	Y58fs		R18070581DN01
14	4840969	CT	C			Gm3269	ENSMUST00000166025.7	DELETION	EXON_CODING	FRAME_SHIFT	506	L169fs		R18070581DN01
14	6441690	CA	C			Gm3594	ENSMUST00000171784.7	DELETION	EXON_CODING	FRAME_SHIFT	506	L169fs		R18070581DN01
16	16767076	CT	C			Spag6l	ENSMUST00000023468.5	DELETION	EXON_CODING	FRAME_SHIFT	1206	K402fs		R18070581DN01
16	16767081	TT	T			Spag6l	ENSMUST00000023468.5	DELETION	EXON_CODING	FRAME_SHIFT	1201	K401fs		R18070581DN01
16	75541100	GT	G			Lipi	ENSMUST00000062721.10	DELETION	EXON_CODING	FRAME_SHIFT	1384	T462fs		R18070581DN01
16	75541101	TT	T			Lipi	ENSMUST00000062721.10	DELETION	EXON_CODING	FRAME_SHIFT	1383	G461fs		R18070581DN01
17	24722472	A	AA			Ndufb10	ENSMUST00000045602.8	INSERTION	EXON_CODING	FRAME_SHIFT	336	A112fs		R18070581DN01
17	30644703	CATGAGGTACGTTTTTTTTTTTTTTTTTTTTTTTTTTTTTTTTTTTTTTTTTTTTTTTAAAGATTTATTTATTTATTATATGTAAGTACACTGTAGCTGTCTTCAGACACTCCAGAAGAGGGAGTCAGATCTTGTTACGGATGGTTGTTAGCCACCATGTGGTTGCTGGGATTTGAACTCTGGACCTTCGGAAGAGCAGTCGGGTGCTCTAACCCACTGAGCCATCTCACCAGCCCC	C	rs387664641	.	Dnah8	ENSMUST00000170651.1	DELETION	EXON_CODING	FRAME_SHIFT	836	H279fs		R18070581DN01
17	34199307	CACACTCG	C			Psmb8	ENSMUST00000025196.8	DELETION	EXON_CODING	FRAME_SHIFT	223	T75fs		R18070581DN01
17	35394432	GC	G			H2-Q5	ENSMUST00000172979.3	DELETION	EXON_CODING	FRAME_SHIFT	141	G47fs	CpG: 100	R18070581DN01
19	13445651	TA	T			Olfr1471	ENSMUST00000217249.1	DELETION	EXON_CODING	FRAME_SHIFT	639	L213fs		R18070581DN01
19	13445653	AA	A			Olfr1471	ENSMUST00000217249.1	DELETION	EXON_CODING	FRAME_SHIFT	641	N214fs		R18070581DN01
19	39163352	CG	C			Cyp2c66	ENSMUST00000087234.2	DELETION	EXON_CODING	FRAME_SHIFT	511	G171fs		R18070581DN01
19	39163353	GG	G			Cyp2c66	ENSMUST00000087234.2	DELETION	EXON_CODING	FRAME_SHIFT	512	G171fs		R18070581DN01
19	41784328	T	TA			Arhgap19	ENSMUST00000026150.14	INSERTION	EXON_CODING	FRAME_SHIFT	925	K309fs		R18070581DN01
19	41784332	A	AA			Arhgap19	ENSMUST00000026150.14	INSERTION	EXON_CODING	FRAME_SHIFT	921	L307fs		R18070581DN01
2	21826511	TA	T			Gpr158	ENSMUST00000055946.7	DELETION	EXON_CODING	FRAME_SHIFT	2422	K808fs		R18070581DN01
2	21826515	AA	A			Gpr158	ENSMUST00000055946.7	DELETION	EXON_CODING	FRAME_SHIFT	2426	N809fs		R18070581DN01
2	24187190	GA	G			Il1f9	ENSMUST00000057567.2	DELETION	EXON_CODING	FRAME_SHIFT	14	E5fs		R18070581DN01
2	27180981	GG	G			Dbh	ENSMUST00000000910.6	DELETION	EXON_CODING	FRAME_SHIFT	1452	G484fs		R18070581DN01
2	41435539	CT	C			Lrp1b	ENSMUST00000052550.12	DELETION	EXON_CODING	FRAME_SHIFT	2864	Q955fs		R18070581DN01
2	87149750	AT	A			Olfr1111	ENSMUST00000216378.1	DELETION	EXON_CODING	FRAME_SHIFT	909	K303fs		R18070581DN01
2	87149756	TT	T			Olfr1111	ENSMUST00000216378.1	DELETION	EXON_CODING	FRAME_SHIFT	903	L301fs		R18070581DN01
2	87833243	TT	T			Olfr1148	ENSMUST00000215230.1	DELETION	EXON_CODING	FRAME_SHIFT	204	F68fs		R18070581DN01
2	87846476	T	TTT			Olfr1150-ps1	ENSMUST00000121186.3	INSERTION	EXON_CODING	FRAME_SHIFT	204	F68fs		R18070581DN01
2	164408404	GC	G			Rbpjl	ENSMUST00000017151.1	DELETION	EXON_CODING	FRAME_SHIFT	476	A159fs		R18070581DN01
2	164408405	CC	C			Rbpjl	ENSMUST00000017151.1	DELETION	EXON_CODING	FRAME_SHIFT	477	A159fs		R18070581DN01
2	181588523	GTGAAGCAGGGCCAGGCCTCAGGCTTGTGGGGCTCCTGAATGCCCTGGACCCCAGGGGCATCCCCGATGCCTTTGCTACAGGATCCAGCCCACCATGGAGACCTGTCCTGGGTCCTGCCAGGCAGCCCCCACCTG	G			Zfp512b	ENSMUST00000108789.8	DELETION	EXON_CODING	FRAME_SHIFT	1409	P470fs		R18070581DN01
2	181588803	TGTGTGCATACACAGGATGGATAAGATATATGGGCCAACTACTGATTGATACCCTTGATTGATACCCTCAGTTCTAGAAGTGTTCAGCTAGCTGGGGTCTTACCT	T			Zfp512b	ENSMUST00000108789.8	DELETION	EXON_CODING	FRAME_SHIFT	1263	K421fs		R18070581DN01
2	181589289	TGCAAGTGGCAGGCAAGGTGAGATCCAGGCAAACCTCACCCGCTCCTGGCACAGCTGACAACCACCTCAAATGACCTCCCATACCT	T			Zfp512b	ENSMUST00000108789.8	DELETION	EXON_CODING	FRAME_SHIFT	982	R328fs		R18070581DN01
3	83046695	G	GG			Fgb	ENSMUST00000048246.4	INSERTION	EXON_CODING	FRAME_SHIFT	235	P79fs		R18070581DN01
4	25250638	TAACT	T			Ufl1	ENSMUST00000102994.9	DELETION	EXON_CODING	FRAME_SHIFT	2210	Q737fs		R18070581DN01
4	115121686	GA	G			Cyp4x1	ENSMUST00000051400.7	DELETION	EXON_CODING	FRAME_SHIFT	713	F238fs		R18070581DN01
4	115121689	AA	A			Cyp4x1	ENSMUST00000051400.7	DELETION	EXON_CODING	FRAME_SHIFT	710	I237fs		R18070581DN01
4	115452773	C	CC			Cyp4a30b	ENSMUST00000119958.2	INSERTION	EXON_CODING	FRAME_SHIFT	170	P57fs		R18070581DN01
4	134286586	T	TCC			Pdik1l	ENSMUST00000105877.8	INSERTION	EXON_CODING	FRAME_SHIFT	60	G20fs		R18070581DN01
4	134286596	C	CCC			Pdik1l	ENSMUST00000105877.8	INSERTION	EXON_CODING	FRAME_SHIFT	50	W17fs		R18070581DN01
5	14521338	CC	C			Pclo	ENSMUST00000030691.16	DELETION	EXON_CODING	FRAME_SHIFT	737	P246fs		R18070581DN01
5	21846238	GT	G			Slc26a5	ENSMUST00000030878.7	DELETION	EXON_CODING	FRAME_SHIFT	276	V92fs		R18070581DN01
5	87980191	GT	G			Cabs1	ENSMUST00000008051.4	DELETION	EXON_CODING	FRAME_SHIFT	701	V234fs		R18070581DN01
5	124083116	G	GTT			Abcb9	ENSMUST00000031354.10	INSERTION	EXON_CODING	FRAME_SHIFT	771	L257fs		R18070581DN01
5	131466085	TG	T			Auts2	ENSMUST00000187544.6	DELETION	EXON_CODING	FRAME_SHIFT	1029	P343fs		R18070581DN01
5	131466090	GG	G			Auts2	ENSMUST00000187544.6	DELETION	EXON_CODING	FRAME_SHIFT	1024	P342fs		R18070581DN01
5	135965725	GG	G			Ssc4d	ENSMUST00000111152.7	DELETION	EXON_CODING	FRAME_SHIFT	746	A249fs	CpG: 24	R18070581DN01
5	137613008	C	CC			Fbxo24	ENSMUST00000031732.13	INSERTION	EXON_CODING	FRAME_SHIFT	1519	G507fs		R18070581DN01
5	142961195	C	CA			Fscn1	ENSMUST00000031565.14	INSERTION	EXON_CODING	FRAME_SHIFT	747	G249fs	CpG: 121	R18070581DN01
6	52179274	CC	C			5730596B20Rik	ENSMUST00000070587.3	DELETION	EXON_CODING	FRAME_SHIFT	320	P107fs		R18070581DN01
6	125036456	CA	C			Zfp384	ENSMUST00000112427.7	DELETION	EXON_CODING	FRAME_SHIFT	1487	Q496fs		R18070581DN01
6	128568747	GT	G			A2ml1	ENSMUST00000060574.8	DELETION	EXON_CODING	FRAME_SHIFT	1415	N472fs		R18070581DN01
6	128568749	TT	T			A2ml1	ENSMUST00000060574.8	DELETION	EXON_CODING	FRAME_SHIFT	1413	L471fs		R18070581DN01
6	136807999	TCTTGGAATATCTACAGCTGACCTTAGGCTCCGGGCAATCTTGTATCGGCTACCCTAGTGCTGGGATTGCAGACTCGAACCACCCAGTTAACTACATCCTGGCAGCCAATCCCAACAAGTTTGAGGATGCCTGTGAACTATGTAAATTAGGACTAGAAATTTGAGCTTTTGATTGGGAGACATCTGGATGGGCGGGGGCTCTGCTTCCGCGAGCTGATTGGGTACGGTACCTGCCTGTCACGGGCGGCAGCGGCTGCAGTTTGGCGAGGCAGTTCCGGGGTGGCGCGCGTCGTCCCGGAACTGAGCGAGCCGGTGTTGGAGTTCCAGGCGCGGGGTCGAGCATGTCCGGGCGAGGCAAGCAGGGCGGTAAGGTGCGCGCCAAGGCCAAGTCGCGCTCGT…	T			H2afj	ENSMUST00000074556.6	DELETION	EXON_CODING	FRAME_SHIFT	-1			R18070581DN01
7	7563745	GG	G			Vmn2r33	ENSMUST00000165921.1	DELETION	EXON_CODING	FRAME_SHIFT	366	N122fs		R18070581DN01
7	9950389	TC	T			Vmn2r48	ENSMUST00000165611.1	DELETION	EXON_CODING	FRAME_SHIFT	371	R124fs		R18070581DN01
7	10715345	TT	T			Nlrp4b	ENSMUST00000117413.8	DELETION	EXON_CODING	FRAME_SHIFT	1475	L492fs		R18070581DN01
7	11756768	TT	T			Vmn1r73	ENSMUST00000226516.1	DELETION	EXON_CODING	FRAME_SHIFT	513	F171fs		R18070581DN01
7	19375098	GGATTCCCTGATAGTTGTAAAGGACCAATAATTCACAAGGACCAAGACAGCCCTCCCCGGGTTGCATGGGTCTATTTTCTCCTTTGAGCTAGCTGTGGGCGGGCTGGTGTCGCTGAAGCCCCTCCCTGTCGTCGTCCCCCCCCCCCCTCCAGGAGATGCGCTCAG	G			Ppp1r13l	ENSMUST00000047621.13	DELETION	EXON_CODING	FRAME_SHIFT	-1			R18070581DN01
7	29366597	TCT	T			Sipa1l3	ENSMUST00000085809.10	DELETION	EXON_CODING	FRAME_SHIFT	3329	Q1110fs		R18070581DN01
7	63106060	GC	G			Chrna7	ENSMUST00000032738.6	DELETION	EXON_CODING	FRAME_SHIFT	736	A246fs		R18070581DN01
7	85411691	GT	G			Vmn2r69	ENSMUST00000171213.2	DELETION	EXON_CODING	FRAME_SHIFT	683	N228fs		R18070581DN01
7	85411697	TT	T			Vmn2r69	ENSMUST00000171213.2	DELETION	EXON_CODING	FRAME_SHIFT	677	Q226fs		R18070581DN01
8	19126353	AT	A			Defb34	ENSMUST00000064475.3	DELETION	EXON_CODING	FRAME_SHIFT	60	H20fs		R18070581DN01
8	19126360	TT	T			Defb34	ENSMUST00000064475.3	DELETION	EXON_CODING	FRAME_SHIFT	67	F23fs		R18070581DN01
8	19126365	TT	T			Defb34	ENSMUST00000064475.3	DELETION	EXON_CODING	FRAME_SHIFT	72	F24fs		R18070581DN01
8	21930043	CA	C			Defb15	ENSMUST00000062586.2	DELETION	EXON_CODING	FRAME_SHIFT	66	F22fs		R18070581DN01
8	40794922	TGGTATACACAAGGATACCTCATCTGT	T			Adam20	ENSMUST00000056331.7	DELETION	EXON_CODING	FRAME_SHIFT	69	V23fs		R18070581DN01
8	46170119	A	AA			Cfap97	ENSMUST00000110376.7	INSERTION	EXON_CODING	FRAME_SHIFT	545	N182fs		R18070581DN01
8	85512144	GC	G			Gpt2	ENSMUST00000034136.11	DELETION	EXON_CODING	FRAME_SHIFT	606	G202fs		R18070581DN01
8	106603508	GC	G			Cdh1	ENSMUST00000000312.11	DELETION	EXON_CODING	FRAME_SHIFT	15	C5fs	CpG: 63	R18070581DN01
8	106603509	CC	C			Cdh1	ENSMUST00000000312.11	DELETION	EXON_CODING	FRAME_SHIFT	16	R6fs	CpG: 63	R18070581DN01
9	39795687	TT	T			Olfr969	ENSMUST00000213266.1	DELETION	EXON_CODING	FRAME_SHIFT	312	F104fs		R18070581DN01
9	44758675	GC	G			Arcn1	ENSMUST00000034607.9	DELETION	EXON_CODING	FRAME_SHIFT	538	A180fs		R18070581DN01
9	60680643	TT	T			Lrrc49	ENSMUST00000065603.11	DELETION	EXON_CODING	FRAME_SHIFT	252	T84fs		R18070581DN01
X	67921076	CT	C			4933436I01Rik	ENSMUST00000026325.1	DELETION	EXON_CODING	FRAME_SHIFT	175	S59fs		R18070581DN01
X	67921081	TT	T			4933436I01Rik	ENSMUST00000026325.1	DELETION	EXON_CODING	FRAME_SHIFT	170	K57fs		R18070581DN01
X	67921082	TT	T			4933436I01Rik	ENSMUST00000026325.1	DELETION	EXON_CODING	FRAME_SHIFT	169	K57fs		R18070581DN01
X	155575085	AG	A			Ptchd1	ENSMUST00000038665.5	DELETION	EXON_CODING	FRAME_SHIFT	1122	S374fs		R18070581DN01
X	155575086	GG	G			Ptchd1	ENSMUST00000038665.5	DELETION	EXON_CODING	FRAME_SHIFT	1121	S374fs		R18070581DN01
1	20058329	AG	A			Pkhd1	ENSMUST00000088448.11	DELETION	EXON_CODING	FRAME_SHIFT	12148	L4050fs		R18070586DN01
1	59178451	TGTCTCTGTGCTGCCACGTGCTGTACAGGGGTGTGCTCACCTGTCTCTGTGCTGCCACGTGCTGTACAGGGGTGTGCTCACCTGTCT	T			Als2	ENSMUST00000027178.12	DELETION	EXON_CODING	FRAME_SHIFT	3981	K1327fs		R18070586DN01
1	174218430	TG	T			Spta1	ENSMUST00000027817.7	DELETION	EXON_CODING	FRAME_SHIFT	4760	W1587fs		R18070586DN01
1	174218432	GG	G			Spta1	ENSMUST00000027817.7	DELETION	EXON_CODING	FRAME_SHIFT	4762	D1588fs		R18070586DN01
10	13535949	AT	A			Pex3	ENSMUST00000019945.14	DELETION	EXON_CODING	FRAME_SHIFT	449	N150fs		R18070586DN01
10	13535953	TT	T			Pex3	ENSMUST00000019945.14	DELETION	EXON_CODING	FRAME_SHIFT	445	K149fs		R18070586DN01
10	20250438	C	CTCTCCTCCTCG			Map7	ENSMUST00000116259.4	INSERTION	EXON_CODING	FRAME_SHIFT	595	L199fs		R18070586DN01
10	45381225	CC	C			Lin28b	ENSMUST00000079390.6	DELETION	EXON_CODING	FRAME_SHIFT	655	G219fs		R18070586DN01
10	54074486	GG	G			Man1a	ENSMUST00000003843.15	DELETION	EXON_CODING	FRAME_SHIFT	538	P180fs		R18070586DN01
10	103215192	TT	T			Lrriq1	ENSMUST00000166240.7	DELETION	EXON_CODING	FRAME_SHIFT	1697	E566fs		R18070586DN01
10	112272088	AC	A			Kcnc2	ENSMUST00000092175.3	DELETION	EXON_CODING	FRAME_SHIFT	384	H128fs	CpG: 42	R18070586DN01
11	4884034	GC	G			Nipsnap1	ENSMUST00000038570.8	DELETION	EXON_CODING	FRAME_SHIFT	286	P96fs		R18070586DN01
11	4884036	CC	C			Nipsnap1	ENSMUST00000038570.8	DELETION	EXON_CODING	FRAME_SHIFT	288	P96fs		R18070586DN01
11	5070271	CC	C			Ewsr1	ENSMUST00000102930.9	DELETION	EXON_CODING	FRAME_SHIFT	1902	M634fs		R18070586DN01
11	16954321	GA	G			Fbxo48	ENSMUST00000061327.1	DELETION	EXON_CODING	FRAME_SHIFT	473	E158fs		R18070586DN01
11	16954325	AA	A			Fbxo48	ENSMUST00000061327.1	DELETION	EXON_CODING	FRAME_SHIFT	477	K159fs		R18070586DN01
11	30454833	TC	T			4930505A04Rik	ENSMUST00000041763.13	DELETION	EXON_CODING	FRAME_SHIFT	68	R23fs		R18070586DN01
11	68988160	GGTTCAGAGGGTACTGCTCTGTGGGGTTCCCATCATCGTCTGCCCAGTGCAGAGGAACCAGGCCCTTGGCCTCGATCTTGGCTTGGAGTTCAGGAGAAGAAAATGCCATGTAGCCTGGAAGTGAAGGAGAAGAGAGTGAAGGCCAAGTTCCTTCAGGCCCAGCCCCAGCCCCAGCTTGCAAACCCTCCCCTGCCTTCCCAGCCTGACCTTCCCCGTGAGCACTCCACACGGGCAGCACAGAGCCTTCCATCCCTCGGAGCATCAGGGCTGGCCCCGGCTCCACACGTACGGTGGCCCATCGGGACTCGAACCGCCCAGACAGATTGTGGCGGAGCAGGAGGCCCGGCTGTGTTGGCTGGG	G			Pfas	ENSMUST00000021282.11	DELETION	EXON_CODING	FRAME_SHIFT	3551	S1184fs		R18070586DN01
11	73454197	TT	T			Olfr380	ENSMUST00000121209.2	DELETION	EXON_CODING	FRAME_SHIFT	13	N5fs		R18070586DN01
11	79296471	TG	T	rs258834916	.	Gm9964	ENSMUST00000068448.2	DELETION	EXON_CODING	FRAME_SHIFT	148	Q50fs		R18070586DN01
11	85822034	GA	G			Bcas3	ENSMUST00000108061.7	DELETION	EXON_CODING	FRAME_SHIFT	2718	G906fs		R18070586DN01
11	85822043	AA	A			Bcas3	ENSMUST00000108061.7	DELETION	EXON_CODING	FRAME_SHIFT	2727	K909fs		R18070586DN01
11	102020493	CT	C			Mpp3	ENSMUST00000107168.7	DELETION	EXON_CODING	FRAME_SHIFT	501	R167fs		R18070586DN01
11	120346501	GACTGAGTACTTGCGCTCAG	G			Actg1	ENSMUST00000071555.12	DELETION	EXON_CODING	FRAME_SHIFT	998	P333fs		R18070586DN01
13	59512401	TT	T			Agtpbp1	ENSMUST00000022040.13	DELETION	EXON_CODING	FRAME_SHIFT	1009	K337fs		R18070586DN01
13	108166389	GCATGTTGTCAG	G			Ercc8	ENSMUST00000054835.14	DELETION	EXON_CODING	FRAME_SHIFT	174	Y58fs		R18070586DN01
14	4840969	CT	C			Gm3269	ENSMUST00000166025.7	DELETION	EXON_CODING	FRAME_SHIFT	506	L169fs		R18070586DN01
14	6441690	CA	C			Gm3594	ENSMUST00000171784.7	DELETION	EXON_CODING	FRAME_SHIFT	506	L169fs		R18070586DN01
16	16767081	TT	T			Spag6l	ENSMUST00000023468.5	DELETION	EXON_CODING	FRAME_SHIFT	1201	K401fs		R18070586DN01
16	75541101	TT	T			Lipi	ENSMUST00000062721.10	DELETION	EXON_CODING	FRAME_SHIFT	1383	G461fs		R18070586DN01
17	30644703	CATGAGGTACGTTTTTTTTTTTTTTTTTTTTTTTTTTTTTTTTTTTTTTTTTTTTTTTAAAGATTTATTTATTTATTATATGTAAGTACACTGTAGCTGTCTTCAGACACTCCAGAAGAGGGAGTCAGATCTTGTTACGGATGGTTGTTAGCCACCATGTGGTTGCTGGGATTTGAACTCTGGACCTTCGGAAGAGCAGTCGGGTGCTCTAACCCACTGAGCCATCTCACCAGCCCC	C	rs387664641	.	Dnah8	ENSMUST00000170651.1	DELETION	EXON_CODING	FRAME_SHIFT	836	H279fs		R18070586DN01
17	34199307	CACACTCG	C			Psmb8	ENSMUST00000025196.8	DELETION	EXON_CODING	FRAME_SHIFT	223	T75fs		R18070586DN01
17	35394432	GC	G			H2-Q5	ENSMUST00000172979.3	DELETION	EXON_CODING	FRAME_SHIFT	141	G47fs	CpG: 100	R18070586DN01
19	13445651	TA	T			Olfr1471	ENSMUST00000217249.1	DELETION	EXON_CODING	FRAME_SHIFT	639	L213fs		R18070586DN01
19	13445653	AA	A			Olfr1471	ENSMUST00000217249.1	DELETION	EXON_CODING	FRAME_SHIFT	641	N214fs		R18070586DN01
19	39163352	CG	C			Cyp2c66	ENSMUST00000087234.2	DELETION	EXON_CODING	FRAME_SHIFT	511	G171fs		R18070586DN01
19	39163353	GG	G			Cyp2c66	ENSMUST00000087234.2	DELETION	EXON_CODING	FRAME_SHIFT	512	G171fs		R18070586DN01
19	41784328	T	TA			Arhgap19	ENSMUST00000026150.14	INSERTION	EXON_CODING	FRAME_SHIFT	925	K309fs		R18070586DN01
19	41784332	A	AA			Arhgap19	ENSMUST00000026150.14	INSERTION	EXON_CODING	FRAME_SHIFT	921	L307fs		R18070586DN01
2	21826511	TA	T			Gpr158	ENSMUST00000055946.7	DELETION	EXON_CODING	FRAME_SHIFT	2422	K808fs		R18070586DN01
2	21826515	AA	A			Gpr158	ENSMUST00000055946.7	DELETION	EXON_CODING	FRAME_SHIFT	2426	N809fs		R18070586DN01
2	27180981	GG	G			Dbh	ENSMUST00000000910.6	DELETION	EXON_CODING	FRAME_SHIFT	1452	G484fs		R18070586DN01
2	41435539	CT	C			Lrp1b	ENSMUST00000052550.12	DELETION	EXON_CODING	FRAME_SHIFT	2864	Q955fs		R18070586DN01
2	87149750	AT	A			Olfr1111	ENSMUST00000216378.1	DELETION	EXON_CODING	FRAME_SHIFT	909	K303fs		R18070586DN01
2	87149756	TT	T			Olfr1111	ENSMUST00000216378.1	DELETION	EXON_CODING	FRAME_SHIFT	903	L301fs		R18070586DN01
2	87833243	TT	T			Olfr1148	ENSMUST00000215230.1	DELETION	EXON_CODING	FRAME_SHIFT	204	F68fs		R18070586DN01
2	87846476	T	TTT			Olfr1150-ps1	ENSMUST00000121186.3	INSERTION	EXON_CODING	FRAME_SHIFT	204	F68fs		R18070586DN01
2	164408404	GC	G			Rbpjl	ENSMUST00000017151.1	DELETION	EXON_CODING	FRAME_SHIFT	476	A159fs		R18070586DN01
2	164408405	CC	C			Rbpjl	ENSMUST00000017151.1	DELETION	EXON_CODING	FRAME_SHIFT	477	A159fs		R18070586DN01
2	181588523	GTGAAGCAGGGCCAGGCCTCAGGCTTGTGGGGCTCCTGAATGCCCTGGACCCCAGGGGCATCCCCGATGCCTTTGCTACAGGATCCAGCCCACCATGGAGACCTGTCCTGGGTCCTGCCAGGCAGCCCCCACCTG	G			Zfp512b	ENSMUST00000108789.8	DELETION	EXON_CODING	FRAME_SHIFT	1409	P470fs		R18070586DN01
2	181588803	TGTGTGCATACACAGGATGGATAAGATATATGGGCCAACTACTGATTGATACCCTTGATTGATACCCTCAGTTCTAGAAGTGTTCAGCTAGCTGGGGTCTTACCT	T			Zfp512b	ENSMUST00000108789.8	DELETION	EXON_CODING	FRAME_SHIFT	1263	K421fs		R18070586DN01
2	181589289	TGCAAGTGGCAGGCAAGGTGAGATCCAGGCAAACCTCACCCGCTCCTGGCACAGCTGACAACCACCTCAAATGACCTCCCATACCT	T			Zfp512b	ENSMUST00000108789.8	DELETION	EXON_CODING	FRAME_SHIFT	982	R328fs		R18070586DN01
3	83046695	G	GG			Fgb	ENSMUST00000048246.4	INSERTION	EXON_CODING	FRAME_SHIFT	235	P79fs		R18070586DN01
4	25250638	TAACT	T			Ufl1	ENSMUST00000102994.9	DELETION	EXON_CODING	FRAME_SHIFT	2210	Q737fs		R18070586DN01
4	115121686	GA	G			Cyp4x1	ENSMUST00000051400.7	DELETION	EXON_CODING	FRAME_SHIFT	713	F238fs		R18070586DN01
4	115121689	AA	A			Cyp4x1	ENSMUST00000051400.7	DELETION	EXON_CODING	FRAME_SHIFT	710	I237fs		R18070586DN01
4	134286586	T	TCC			Pdik1l	ENSMUST00000105877.8	INSERTION	EXON_CODING	FRAME_SHIFT	60	G20fs		R18070586DN01
4	134286596	C	CCC			Pdik1l	ENSMUST00000105877.8	INSERTION	EXON_CODING	FRAME_SHIFT	50	W17fs		R18070586DN01
5	14521338	CC	C			Pclo	ENSMUST00000030691.16	DELETION	EXON_CODING	FRAME_SHIFT	737	P246fs		R18070586DN01
5	21846238	GT	G			Slc26a5	ENSMUST00000030878.7	DELETION	EXON_CODING	FRAME_SHIFT	276	V92fs		R18070586DN01
5	87980191	GT	G			Cabs1	ENSMUST00000008051.4	DELETION	EXON_CODING	FRAME_SHIFT	701	V234fs		R18070586DN01
5	124083114	C	CTT			Abcb9	ENSMUST00000031354.10	INSERTION	EXON_CODING	FRAME_SHIFT	773	R258fs		R18070586DN01
5	124083116	G	GTT			Abcb9	ENSMUST00000031354.10	INSERTION	EXON_CODING	FRAME_SHIFT	771	L257fs		R18070586DN01
5	131466085	TG	T			Auts2	ENSMUST00000187544.6	DELETION	EXON_CODING	FRAME_SHIFT	1029	P343fs		R18070586DN01
5	135965725	GG	G			Ssc4d	ENSMUST00000111152.7	DELETION	EXON_CODING	FRAME_SHIFT	746	A249fs	CpG: 24	R18070586DN01
5	137613008	C	CC			Fbxo24	ENSMUST00000031732.13	INSERTION	EXON_CODING	FRAME_SHIFT	1519	G507fs		R18070586DN01
5	142961195	C	CA			Fscn1	ENSMUST00000031565.14	INSERTION	EXON_CODING	FRAME_SHIFT	747	G249fs	CpG: 121	R18070586DN01
6	52179274	CC	C			5730596B20Rik	ENSMUST00000070587.3	DELETION	EXON_CODING	FRAME_SHIFT	320	P107fs		R18070586DN01
6	128568747	GT	G			A2ml1	ENSMUST00000060574.8	DELETION	EXON_CODING	FRAME_SHIFT	1415	N472fs		R18070586DN01
6	128568749	TT	T			A2ml1	ENSMUST00000060574.8	DELETION	EXON_CODING	FRAME_SHIFT	1413	L471fs		R18070586DN01
6	136807999	TCTTGGAATATCTACAGCTGACCTTAGGCTCCGGGCAATCTTGTATCGGCTACCCTAGTGCTGGGATTGCAGACTCGAACCACCCAGTTAACTACATCCTGGCAGCCAATCCCAACAAGTTTGAGGATGCCTGTGAACTATGTAAATTAGGACTAGAAATTTGAGCTTTTGATTGGGAGACATCTGGATGGGCGGGGGCTCTGCTTCCGCGAGCTGATTGGGTACGGTACCTGCCTGTCACGGGCGGCAGCGGCTGCAGTTTGGCGAGGCAGTTCCGGGGTGGCGCGCGTCGTCCCGGAACTGAGCGAGCCGGTGTTGGAGTTCCAGGCGCGGGGTCGAGCATGTCCGGGCGAGGCAAGCAGGGCGGTAAGGTGCGCGCCAAGGCCAAGTCGCGCTCGT…	T			H2afj	ENSMUST00000074556.6	DELETION	EXON_CODING	FRAME_SHIFT	-1			R18070586DN01
7	7563745	GG	G			Vmn2r33	ENSMUST00000165921.1	DELETION	EXON_CODING	FRAME_SHIFT	366	N122fs		R18070586DN01
7	9950389	TC	T			Vmn2r48	ENSMUST00000165611.1	DELETION	EXON_CODING	FRAME_SHIFT	371	R124fs		R18070586DN01
7	10715345	TT	T			Nlrp4b	ENSMUST00000117413.8	DELETION	EXON_CODING	FRAME_SHIFT	1475	L492fs		R18070586DN01
7	11065770	AC	A			Zscan4-ps1	ENSMUST00000165848.9	DELETION	EXON_CODING	FRAME_SHIFT	1190	C397fs		R18070586DN01
7	11756768	TT	T			Vmn1r73	ENSMUST00000226516.1	DELETION	EXON_CODING	FRAME_SHIFT	513	F171fs		R18070586DN01
7	19375098	GGATTCCCTGATAGTTGTAAAGGACCAATAATTCACAAGGACCAAGACAGCCCTCCCCGGGTTGCATGGGTCTATTTTCTCCTTTGAGCTAGCTGTGGGCGGGCTGGTGTCGCTGAAGCCCCTCCCTGTCGTCGTCCCCCCCCCCCCTCCAGGAGATGCGCTCAG	G			Ppp1r13l	ENSMUST00000047621.13	DELETION	EXON_CODING	FRAME_SHIFT	-1			R18070586DN01
7	85411691	GT	G			Vmn2r69	ENSMUST00000171213.2	DELETION	EXON_CODING	FRAME_SHIFT	683	N228fs		R18070586DN01
7	85411697	TT	T			Vmn2r69	ENSMUST00000171213.2	DELETION	EXON_CODING	FRAME_SHIFT	677	Q226fs		R18070586DN01
8	19126353	AT	A			Defb34	ENSMUST00000064475.3	DELETION	EXON_CODING	FRAME_SHIFT	60	H20fs		R18070586DN01
8	19126360	TT	T			Defb34	ENSMUST00000064475.3	DELETION	EXON_CODING	FRAME_SHIFT	67	F23fs		R18070586DN01
8	19126365	TT	T			Defb34	ENSMUST00000064475.3	DELETION	EXON_CODING	FRAME_SHIFT	72	F24fs		R18070586DN01
8	21930043	CA	C			Defb15	ENSMUST00000062586.2	DELETION	EXON_CODING	FRAME_SHIFT	66	F22fs		R18070586DN01
8	40794922	TGGTATACACAAGGATACCTCATCTGT	T			Adam20	ENSMUST00000056331.7	DELETION	EXON_CODING	FRAME_SHIFT	69	V23fs		R18070586DN01
8	46170119	A	AA			Cfap97	ENSMUST00000110376.7	INSERTION	EXON_CODING	FRAME_SHIFT	545	N182fs		R18070586DN01
8	85512144	GC	G			Gpt2	ENSMUST00000034136.11	DELETION	EXON_CODING	FRAME_SHIFT	606	G202fs		R18070586DN01
8	106603509	CC	C			Cdh1	ENSMUST00000000312.11	DELETION	EXON_CODING	FRAME_SHIFT	16	R6fs	CpG: 63	R18070586DN01
9	39795687	TT	T			Olfr969	ENSMUST00000213266.1	DELETION	EXON_CODING	FRAME_SHIFT	312	F104fs		R18070586DN01
9	44758675	GC	G			Arcn1	ENSMUST00000034607.9	DELETION	EXON_CODING	FRAME_SHIFT	538	A180fs		R18070586DN01
9	60680643	TT	T			Lrrc49	ENSMUST00000065603.11	DELETION	EXON_CODING	FRAME_SHIFT	252	T84fs		R18070586DN01
X	67921076	CT	C			4933436I01Rik	ENSMUST00000026325.1	DELETION	EXON_CODING	FRAME_SHIFT	175	S59fs		R18070586DN01
X	67921081	TT	T			4933436I01Rik	ENSMUST00000026325.1	DELETION	EXON_CODING	FRAME_SHIFT	170	K57fs		R18070586DN01
X	67921082	TT	T			4933436I01Rik	ENSMUST00000026325.1	DELETION	EXON_CODING	FRAME_SHIFT	169	K57fs		R18070586DN01
X	155575085	AG	A			Ptchd1	ENSMUST00000038665.5	DELETION	EXON_CODING	FRAME_SHIFT	1122	S374fs		R18070586DN01
X	155575086	GG	G			Ptchd1	ENSMUST00000038665.5	DELETION	EXON_CODING	FRAME_SHIFT	1121	S374fs		R18070586DN01
1	174218430	TG	T			Spta1	ENSMUST00000027817.7	DELETION	EXON_CODING	FRAME_SHIFT	4760	W1587fs		R18070587DN01
1	174218432	GG	G			Spta1	ENSMUST00000027817.7	DELETION	EXON_CODING	FRAME_SHIFT	4762	D1588fs		R18070587DN01
10	13535949	AT	A			Pex3	ENSMUST00000019945.14	DELETION	EXON_CODING	FRAME_SHIFT	449	N150fs		R18070587DN01
10	13535953	TT	T			Pex3	ENSMUST00000019945.14	DELETION	EXON_CODING	FRAME_SHIFT	445	K149fs		R18070587DN01
10	20250438	C	CTCTCCTCCTCG			Map7	ENSMUST00000116259.4	INSERTION	EXON_CODING	FRAME_SHIFT	595	L199fs		R18070587DN01
10	45381225	CC	C			Lin28b	ENSMUST00000079390.6	DELETION	EXON_CODING	FRAME_SHIFT	655	G219fs		R18070587DN01
10	54074486	GG	G			Man1a	ENSMUST00000003843.15	DELETION	EXON_CODING	FRAME_SHIFT	538	P180fs		R18070587DN01
10	103215192	TT	T			Lrriq1	ENSMUST00000166240.7	DELETION	EXON_CODING	FRAME_SHIFT	1697	E566fs		R18070587DN01
10	112272087	CA	C			Kcnc2	ENSMUST00000092175.3	DELETION	EXON_CODING	FRAME_SHIFT	383	H128fs	CpG: 42	R18070587DN01
10	112272088	AC	A			Kcnc2	ENSMUST00000092175.3	DELETION	EXON_CODING	FRAME_SHIFT	384	H128fs	CpG: 42	R18070587DN01
11	4884034	GC	G			Nipsnap1	ENSMUST00000038570.8	DELETION	EXON_CODING	FRAME_SHIFT	286	P96fs		R18070587DN01
11	4884036	CC	C			Nipsnap1	ENSMUST00000038570.8	DELETION	EXON_CODING	FRAME_SHIFT	288	P96fs		R18070587DN01
11	5070271	CC	C			Ewsr1	ENSMUST00000102930.9	DELETION	EXON_CODING	FRAME_SHIFT	1902	M634fs		R18070587DN01
11	16954325	AA	A			Fbxo48	ENSMUST00000061327.1	DELETION	EXON_CODING	FRAME_SHIFT	477	K159fs		R18070587DN01
11	30454833	TC	T			4930505A04Rik	ENSMUST00000041763.13	DELETION	EXON_CODING	FRAME_SHIFT	68	R23fs		R18070587DN01
11	68988160	GGTTCAGAGGGTACTGCTCTGTGGGGTTCCCATCATCGTCTGCCCAGTGCAGAGGAACCAGGCCCTTGGCCTCGATCTTGGCTTGGAGTTCAGGAGAAGAAAATGCCATGTAGCCTGGAAGTGAAGGAGAAGAGAGTGAAGGCCAAGTTCCTTCAGGCCCAGCCCCAGCCCCAGCTTGCAAACCCTCCCCTGCCTTCCCAGCCTGACCTTCCCCGTGAGCACTCCACACGGGCAGCACAGAGCCTTCCATCCCTCGGAGCATCAGGGCTGGCCCCGGCTCCACACGTACGGTGGCCCATCGGGACTCGAACCGCCCAGACAGATTGTGGCGGAGCAGGAGGCCCGGCTGTGTTGGCTGGG	G			Pfas	ENSMUST00000021282.11	DELETION	EXON_CODING	FRAME_SHIFT	3551	S1184fs		R18070587DN01
11	73454197	TT	T			Olfr380	ENSMUST00000121209.2	DELETION	EXON_CODING	FRAME_SHIFT	13	N5fs		R18070587DN01
11	85822034	GA	G			Bcas3	ENSMUST00000108061.7	DELETION	EXON_CODING	FRAME_SHIFT	2718	G906fs		R18070587DN01
11	85822043	AA	A			Bcas3	ENSMUST00000108061.7	DELETION	EXON_CODING	FRAME_SHIFT	2727	K909fs		R18070587DN01
11	102020493	CT	C			Mpp3	ENSMUST00000107168.7	DELETION	EXON_CODING	FRAME_SHIFT	501	R167fs		R18070587DN01
11	120346501	GACTGAGTACTTGCGCTCAG	G			Actg1	ENSMUST00000071555.12	DELETION	EXON_CODING	FRAME_SHIFT	998	P333fs		R18070587DN01
13	59512398	CT	C			Agtpbp1	ENSMUST00000022040.13	DELETION	EXON_CODING	FRAME_SHIFT	1012	S338fs		R18070587DN01
13	59512401	TT	T			Agtpbp1	ENSMUST00000022040.13	DELETION	EXON_CODING	FRAME_SHIFT	1009	K337fs		R18070587DN01
13	108166389	GCATGTTGTCAG	G			Ercc8	ENSMUST00000054835.14	DELETION	EXON_CODING	FRAME_SHIFT	174	Y58fs		R18070587DN01
14	4840969	CT	C			Gm3269	ENSMUST00000166025.7	DELETION	EXON_CODING	FRAME_SHIFT	506	L169fs		R18070587DN01
14	6441690	CA	C			Gm3594	ENSMUST00000171784.7	DELETION	EXON_CODING	FRAME_SHIFT	506	L169fs		R18070587DN01
14	19416644	TAGAATTGTCTAGTGTAGGACATGGAATATGGCAAGAAAACTGATAATTATGGAAAATAAGAAACATCCACTTGACGACTTGAAAAATGACGAAATCACTGAAACACATGAAAAATGAGAAATGAACACTATAGGACCTGGAATATGGCGAGAAAACTGAAAATCTCGGGAAAATGAGAAATACAAACTTTAGGACAAGAAATATGGCAAGGAAAACTGAAAATGATGGAAAATTTAGAAATTTCCACTGTAGGACATGGAATATAGCGAGAAAACTGAAAATCATGGAAAATGAGAAACATCCACTTGACGACTTGAAAAATGACGAAATCACTGAAAAACGTGAAAAATGAGAAATGCATACTGTAGGACCTGGAATATGGCGAGAAAACTGAAAAT…	T			Gm21738	ENSMUST00000177817.1	DELETION	EXON_CODING	FRAME_SHIFT	296	L99fs		R18070587DN01
16	16767076	CT	C			Spag6l	ENSMUST00000023468.5	DELETION	EXON_CODING	FRAME_SHIFT	1206	K402fs		R18070587DN01
16	16767081	TT	T			Spag6l	ENSMUST00000023468.5	DELETION	EXON_CODING	FRAME_SHIFT	1201	K401fs		R18070587DN01
17	24722472	A	AA			Ndufb10	ENSMUST00000045602.8	INSERTION	EXON_CODING	FRAME_SHIFT	336	A112fs		R18070587DN01
17	30644703	CATGAGGTACGTTTTTTTTTTTTTTTTTTTTTTTTTTTTTTTTTTTTTTTTTTTTTTTAAAGATTTATTTATTTATTATATGTAAGTACACTGTAGCTGTCTTCAGACACTCCAGAAGAGGGAGTCAGATCTTGTTACGGATGGTTGTTAGCCACCATGTGGTTGCTGGGATTTGAACTCTGGACCTTCGGAAGAGCAGTCGGGTGCTCTAACCCACTGAGCCATCTCACCAGCCCC	C	rs387664641	.	Dnah8	ENSMUST00000170651.1	DELETION	EXON_CODING	FRAME_SHIFT	836	H279fs		R18070587DN01
17	34199307	CACACTCG	C			Psmb8	ENSMUST00000025196.8	DELETION	EXON_CODING	FRAME_SHIFT	223	T75fs		R18070587DN01
17	35394432	GC	G			H2-Q5	ENSMUST00000172979.3	DELETION	EXON_CODING	FRAME_SHIFT	141	G47fs	CpG: 100	R18070587DN01
19	11511778	G	GTG			Gm8369	ENSMUST00000079855.10	INSERTION	EXON_CODING	FRAME_SHIFT	428	C143fs		R18070587DN01
19	13445651	TA	T			Olfr1471	ENSMUST00000217249.1	DELETION	EXON_CODING	FRAME_SHIFT	639	L213fs		R18070587DN01
19	13445653	AA	A			Olfr1471	ENSMUST00000217249.1	DELETION	EXON_CODING	FRAME_SHIFT	641	N214fs		R18070587DN01
19	39163352	CG	C			Cyp2c66	ENSMUST00000087234.2	DELETION	EXON_CODING	FRAME_SHIFT	511	G171fs		R18070587DN01
19	39163353	GG	G			Cyp2c66	ENSMUST00000087234.2	DELETION	EXON_CODING	FRAME_SHIFT	512	G171fs		R18070587DN01
19	41784328	T	TA			Arhgap19	ENSMUST00000026150.14	INSERTION	EXON_CODING	FRAME_SHIFT	925	K309fs		R18070587DN01
19	41784332	A	AA			Arhgap19	ENSMUST00000026150.14	INSERTION	EXON_CODING	FRAME_SHIFT	921	L307fs		R18070587DN01
2	21826515	AA	A			Gpr158	ENSMUST00000055946.7	DELETION	EXON_CODING	FRAME_SHIFT	2426	N809fs		R18070587DN01
2	24187190	GA	G			Il1f9	ENSMUST00000057567.2	DELETION	EXON_CODING	FRAME_SHIFT	14	E5fs		R18070587DN01
2	27180981	GG	G			Dbh	ENSMUST00000000910.6	DELETION	EXON_CODING	FRAME_SHIFT	1452	G484fs		R18070587DN01
2	41435539	CT	C			Lrp1b	ENSMUST00000052550.12	DELETION	EXON_CODING	FRAME_SHIFT	2864	Q955fs		R18070587DN01
2	87149756	TT	T			Olfr1111	ENSMUST00000216378.1	DELETION	EXON_CODING	FRAME_SHIFT	903	L301fs		R18070587DN01
2	87833243	TT	T			Olfr1148	ENSMUST00000215230.1	DELETION	EXON_CODING	FRAME_SHIFT	204	F68fs		R18070587DN01
2	87846476	T	TTT			Olfr1150-ps1	ENSMUST00000121186.3	INSERTION	EXON_CODING	FRAME_SHIFT	204	F68fs		R18070587DN01
2	164408404	GC	G			Rbpjl	ENSMUST00000017151.1	DELETION	EXON_CODING	FRAME_SHIFT	476	A159fs		R18070587DN01
2	164408405	CC	C			Rbpjl	ENSMUST00000017151.1	DELETION	EXON_CODING	FRAME_SHIFT	477	A159fs		R18070587DN01
2	181588523	GTGAAGCAGGGCCAGGCCTCAGGCTTGTGGGGCTCCTGAATGCCCTGGACCCCAGGGGCATCCCCGATGCCTTTGCTACAGGATCCAGCCCACCATGGAGACCTGTCCTGGGTCCTGCCAGGCAGCCCCCACCTG	G			Zfp512b	ENSMUST00000108789.8	DELETION	EXON_CODING	FRAME_SHIFT	1409	P470fs		R18070587DN01
2	181588803	TGTGTGCATACACAGGATGGATAAGATATATGGGCCAACTACTGATTGATACCCTTGATTGATACCCTCAGTTCTAGAAGTGTTCAGCTAGCTGGGGTCTTACCT	T			Zfp512b	ENSMUST00000108789.8	DELETION	EXON_CODING	FRAME_SHIFT	1263	K421fs		R18070587DN01
2	181589289	TGCAAGTGGCAGGCAAGGTGAGATCCAGGCAAACCTCACCCGCTCCTGGCACAGCTGACAACCACCTCAAATGACCTCCCATACCT	T			Zfp512b	ENSMUST00000108789.8	DELETION	EXON_CODING	FRAME_SHIFT	982	R328fs		R18070587DN01
4	25250635	GACTA	G			Ufl1	ENSMUST00000102994.9	DELETION	EXON_CODING	FRAME_SHIFT	2213	L738fs		R18070587DN01
4	25250638	TAACT	T			Ufl1	ENSMUST00000102994.9	DELETION	EXON_CODING	FRAME_SHIFT	2210	Q737fs		R18070587DN01
4	115121689	AA	A			Cyp4x1	ENSMUST00000051400.7	DELETION	EXON_CODING	FRAME_SHIFT	710	I237fs		R18070587DN01
4	134286586	T	TCC			Pdik1l	ENSMUST00000105877.8	INSERTION	EXON_CODING	FRAME_SHIFT	60	G20fs		R18070587DN01
4	134286596	C	CCC			Pdik1l	ENSMUST00000105877.8	INSERTION	EXON_CODING	FRAME_SHIFT	50	W17fs		R18070587DN01
5	87980191	GT	G			Cabs1	ENSMUST00000008051.4	DELETION	EXON_CODING	FRAME_SHIFT	701	V234fs		R18070587DN01
5	124083114	C	CTT			Abcb9	ENSMUST00000031354.10	INSERTION	EXON_CODING	FRAME_SHIFT	773	R258fs		R18070587DN01
5	131466085	TG	T			Auts2	ENSMUST00000187544.6	DELETION	EXON_CODING	FRAME_SHIFT	1029	P343fs		R18070587DN01
5	131466090	GG	G			Auts2	ENSMUST00000187544.6	DELETION	EXON_CODING	FRAME_SHIFT	1024	P342fs		R18070587DN01
5	135965725	GG	G			Ssc4d	ENSMUST00000111152.7	DELETION	EXON_CODING	FRAME_SHIFT	746	A249fs	CpG: 24	R18070587DN01
5	137613008	C	CC			Fbxo24	ENSMUST00000031732.13	INSERTION	EXON_CODING	FRAME_SHIFT	1519	G507fs		R18070587DN01
5	142961195	C	CA			Fscn1	ENSMUST00000031565.14	INSERTION	EXON_CODING	FRAME_SHIFT	747	G249fs	CpG: 121	R18070587DN01
6	125036456	CA	C			Zfp384	ENSMUST00000112427.7	DELETION	EXON_CODING	FRAME_SHIFT	1487	Q496fs		R18070587DN01
6	128568747	GT	G			A2ml1	ENSMUST00000060574.8	DELETION	EXON_CODING	FRAME_SHIFT	1415	N472fs		R18070587DN01
6	128568749	TT	T			A2ml1	ENSMUST00000060574.8	DELETION	EXON_CODING	FRAME_SHIFT	1413	L471fs		R18070587DN01
6	136807999	TCTTGGAATATCTACAGCTGACCTTAGGCTCCGGGCAATCTTGTATCGGCTACCCTAGTGCTGGGATTGCAGACTCGAACCACCCAGTTAACTACATCCTGGCAGCCAATCCCAACAAGTTTGAGGATGCCTGTGAACTATGTAAATTAGGACTAGAAATTTGAGCTTTTGATTGGGAGACATCTGGATGGGCGGGGGCTCTGCTTCCGCGAGCTGATTGGGTACGGTACCTGCCTGTCACGGGCGGCAGCGGCTGCAGTTTGGCGAGGCAGTTCCGGGGTGGCGCGCGTCGTCCCGGAACTGAGCGAGCCGGTGTTGGAGTTCCAGGCGCGGGGTCGAGCATGTCCGGGCGAGGCAAGCAGGGCGGTAAGGTGCGCGCCAAGGCCAAGTCGCGCTCGT…	T			H2afj	ENSMUST00000074556.6	DELETION	EXON_CODING	FRAME_SHIFT	-1			R18070587DN01
7	7563744	TG	T			Vmn2r33	ENSMUST00000165921.1	DELETION	EXON_CODING	FRAME_SHIFT	367	Q123fs		R18070587DN01
7	7563745	GG	G			Vmn2r33	ENSMUST00000165921.1	DELETION	EXON_CODING	FRAME_SHIFT	366	N122fs		R18070587DN01
7	9950389	TC	T			Vmn2r48	ENSMUST00000165611.1	DELETION	EXON_CODING	FRAME_SHIFT	371	R124fs		R18070587DN01
7	10715345	TT	T			Nlrp4b	ENSMUST00000117413.8	DELETION	EXON_CODING	FRAME_SHIFT	1475	L492fs		R18070587DN01
7	11756768	TT	T			Vmn1r73	ENSMUST00000226516.1	DELETION	EXON_CODING	FRAME_SHIFT	513	F171fs		R18070587DN01
7	19375098	GGATTCCCTGATAGTTGTAAAGGACCAATAATTCACAAGGACCAAGACAGCCCTCCCCGGGTTGCATGGGTCTATTTTCTCCTTTGAGCTAGCTGTGGGCGGGCTGGTGTCGCTGAAGCCCCTCCCTGTCGTCGTCCCCCCCCCCCCTCCAGGAGATGCGCTCAG	G			Ppp1r13l	ENSMUST00000047621.13	DELETION	EXON_CODING	FRAME_SHIFT	-1			R18070587DN01
7	63106060	GC	G			Chrna7	ENSMUST00000032738.6	DELETION	EXON_CODING	FRAME_SHIFT	736	A246fs		R18070587DN01
7	85411691	GT	G			Vmn2r69	ENSMUST00000171213.2	DELETION	EXON_CODING	FRAME_SHIFT	683	N228fs		R18070587DN01
7	85411697	TT	T			Vmn2r69	ENSMUST00000171213.2	DELETION	EXON_CODING	FRAME_SHIFT	677	Q226fs		R18070587DN01
8	19126353	AT	A			Defb34	ENSMUST00000064475.3	DELETION	EXON_CODING	FRAME_SHIFT	60	H20fs		R18070587DN01
8	19126360	TT	T			Defb34	ENSMUST00000064475.3	DELETION	EXON_CODING	FRAME_SHIFT	67	F23fs		R18070587DN01
8	19126365	TT	T			Defb34	ENSMUST00000064475.3	DELETION	EXON_CODING	FRAME_SHIFT	72	F24fs		R18070587DN01
8	21930043	CA	C			Defb15	ENSMUST00000062586.2	DELETION	EXON_CODING	FRAME_SHIFT	66	F22fs		R18070587DN01
8	40794922	TGGTATACACAAGGATACCTCATCTGT	T			Adam20	ENSMUST00000056331.7	DELETION	EXON_CODING	FRAME_SHIFT	69	V23fs		R18070587DN01
8	46170119	A	AA			Cfap97	ENSMUST00000110376.7	INSERTION	EXON_CODING	FRAME_SHIFT	545	N182fs		R18070587DN01
8	85512144	GC	G			Gpt2	ENSMUST00000034136.11	DELETION	EXON_CODING	FRAME_SHIFT	606	G202fs		R18070587DN01
8	106603508	GC	G			Cdh1	ENSMUST00000000312.11	DELETION	EXON_CODING	FRAME_SHIFT	15	C5fs	CpG: 63	R18070587DN01
8	106603509	CC	C			Cdh1	ENSMUST00000000312.11	DELETION	EXON_CODING	FRAME_SHIFT	16	R6fs	CpG: 63	R18070587DN01
9	39795687	TT	T			Olfr969	ENSMUST00000213266.1	DELETION	EXON_CODING	FRAME_SHIFT	312	F104fs		R18070587DN01
9	44758675	GC	G			Arcn1	ENSMUST00000034607.9	DELETION	EXON_CODING	FRAME_SHIFT	538	A180fs		R18070587DN01
9	60680643	TT	T			Lrrc49	ENSMUST00000065603.11	DELETION	EXON_CODING	FRAME_SHIFT	252	T84fs		R18070587DN01
X	67921076	CT	C			4933436I01Rik	ENSMUST00000026325.1	DELETION	EXON_CODING	FRAME_SHIFT	175	S59fs		R18070587DN01
X	67921081	TT	T			4933436I01Rik	ENSMUST00000026325.1	DELETION	EXON_CODING	FRAME_SHIFT	170	K57fs		R18070587DN01
X	67921082	TT	T			4933436I01Rik	ENSMUST00000026325.1	DELETION	EXON_CODING	FRAME_SHIFT	169	K57fs		R18070587DN01
X	155575085	AG	A			Ptchd1	ENSMUST00000038665.5	DELETION	EXON_CODING	FRAME_SHIFT	1122	S374fs		R18070587DN01
X	155575086	GG	G			Ptchd1	ENSMUST00000038665.5	DELETION	EXON_CODING	FRAME_SHIFT	1121	S374fs		R18070587DN01
1	59178451	TGTCTCTGTGCTGCCACGTGCTGTACAGGGGTGTGCTCACCTGTCTCTGTGCTGCCACGTGCTGTACAGGGGTGTGCTCACCTGTCT	T			Als2	ENSMUST00000027178.12	DELETION	EXON_CODING	FRAME_SHIFT	3981	K1327fs		R18070588DN01
1	174218430	TG	T			Spta1	ENSMUST00000027817.7	DELETION	EXON_CODING	FRAME_SHIFT	4760	W1587fs		R18070588DN01
1	174218432	GG	G			Spta1	ENSMUST00000027817.7	DELETION	EXON_CODING	FRAME_SHIFT	4762	D1588fs		R18070588DN01
10	13535949	AT	A			Pex3	ENSMUST00000019945.14	DELETION	EXON_CODING	FRAME_SHIFT	449	N150fs		R18070588DN01
10	13535953	TT	T			Pex3	ENSMUST00000019945.14	DELETION	EXON_CODING	FRAME_SHIFT	445	K149fs		R18070588DN01
10	20250438	C	CTCTCCTCCTCG			Map7	ENSMUST00000116259.4	INSERTION	EXON_CODING	FRAME_SHIFT	595	L199fs		R18070588DN01
10	45381225	CC	C			Lin28b	ENSMUST00000079390.6	DELETION	EXON_CODING	FRAME_SHIFT	655	G219fs		R18070588DN01
10	54074486	GG	G			Man1a	ENSMUST00000003843.15	DELETION	EXON_CODING	FRAME_SHIFT	538	P180fs		R18070588DN01
10	103215192	TT	T			Lrriq1	ENSMUST00000166240.7	DELETION	EXON_CODING	FRAME_SHIFT	1697	E566fs		R18070588DN01
10	112272088	AC	A			Kcnc2	ENSMUST00000092175.3	DELETION	EXON_CODING	FRAME_SHIFT	384	H128fs	CpG: 42	R18070588DN01
11	4884034	GC	G			Nipsnap1	ENSMUST00000038570.8	DELETION	EXON_CODING	FRAME_SHIFT	286	P96fs		R18070588DN01
11	4884036	CC	C			Nipsnap1	ENSMUST00000038570.8	DELETION	EXON_CODING	FRAME_SHIFT	288	P96fs		R18070588DN01
11	5070271	CC	C			Ewsr1	ENSMUST00000102930.9	DELETION	EXON_CODING	FRAME_SHIFT	1902	M634fs		R18070588DN01
11	16954321	GA	G			Fbxo48	ENSMUST00000061327.1	DELETION	EXON_CODING	FRAME_SHIFT	473	E158fs		R18070588DN01
11	16954325	AA	A			Fbxo48	ENSMUST00000061327.1	DELETION	EXON_CODING	FRAME_SHIFT	477	K159fs		R18070588DN01
11	30454833	TC	T			4930505A04Rik	ENSMUST00000041763.13	DELETION	EXON_CODING	FRAME_SHIFT	68	R23fs		R18070588DN01
11	68988160	GGTTCAGAGGGTACTGCTCTGTGGGGTTCCCATCATCGTCTGCCCAGTGCAGAGGAACCAGGCCCTTGGCCTCGATCTTGGCTTGGAGTTCAGGAGAAGAAAATGCCATGTAGCCTGGAAGTGAAGGAGAAGAGAGTGAAGGCCAAGTTCCTTCAGGCCCAGCCCCAGCCCCAGCTTGCAAACCCTCCCCTGCCTTCCCAGCCTGACCTTCCCCGTGAGCACTCCACACGGGCAGCACAGAGCCTTCCATCCCTCGGAGCATCAGGGCTGGCCCCGGCTCCACACGTACGGTGGCCCATCGGGACTCGAACCGCCCAGACAGATTGTGGCGGAGCAGGAGGCCCGGCTGTGTTGGCTGGG	G			Pfas	ENSMUST00000021282.11	DELETION	EXON_CODING	FRAME_SHIFT	3551	S1184fs		R18070588DN01
11	73454197	TT	T			Olfr380	ENSMUST00000121209.2	DELETION	EXON_CODING	FRAME_SHIFT	13	N5fs		R18070588DN01
11	85822034	GA	G			Bcas3	ENSMUST00000108061.7	DELETION	EXON_CODING	FRAME_SHIFT	2718	G906fs		R18070588DN01
11	85822043	AA	A			Bcas3	ENSMUST00000108061.7	DELETION	EXON_CODING	FRAME_SHIFT	2727	K909fs		R18070588DN01
11	102020493	CT	C			Mpp3	ENSMUST00000107168.7	DELETION	EXON_CODING	FRAME_SHIFT	501	R167fs		R18070588DN01
11	120346501	GACTGAGTACTTGCGCTCAG	G			Actg1	ENSMUST00000071555.12	DELETION	EXON_CODING	FRAME_SHIFT	998	P333fs		R18070588DN01
13	59512398	CT	C			Agtpbp1	ENSMUST00000022040.13	DELETION	EXON_CODING	FRAME_SHIFT	1012	S338fs		R18070588DN01
13	59512401	TT	T			Agtpbp1	ENSMUST00000022040.13	DELETION	EXON_CODING	FRAME_SHIFT	1009	K337fs		R18070588DN01
13	108166389	GCATGTTGTCAG	G			Ercc8	ENSMUST00000054835.14	DELETION	EXON_CODING	FRAME_SHIFT	174	Y58fs		R18070588DN01
14	4840969	CT	C			Gm3269	ENSMUST00000166025.7	DELETION	EXON_CODING	FRAME_SHIFT	506	L169fs		R18070588DN01
14	6441690	CA	C			Gm3594	ENSMUST00000171784.7	DELETION	EXON_CODING	FRAME_SHIFT	506	L169fs		R18070588DN01
14	31227844	GG	G			Sema3g	ENSMUST00000090180.3	DELETION	EXON_CODING	FRAME_SHIFT	1982	G661fs		R18070588DN01
16	16767081	TT	T			Spag6l	ENSMUST00000023468.5	DELETION	EXON_CODING	FRAME_SHIFT	1201	K401fs		R18070588DN01
16	75541101	TT	T			Lipi	ENSMUST00000062721.10	DELETION	EXON_CODING	FRAME_SHIFT	1383	G461fs		R18070588DN01
17	24722472	A	AA			Ndufb10	ENSMUST00000045602.8	INSERTION	EXON_CODING	FRAME_SHIFT	336	A112fs		R18070588DN01
17	30644703	CATGAGGTACGTTTTTTTTTTTTTTTTTTTTTTTTTTTTTTTTTTTTTTTTTTTTTTTAAAGATTTATTTATTTATTATATGTAAGTACACTGTAGCTGTCTTCAGACACTCCAGAAGAGGGAGTCAGATCTTGTTACGGATGGTTGTTAGCCACCATGTGGTTGCTGGGATTTGAACTCTGGACCTTCGGAAGAGCAGTCGGGTGCTCTAACCCACTGAGCCATCTCACCAGCCCC	C	rs387664641	.	Dnah8	ENSMUST00000170651.1	DELETION	EXON_CODING	FRAME_SHIFT	836	H279fs		R18070588DN01
17	34199307	CACACTCG	C			Psmb8	ENSMUST00000025196.8	DELETION	EXON_CODING	FRAME_SHIFT	223	T75fs		R18070588DN01
17	35394432	GC	G			H2-Q5	ENSMUST00000172979.3	DELETION	EXON_CODING	FRAME_SHIFT	141	G47fs	CpG: 100	R18070588DN01
18	15832931	GA	G			Gm10036	ENSMUST00000079733.5	DELETION	EXON_CODING	FRAME_SHIFT	139	T47fs		R18070588DN01
19	13445651	TA	T			Olfr1471	ENSMUST00000217249.1	DELETION	EXON_CODING	FRAME_SHIFT	639	L213fs		R18070588DN01
19	13445653	AA	A			Olfr1471	ENSMUST00000217249.1	DELETION	EXON_CODING	FRAME_SHIFT	641	N214fs		R18070588DN01
19	39163352	CG	C			Cyp2c66	ENSMUST00000087234.2	DELETION	EXON_CODING	FRAME_SHIFT	511	G171fs		R18070588DN01
19	39163353	GG	G			Cyp2c66	ENSMUST00000087234.2	DELETION	EXON_CODING	FRAME_SHIFT	512	G171fs		R18070588DN01
19	41784328	T	TA			Arhgap19	ENSMUST00000026150.14	INSERTION	EXON_CODING	FRAME_SHIFT	925	K309fs		R18070588DN01
19	41784332	A	AA			Arhgap19	ENSMUST00000026150.14	INSERTION	EXON_CODING	FRAME_SHIFT	921	L307fs		R18070588DN01
2	21826511	TA	T			Gpr158	ENSMUST00000055946.7	DELETION	EXON_CODING	FRAME_SHIFT	2422	K808fs		R18070588DN01
2	21826515	AA	A			Gpr158	ENSMUST00000055946.7	DELETION	EXON_CODING	FRAME_SHIFT	2426	N809fs		R18070588DN01
2	24187190	GA	G			Il1f9	ENSMUST00000057567.2	DELETION	EXON_CODING	FRAME_SHIFT	14	E5fs		R18070588DN01
2	41435539	CT	C			Lrp1b	ENSMUST00000052550.12	DELETION	EXON_CODING	FRAME_SHIFT	2864	Q955fs		R18070588DN01
2	87149756	TT	T			Olfr1111	ENSMUST00000216378.1	DELETION	EXON_CODING	FRAME_SHIFT	903	L301fs		R18070588DN01
2	87833243	TT	T			Olfr1148	ENSMUST00000215230.1	DELETION	EXON_CODING	FRAME_SHIFT	204	F68fs		R18070588DN01
2	87846476	T	TTT			Olfr1150-ps1	ENSMUST00000121186.3	INSERTION	EXON_CODING	FRAME_SHIFT	204	F68fs		R18070588DN01
2	164408404	GC	G			Rbpjl	ENSMUST00000017151.1	DELETION	EXON_CODING	FRAME_SHIFT	476	A159fs		R18070588DN01
2	164408405	CC	C			Rbpjl	ENSMUST00000017151.1	DELETION	EXON_CODING	FRAME_SHIFT	477	A159fs		R18070588DN01
2	181588523	GTGAAGCAGGGCCAGGCCTCAGGCTTGTGGGGCTCCTGAATGCCCTGGACCCCAGGGGCATCCCCGATGCCTTTGCTACAGGATCCAGCCCACCATGGAGACCTGTCCTGGGTCCTGCCAGGCAGCCCCCACCTG	G			Zfp512b	ENSMUST00000108789.8	DELETION	EXON_CODING	FRAME_SHIFT	1409	P470fs		R18070588DN01
2	181588803	TGTGTGCATACACAGGATGGATAAGATATATGGGCCAACTACTGATTGATACCCTTGATTGATACCCTCAGTTCTAGAAGTGTTCAGCTAGCTGGGGTCTTACCT	T			Zfp512b	ENSMUST00000108789.8	DELETION	EXON_CODING	FRAME_SHIFT	1263	K421fs		R18070588DN01
2	181589289	TGCAAGTGGCAGGCAAGGTGAGATCCAGGCAAACCTCACCCGCTCCTGGCACAGCTGACAACCACCTCAAATGACCTCCCATACCT	T			Zfp512b	ENSMUST00000108789.8	DELETION	EXON_CODING	FRAME_SHIFT	982	R328fs		R18070588DN01
3	83046695	G	GG			Fgb	ENSMUST00000048246.4	INSERTION	EXON_CODING	FRAME_SHIFT	235	P79fs		R18070588DN01
4	25250638	TAACT	T			Ufl1	ENSMUST00000102994.9	DELETION	EXON_CODING	FRAME_SHIFT	2210	Q737fs		R18070588DN01
4	115121689	AA	A			Cyp4x1	ENSMUST00000051400.7	DELETION	EXON_CODING	FRAME_SHIFT	710	I237fs		R18070588DN01
4	115452765	A	AC			Cyp4a30b	ENSMUST00000119958.2	INSERTION	EXON_CODING	FRAME_SHIFT	162	A54fs		R18070588DN01
4	134286586	T	TCC			Pdik1l	ENSMUST00000105877.8	INSERTION	EXON_CODING	FRAME_SHIFT	60	G20fs		R18070588DN01
4	134286596	C	CCC			Pdik1l	ENSMUST00000105877.8	INSERTION	EXON_CODING	FRAME_SHIFT	50	W17fs		R18070588DN01
5	87980191	GT	G			Cabs1	ENSMUST00000008051.4	DELETION	EXON_CODING	FRAME_SHIFT	701	V234fs		R18070588DN01
5	109224481	AA	A			Vmn2r14	ENSMUST00000170341.2	DELETION	EXON_CODING	FRAME_SHIFT	141	G47fs		R18070588DN01
5	124083116	G	GTT			Abcb9	ENSMUST00000031354.10	INSERTION	EXON_CODING	FRAME_SHIFT	771	L257fs		R18070588DN01
5	131466085	TG	T			Auts2	ENSMUST00000187544.6	DELETION	EXON_CODING	FRAME_SHIFT	1029	P343fs		R18070588DN01
5	131466090	GG	G			Auts2	ENSMUST00000187544.6	DELETION	EXON_CODING	FRAME_SHIFT	1024	P342fs		R18070588DN01
5	135965725	GG	G			Ssc4d	ENSMUST00000111152.7	DELETION	EXON_CODING	FRAME_SHIFT	746	A249fs	CpG: 24	R18070588DN01
5	137613008	C	CC			Fbxo24	ENSMUST00000031732.13	INSERTION	EXON_CODING	FRAME_SHIFT	1519	G507fs		R18070588DN01
5	142961195	C	CA			Fscn1	ENSMUST00000031565.14	INSERTION	EXON_CODING	FRAME_SHIFT	747	G249fs	CpG: 121	R18070588DN01
6	52179274	CC	C			5730596B20Rik	ENSMUST00000070587.3	DELETION	EXON_CODING	FRAME_SHIFT	320	P107fs		R18070588DN01
6	125036456	CA	C			Zfp384	ENSMUST00000112427.7	DELETION	EXON_CODING	FRAME_SHIFT	1487	Q496fs		R18070588DN01
6	128568747	GT	G			A2ml1	ENSMUST00000060574.8	DELETION	EXON_CODING	FRAME_SHIFT	1415	N472fs		R18070588DN01
6	128568749	TT	T			A2ml1	ENSMUST00000060574.8	DELETION	EXON_CODING	FRAME_SHIFT	1413	L471fs		R18070588DN01
6	136807999	TCTTGGAATATCTACAGCTGACCTTAGGCTCCGGGCAATCTTGTATCGGCTACCCTAGTGCTGGGATTGCAGACTCGAACCACCCAGTTAACTACATCCTGGCAGCCAATCCCAACAAGTTTGAGGATGCCTGTGAACTATGTAAATTAGGACTAGAAATTTGAGCTTTTGATTGGGAGACATCTGGATGGGCGGGGGCTCTGCTTCCGCGAGCTGATTGGGTACGGTACCTGCCTGTCACGGGCGGCAGCGGCTGCAGTTTGGCGAGGCAGTTCCGGGGTGGCGCGCGTCGTCCCGGAACTGAGCGAGCCGGTGTTGGAGTTCCAGGCGCGGGGTCGAGCATGTCCGGGCGAGGCAAGCAGGGCGGTAAGGTGCGCGCCAAGGCCAAGTCGCGCTCGT…	T			H2afj	ENSMUST00000074556.6	DELETION	EXON_CODING	FRAME_SHIFT	-1			R18070588DN01
7	7563745	GG	G			Vmn2r33	ENSMUST00000165921.1	DELETION	EXON_CODING	FRAME_SHIFT	366	N122fs		R18070588DN01
7	9950389	TC	T			Vmn2r48	ENSMUST00000165611.1	DELETION	EXON_CODING	FRAME_SHIFT	371	R124fs		R18070588DN01
7	10715345	TT	T			Nlrp4b	ENSMUST00000117413.8	DELETION	EXON_CODING	FRAME_SHIFT	1475	L492fs		R18070588DN01
7	11756768	TT	T			Vmn1r73	ENSMUST00000226516.1	DELETION	EXON_CODING	FRAME_SHIFT	513	F171fs		R18070588DN01
7	19375098	GGATTCCCTGATAGTTGTAAAGGACCAATAATTCACAAGGACCAAGACAGCCCTCCCCGGGTTGCATGGGTCTATTTTCTCCTTTGAGCTAGCTGTGGGCGGGCTGGTGTCGCTGAAGCCCCTCCCTGTCGTCGTCCCCCCCCCCCCTCCAGGAGATGCGCTCAG	G			Ppp1r13l	ENSMUST00000047621.13	DELETION	EXON_CODING	FRAME_SHIFT	-1			R18070588DN01
7	29366596	GTC	G			Sipa1l3	ENSMUST00000085809.10	DELETION	EXON_CODING	FRAME_SHIFT	3330	Q1110fs		R18070588DN01
7	63106060	GC	G			Chrna7	ENSMUST00000032738.6	DELETION	EXON_CODING	FRAME_SHIFT	736	A246fs		R18070588DN01
7	85411691	GT	G			Vmn2r69	ENSMUST00000171213.2	DELETION	EXON_CODING	FRAME_SHIFT	683	N228fs		R18070588DN01
7	85411697	TT	T			Vmn2r69	ENSMUST00000171213.2	DELETION	EXON_CODING	FRAME_SHIFT	677	Q226fs		R18070588DN01
8	19126353	AT	A			Defb34	ENSMUST00000064475.3	DELETION	EXON_CODING	FRAME_SHIFT	60	H20fs		R18070588DN01
8	19126360	TT	T			Defb34	ENSMUST00000064475.3	DELETION	EXON_CODING	FRAME_SHIFT	67	F23fs		R18070588DN01
8	19126365	TT	T			Defb34	ENSMUST00000064475.3	DELETION	EXON_CODING	FRAME_SHIFT	72	F24fs		R18070588DN01
8	40794922	TGGTATACACAAGGATACCTCATCTGT	T			Adam20	ENSMUST00000056331.7	DELETION	EXON_CODING	FRAME_SHIFT	69	V23fs		R18070588DN01
8	46170119	A	AA			Cfap97	ENSMUST00000110376.7	INSERTION	EXON_CODING	FRAME_SHIFT	545	N182fs		R18070588DN01
8	85512144	GC	G			Gpt2	ENSMUST00000034136.11	DELETION	EXON_CODING	FRAME_SHIFT	606	G202fs		R18070588DN01
8	106603509	CC	C			Cdh1	ENSMUST00000000312.11	DELETION	EXON_CODING	FRAME_SHIFT	16	R6fs	CpG: 63	R18070588DN01
9	39795687	TT	T			Olfr969	ENSMUST00000213266.1	DELETION	EXON_CODING	FRAME_SHIFT	312	F104fs		R18070588DN01
9	44758675	GC	G			Arcn1	ENSMUST00000034607.9	DELETION	EXON_CODING	FRAME_SHIFT	538	A180fs		R18070588DN01
9	60680643	TT	T			Lrrc49	ENSMUST00000065603.11	DELETION	EXON_CODING	FRAME_SHIFT	252	T84fs		R18070588DN01
X	67921076	CT	C			4933436I01Rik	ENSMUST00000026325.1	DELETION	EXON_CODING	FRAME_SHIFT	175	S59fs		R18070588DN01
X	67921081	TT	T			4933436I01Rik	ENSMUST00000026325.1	DELETION	EXON_CODING	FRAME_SHIFT	170	K57fs		R18070588DN01
X	67921082	TT	T			4933436I01Rik	ENSMUST00000026325.1	DELETION	EXON_CODING	FRAME_SHIFT	169	K57fs		R18070588DN01
X	155575085	AG	A			Ptchd1	ENSMUST00000038665.5	DELETION	EXON_CODING	FRAME_SHIFT	1122	S374fs		R18070588DN01
X	155575086	GG	G			Ptchd1	ENSMUST00000038665.5	DELETION	EXON_CODING	FRAME_SHIFT	1121	S374fs		R18070588DN01
1	174218430	TG	T			Spta1	ENSMUST00000027817.7	DELETION	EXON_CODING	FRAME_SHIFT	4760	W1587fs		R18070589DN01
1	174218432	GG	G			Spta1	ENSMUST00000027817.7	DELETION	EXON_CODING	FRAME_SHIFT	4762	D1588fs		R18070589DN01
10	13535949	AT	A			Pex3	ENSMUST00000019945.14	DELETION	EXON_CODING	FRAME_SHIFT	449	N150fs		R18070589DN01
10	13535953	TT	T			Pex3	ENSMUST00000019945.14	DELETION	EXON_CODING	FRAME_SHIFT	445	K149fs		R18070589DN01
10	20250438	C	CTCTCCTCCTCG			Map7	ENSMUST00000116259.4	INSERTION	EXON_CODING	FRAME_SHIFT	595	L199fs		R18070589DN01
10	45381225	CC	C			Lin28b	ENSMUST00000079390.6	DELETION	EXON_CODING	FRAME_SHIFT	655	G219fs		R18070589DN01
10	103215192	TT	T			Lrriq1	ENSMUST00000166240.7	DELETION	EXON_CODING	FRAME_SHIFT	1697	E566fs		R18070589DN01
10	112272088	AC	A			Kcnc2	ENSMUST00000092175.3	DELETION	EXON_CODING	FRAME_SHIFT	384	H128fs	CpG: 42	R18070589DN01
11	4884034	GC	G			Nipsnap1	ENSMUST00000038570.8	DELETION	EXON_CODING	FRAME_SHIFT	286	P96fs		R18070589DN01
11	4884036	CC	C			Nipsnap1	ENSMUST00000038570.8	DELETION	EXON_CODING	FRAME_SHIFT	288	P96fs		R18070589DN01
11	5070271	CC	C			Ewsr1	ENSMUST00000102930.9	DELETION	EXON_CODING	FRAME_SHIFT	1902	M634fs		R18070589DN01
11	16954321	GA	G			Fbxo48	ENSMUST00000061327.1	DELETION	EXON_CODING	FRAME_SHIFT	473	E158fs		R18070589DN01
11	16954325	AA	A			Fbxo48	ENSMUST00000061327.1	DELETION	EXON_CODING	FRAME_SHIFT	477	K159fs		R18070589DN01
11	30454833	TC	T			4930505A04Rik	ENSMUST00000041763.13	DELETION	EXON_CODING	FRAME_SHIFT	68	R23fs		R18070589DN01
11	68988160	GGTTCAGAGGGTACTGCTCTGTGGGGTTCCCATCATCGTCTGCCCAGTGCAGAGGAACCAGGCCCTTGGCCTCGATCTTGGCTTGGAGTTCAGGAGAAGAAAATGCCATGTAGCCTGGAAGTGAAGGAGAAGAGAGTGAAGGCCAAGTTCCTTCAGGCCCAGCCCCAGCCCCAGCTTGCAAACCCTCCCCTGCCTTCCCAGCCTGACCTTCCCCGTGAGCACTCCACACGGGCAGCACAGAGCCTTCCATCCCTCGGAGCATCAGGGCTGGCCCCGGCTCCACACGTACGGTGGCCCATCGGGACTCGAACCGCCCAGACAGATTGTGGCGGAGCAGGAGGCCCGGCTGTGTTGGCTGGG	G			Pfas	ENSMUST00000021282.11	DELETION	EXON_CODING	FRAME_SHIFT	3551	S1184fs		R18070589DN01
11	73454197	TT	T			Olfr380	ENSMUST00000121209.2	DELETION	EXON_CODING	FRAME_SHIFT	13	N5fs		R18070589DN01
11	85822034	GA	G			Bcas3	ENSMUST00000108061.7	DELETION	EXON_CODING	FRAME_SHIFT	2718	G906fs		R18070589DN01
11	85822043	AA	A			Bcas3	ENSMUST00000108061.7	DELETION	EXON_CODING	FRAME_SHIFT	2727	K909fs		R18070589DN01
11	102020493	CT	C			Mpp3	ENSMUST00000107168.7	DELETION	EXON_CODING	FRAME_SHIFT	501	R167fs		R18070589DN01
11	120346501	GACTGAGTACTTGCGCTCAG	G			Actg1	ENSMUST00000071555.12	DELETION	EXON_CODING	FRAME_SHIFT	998	P333fs		R18070589DN01
13	59512398	CT	C			Agtpbp1	ENSMUST00000022040.13	DELETION	EXON_CODING	FRAME_SHIFT	1012	S338fs		R18070589DN01
13	59512401	TT	T			Agtpbp1	ENSMUST00000022040.13	DELETION	EXON_CODING	FRAME_SHIFT	1009	K337fs		R18070589DN01
13	108166389	GCATGTTGTCAG	G			Ercc8	ENSMUST00000054835.14	DELETION	EXON_CODING	FRAME_SHIFT	174	Y58fs		R18070589DN01
14	4840969	CT	C			Gm3269	ENSMUST00000166025.7	DELETION	EXON_CODING	FRAME_SHIFT	506	L169fs		R18070589DN01
14	6441690	CA	C			Gm3594	ENSMUST00000171784.7	DELETION	EXON_CODING	FRAME_SHIFT	506	L169fs		R18070589DN01
14	31227844	GG	G			Sema3g	ENSMUST00000090180.3	DELETION	EXON_CODING	FRAME_SHIFT	1982	G661fs		R18070589DN01
16	16767081	TT	T			Spag6l	ENSMUST00000023468.5	DELETION	EXON_CODING	FRAME_SHIFT	1201	K401fs		R18070589DN01
16	75541101	TT	T			Lipi	ENSMUST00000062721.10	DELETION	EXON_CODING	FRAME_SHIFT	1383	G461fs		R18070589DN01
17	24722472	A	AA			Ndufb10	ENSMUST00000045602.8	INSERTION	EXON_CODING	FRAME_SHIFT	336	A112fs		R18070589DN01
17	30644703	CATGAGGTACGTTTTTTTTTTTTTTTTTTTTTTTTTTTTTTTTTTTTTTTTTTTTTTTAAAGATTTATTTATTTATTATATGTAAGTACACTGTAGCTGTCTTCAGACACTCCAGAAGAGGGAGTCAGATCTTGTTACGGATGGTTGTTAGCCACCATGTGGTTGCTGGGATTTGAACTCTGGACCTTCGGAAGAGCAGTCGGGTGCTCTAACCCACTGAGCCATCTCACCAGCCCC	C	rs387664641	.	Dnah8	ENSMUST00000170651.1	DELETION	EXON_CODING	FRAME_SHIFT	836	H279fs		R18070589DN01
17	34199307	CACACTCG	C			Psmb8	ENSMUST00000025196.8	DELETION	EXON_CODING	FRAME_SHIFT	223	T75fs		R18070589DN01
17	35394432	GC	G			H2-Q5	ENSMUST00000172979.3	DELETION	EXON_CODING	FRAME_SHIFT	141	G47fs	CpG: 100	R18070589DN01
18	15832931	GA	G			Gm10036	ENSMUST00000079733.5	DELETION	EXON_CODING	FRAME_SHIFT	139	T47fs		R18070589DN01
19	11511777	T	TGTGT			Gm8369	ENSMUST00000079855.10	INSERTION	EXON_CODING	FRAME_SHIFT	427	C143fs		R18070589DN01
19	13445651	TA	T			Olfr1471	ENSMUST00000217249.1	DELETION	EXON_CODING	FRAME_SHIFT	639	L213fs		R18070589DN01
19	13445653	AA	A			Olfr1471	ENSMUST00000217249.1	DELETION	EXON_CODING	FRAME_SHIFT	641	N214fs		R18070589DN01
19	39163352	CG	C			Cyp2c66	ENSMUST00000087234.2	DELETION	EXON_CODING	FRAME_SHIFT	511	G171fs		R18070589DN01
19	39163353	GG	G			Cyp2c66	ENSMUST00000087234.2	DELETION	EXON_CODING	FRAME_SHIFT	512	G171fs		R18070589DN01
19	41784328	T	TA			Arhgap19	ENSMUST00000026150.14	INSERTION	EXON_CODING	FRAME_SHIFT	925	K309fs		R18070589DN01
19	41784332	A	AA			Arhgap19	ENSMUST00000026150.14	INSERTION	EXON_CODING	FRAME_SHIFT	921	L307fs		R18070589DN01
2	21826515	AA	A			Gpr158	ENSMUST00000055946.7	DELETION	EXON_CODING	FRAME_SHIFT	2426	N809fs		R18070589DN01
2	27180981	GG	G			Dbh	ENSMUST00000000910.6	DELETION	EXON_CODING	FRAME_SHIFT	1452	G484fs		R18070589DN01
2	41435539	CT	C			Lrp1b	ENSMUST00000052550.12	DELETION	EXON_CODING	FRAME_SHIFT	2864	Q955fs		R18070589DN01
2	87149750	AT	A			Olfr1111	ENSMUST00000216378.1	DELETION	EXON_CODING	FRAME_SHIFT	909	K303fs		R18070589DN01
2	87149756	TT	T			Olfr1111	ENSMUST00000216378.1	DELETION	EXON_CODING	FRAME_SHIFT	903	L301fs		R18070589DN01
2	87833243	TT	T			Olfr1148	ENSMUST00000215230.1	DELETION	EXON_CODING	FRAME_SHIFT	204	F68fs		R18070589DN01
2	87846476	T	TTT			Olfr1150-ps1	ENSMUST00000121186.3	INSERTION	EXON_CODING	FRAME_SHIFT	204	F68fs		R18070589DN01
2	98662487	CACATTTTTCACGTA	C			Gm10801	ENSMUST00000099684.3	DELETION	EXON_CODING	FRAME_SHIFT	252	S84fs		R18070589DN01
2	164408404	GC	G			Rbpjl	ENSMUST00000017151.1	DELETION	EXON_CODING	FRAME_SHIFT	476	A159fs		R18070589DN01
2	164408405	CC	C			Rbpjl	ENSMUST00000017151.1	DELETION	EXON_CODING	FRAME_SHIFT	477	A159fs		R18070589DN01
2	181588523	GTGAAGCAGGGCCAGGCCTCAGGCTTGTGGGGCTCCTGAATGCCCTGGACCCCAGGGGCATCCCCGATGCCTTTGCTACAGGATCCAGCCCACCATGGAGACCTGTCCTGGGTCCTGCCAGGCAGCCCCCACCTG	G			Zfp512b	ENSMUST00000108789.8	DELETION	EXON_CODING	FRAME_SHIFT	1409	P470fs		R18070589DN01
2	181588803	TGTGTGCATACACAGGATGGATAAGATATATGGGCCAACTACTGATTGATACCCTTGATTGATACCCTCAGTTCTAGAAGTGTTCAGCTAGCTGGGGTCTTACCT	T			Zfp512b	ENSMUST00000108789.8	DELETION	EXON_CODING	FRAME_SHIFT	1263	K421fs		R18070589DN01
2	181589289	TGCAAGTGGCAGGCAAGGTGAGATCCAGGCAAACCTCACCCGCTCCTGGCACAGCTGACAACCACCTCAAATGACCTCCCATACCT	T			Zfp512b	ENSMUST00000108789.8	DELETION	EXON_CODING	FRAME_SHIFT	982	R328fs		R18070589DN01
3	83046695	G	GG			Fgb	ENSMUST00000048246.4	INSERTION	EXON_CODING	FRAME_SHIFT	235	P79fs		R18070589DN01
4	25250635	GACTA	G			Ufl1	ENSMUST00000102994.9	DELETION	EXON_CODING	FRAME_SHIFT	2213	L738fs		R18070589DN01
4	25250638	TAACT	T			Ufl1	ENSMUST00000102994.9	DELETION	EXON_CODING	FRAME_SHIFT	2210	Q737fs		R18070589DN01
4	115121689	AA	A			Cyp4x1	ENSMUST00000051400.7	DELETION	EXON_CODING	FRAME_SHIFT	710	I237fs		R18070589DN01
4	115452773	C	CC			Cyp4a30b	ENSMUST00000119958.2	INSERTION	EXON_CODING	FRAME_SHIFT	170	P57fs		R18070589DN01
4	134286586	T	TCC			Pdik1l	ENSMUST00000105877.8	INSERTION	EXON_CODING	FRAME_SHIFT	60	G20fs		R18070589DN01
4	134286596	C	CCC			Pdik1l	ENSMUST00000105877.8	INSERTION	EXON_CODING	FRAME_SHIFT	50	W17fs		R18070589DN01
5	21846238	GT	G			Slc26a5	ENSMUST00000030878.7	DELETION	EXON_CODING	FRAME_SHIFT	276	V92fs		R18070589DN01
5	87980191	GT	G			Cabs1	ENSMUST00000008051.4	DELETION	EXON_CODING	FRAME_SHIFT	701	V234fs		R18070589DN01
5	124083116	G	GTT			Abcb9	ENSMUST00000031354.10	INSERTION	EXON_CODING	FRAME_SHIFT	771	L257fs		R18070589DN01
5	131466085	TG	T			Auts2	ENSMUST00000187544.6	DELETION	EXON_CODING	FRAME_SHIFT	1029	P343fs		R18070589DN01
5	131466090	GG	G			Auts2	ENSMUST00000187544.6	DELETION	EXON_CODING	FRAME_SHIFT	1024	P342fs		R18070589DN01
5	135965725	GG	G			Ssc4d	ENSMUST00000111152.7	DELETION	EXON_CODING	FRAME_SHIFT	746	A249fs	CpG: 24	R18070589DN01
5	137613008	C	CC			Fbxo24	ENSMUST00000031732.13	INSERTION	EXON_CODING	FRAME_SHIFT	1519	G507fs		R18070589DN01
5	142961195	C	CA			Fscn1	ENSMUST00000031565.14	INSERTION	EXON_CODING	FRAME_SHIFT	747	G249fs	CpG: 121	R18070589DN01
6	128568747	GT	G			A2ml1	ENSMUST00000060574.8	DELETION	EXON_CODING	FRAME_SHIFT	1415	N472fs		R18070589DN01
6	128568749	TT	T			A2ml1	ENSMUST00000060574.8	DELETION	EXON_CODING	FRAME_SHIFT	1413	L471fs		R18070589DN01
6	136807999	TCTTGGAATATCTACAGCTGACCTTAGGCTCCGGGCAATCTTGTATCGGCTACCCTAGTGCTGGGATTGCAGACTCGAACCACCCAGTTAACTACATCCTGGCAGCCAATCCCAACAAGTTTGAGGATGCCTGTGAACTATGTAAATTAGGACTAGAAATTTGAGCTTTTGATTGGGAGACATCTGGATGGGCGGGGGCTCTGCTTCCGCGAGCTGATTGGGTACGGTACCTGCCTGTCACGGGCGGCAGCGGCTGCAGTTTGGCGAGGCAGTTCCGGGGTGGCGCGCGTCGTCCCGGAACTGAGCGAGCCGGTGTTGGAGTTCCAGGCGCGGGGTCGAGCATGTCCGGGCGAGGCAAGCAGGGCGGTAAGGTGCGCGCCAAGGCCAAGTCGCGCTCGT…	T			H2afj	ENSMUST00000074556.6	DELETION	EXON_CODING	FRAME_SHIFT	-1			R18070589DN01
7	7563745	GG	G			Vmn2r33	ENSMUST00000165921.1	DELETION	EXON_CODING	FRAME_SHIFT	366	N122fs		R18070589DN01
7	9950389	TC	T			Vmn2r48	ENSMUST00000165611.1	DELETION	EXON_CODING	FRAME_SHIFT	371	R124fs		R18070589DN01
7	10715345	TT	T			Nlrp4b	ENSMUST00000117413.8	DELETION	EXON_CODING	FRAME_SHIFT	1475	L492fs		R18070589DN01
7	11756768	TT	T			Vmn1r73	ENSMUST00000226516.1	DELETION	EXON_CODING	FRAME_SHIFT	513	F171fs		R18070589DN01
7	29366597	TCT	T			Sipa1l3	ENSMUST00000085809.10	DELETION	EXON_CODING	FRAME_SHIFT	3329	Q1110fs		R18070589DN01
7	63106060	GC	G			Chrna7	ENSMUST00000032738.6	DELETION	EXON_CODING	FRAME_SHIFT	736	A246fs		R18070589DN01
7	85411691	GT	G			Vmn2r69	ENSMUST00000171213.2	DELETION	EXON_CODING	FRAME_SHIFT	683	N228fs		R18070589DN01
7	85411697	TT	T			Vmn2r69	ENSMUST00000171213.2	DELETION	EXON_CODING	FRAME_SHIFT	677	Q226fs		R18070589DN01
8	19126353	AT	A			Defb34	ENSMUST00000064475.3	DELETION	EXON_CODING	FRAME_SHIFT	60	H20fs		R18070589DN01
8	19126360	TT	T			Defb34	ENSMUST00000064475.3	DELETION	EXON_CODING	FRAME_SHIFT	67	F23fs		R18070589DN01
8	19126365	TT	T			Defb34	ENSMUST00000064475.3	DELETION	EXON_CODING	FRAME_SHIFT	72	F24fs		R18070589DN01
8	21930043	CA	C			Defb15	ENSMUST00000062586.2	DELETION	EXON_CODING	FRAME_SHIFT	66	F22fs		R18070589DN01
8	40794922	TGGTATACACAAGGATACCTCATCTGT	T			Adam20	ENSMUST00000056331.7	DELETION	EXON_CODING	FRAME_SHIFT	69	V23fs		R18070589DN01
8	46170119	A	AA			Cfap97	ENSMUST00000110376.7	INSERTION	EXON_CODING	FRAME_SHIFT	545	N182fs		R18070589DN01
8	85512144	GC	G			Gpt2	ENSMUST00000034136.11	DELETION	EXON_CODING	FRAME_SHIFT	606	G202fs		R18070589DN01
9	39795687	TT	T			Olfr969	ENSMUST00000213266.1	DELETION	EXON_CODING	FRAME_SHIFT	312	F104fs		R18070589DN01
9	44758675	GC	G			Arcn1	ENSMUST00000034607.9	DELETION	EXON_CODING	FRAME_SHIFT	538	A180fs		R18070589DN01
9	60680643	TT	T			Lrrc49	ENSMUST00000065603.11	DELETION	EXON_CODING	FRAME_SHIFT	252	T84fs		R18070589DN01
X	67921076	CT	C			4933436I01Rik	ENSMUST00000026325.1	DELETION	EXON_CODING	FRAME_SHIFT	175	S59fs		R18070589DN01
X	67921081	TT	T			4933436I01Rik	ENSMUST00000026325.1	DELETION	EXON_CODING	FRAME_SHIFT	170	K57fs		R18070589DN01
X	67921082	TT	T			4933436I01Rik	ENSMUST00000026325.1	DELETION	EXON_CODING	FRAME_SHIFT	169	K57fs		R18070589DN01
X	155575085	AG	A			Ptchd1	ENSMUST00000038665.5	DELETION	EXON_CODING	FRAME_SHIFT	1122	S374fs		R18070589DN01
X	155575086	GG	G			Ptchd1	ENSMUST00000038665.5	DELETION	EXON_CODING	FRAME_SHIFT	1121	S374fs		R18070589DN01
1	4347015	CT	C			Rp1	ENSMUST00000027032.5	DELETION	EXON_CODING	FRAME_SHIFT	3872	E1291fs		R18070598DN01
1	172254890	TACAT	T			Atp1a4	ENSMUST00000111243.1	DELETION	EXON_CODING	FRAME_SHIFT	380	H127fs		R18070598DN01
1	174218430	TG	T			Spta1	ENSMUST00000027817.7	DELETION	EXON_CODING	FRAME_SHIFT	4760	W1587fs		R18070598DN01
1	174218432	GG	G			Spta1	ENSMUST00000027817.7	DELETION	EXON_CODING	FRAME_SHIFT	4762	D1588fs		R18070598DN01
10	20250438	C	CTCTCCTCCTCG			Map7	ENSMUST00000116259.4	INSERTION	EXON_CODING	FRAME_SHIFT	595	L199fs		R18070598DN01
10	52025219	TC	T			Vgll2	ENSMUST00000163017.9	DELETION	EXON_CODING	FRAME_SHIFT	245	S82fs		R18070598DN01
10	52025220	CC	C			Vgll2	ENSMUST00000163017.9	DELETION	EXON_CODING	FRAME_SHIFT	246	S82fs		R18070598DN01
10	62839912	CC	C			Tet1	ENSMUST00000174189.1	DELETION	EXON_CODING	FRAME_SHIFT	2383	G795fs		R18070598DN01
11	16954321	GA	G			Fbxo48	ENSMUST00000061327.1	DELETION	EXON_CODING	FRAME_SHIFT	473	E158fs		R18070598DN01
11	16954325	AA	A			Fbxo48	ENSMUST00000061327.1	DELETION	EXON_CODING	FRAME_SHIFT	477	K159fs		R18070598DN01
11	68988160	GGTTCAGAGGGTACTGCTCTGTGGGGTTCCCATCATCGTCTGCCCAGTGCAGAGGAACCAGGCCCTTGGCCTCGATCTTGGCTTGGAGTTCAGGAGAAGAAAATGCCATGTAGCCTGGAAGTGAAGGAGAAGAGAGTGAAGGCCAAGTTCCTTCAGGCCCAGCCCCAGCCCCAGCTTGCAAACCCTCCCCTGCCTTCCCAGCCTGACCTTCCCCGTGAGCACTCCACACGGGCAGCACAGAGCCTTCCATCCCTCGGAGCATCAGGGCTGGCCCCGGCTCCACACGTACGGTGGCCCATCGGGACTCGAACCGCCCAGACAGATTGTGGCGGAGCAGGAGGCCCGGCTGTGTTGGCTGGG	G			Pfas	ENSMUST00000021282.11	DELETION	EXON_CODING	FRAME_SHIFT	3551	S1184fs		R18070598DN01
11	73454197	TT	T			Olfr380	ENSMUST00000121209.2	DELETION	EXON_CODING	FRAME_SHIFT	13	N5fs		R18070598DN01
11	102020493	CT	C			Mpp3	ENSMUST00000107168.7	DELETION	EXON_CODING	FRAME_SHIFT	501	R167fs		R18070598DN01
13	93620239	TA	T			Bhmt	ENSMUST00000099309.5	DELETION	EXON_CODING	FRAME_SHIFT	879	V293fs		R18070598DN01
13	93620240	AA	A			Bhmt	ENSMUST00000099309.5	DELETION	EXON_CODING	FRAME_SHIFT	878	V293fs		R18070598DN01
13	102735503	T	TG			Mast4	ENSMUST00000167058.7	INSERTION	EXON_CODING	FRAME_SHIFT	7356	P2452fs		R18070598DN01
13	102735509	G	GG			Mast4	ENSMUST00000167058.7	INSERTION	EXON_CODING	FRAME_SHIFT	7350	A2450fs		R18070598DN01
13	110398119	ACA	A			Plk2	ENSMUST00000022212.8	DELETION	EXON_CODING	FRAME_SHIFT	1146	H382fs		R18070598DN01
14	19798519	AA	A			Nid2	ENSMUST00000022340.4	DELETION	EXON_CODING	FRAME_SHIFT	2987	N996fs		R18070598DN01
14	50515923	AA	A			Olfr742	ENSMUST00000217437.1	DELETION	EXON_CODING	FRAME_SHIFT	719	K240fs		R18070598DN01
14	66869284	TT	T			Gm5464	ENSMUST00000100453.1	DELETION	EXON_CODING	FRAME_SHIFT	370	C124fs		R18070598DN01
15	76176437	G	GG			Plec	ENSMUST00000073418.12	INSERTION	EXON_CODING	FRAME_SHIFT	9809	P3270fs		R18070598DN01
15	89144256	GG	G			Mapk11	ENSMUST00000088823.4	DELETION	EXON_CODING	FRAME_SHIFT	899	A300fs		R18070598DN01
16	15708768	CA	C			Prkdc	ENSMUST00000023352.8	DELETION	EXON_CODING	FRAME_SHIFT	3903	A1301fs		R18070598DN01
16	15708769	AA	A			Prkdc	ENSMUST00000023352.8	DELETION	EXON_CODING	FRAME_SHIFT	3904	T1302fs		R18070598DN01
16	16767076	CT	C			Spag6l	ENSMUST00000023468.5	DELETION	EXON_CODING	FRAME_SHIFT	1206	K402fs		R18070598DN01
16	16767081	TT	T			Spag6l	ENSMUST00000023468.5	DELETION	EXON_CODING	FRAME_SHIFT	1201	K401fs		R18070598DN01
17	18185142	AA	A			Vmn2r92	ENSMUST00000169686.2	DELETION	EXON_CODING	FRAME_SHIFT	2548	T850fs		R18070598DN01
17	30644703	CATGAGGTACGTTTTTTTTTTTTTTTTTTTTTTTTTTTTTTTTTTTTTTTTTTTTTTTAAAGATTTATTTATTTATTATATGTAAGTACACTGTAGCTGTCTTCAGACACTCCAGAAGAGGGAGTCAGATCTTGTTACGGATGGTTGTTAGCCACCATGTGGTTGCTGGGATTTGAACTCTGGACCTTCGGAAGAGCAGTCGGGTGCTCTAACCCACTGAGCCATCTCACCAGCCCC	C	rs387664641	.	Dnah8	ENSMUST00000170651.1	DELETION	EXON_CODING	FRAME_SHIFT	836	H279fs		R18070598DN01
17	38305408	AA	A			Olfr137	ENSMUST00000213505.1	DELETION	EXON_CODING	FRAME_SHIFT	51	G17fs		R18070598DN01
19	41784328	T	TA			Arhgap19	ENSMUST00000026150.14	INSERTION	EXON_CODING	FRAME_SHIFT	925	K309fs		R18070598DN01
19	41784332	A	AA			Arhgap19	ENSMUST00000026150.14	INSERTION	EXON_CODING	FRAME_SHIFT	921	L307fs		R18070598DN01
19	42563958	AG	A			R3hcc1l	ENSMUST00000026188.9	DELETION	EXON_CODING	FRAME_SHIFT	1394	S465fs		R18070598DN01
19	43956501	GA	G			Cpn1	ENSMUST00000026210.4	DELETION	EXON_CODING	FRAME_SHIFT	1365	G455fs		R18070598DN01
2	76809959	TT	T			Ttn	ENSMUST00000099981.8	DELETION	EXON_CODING	FRAME_SHIFT	41303	E13768fs		R18070598DN01
2	85591339	TT	T			Olfr998	ENSMUST00000215083.2	DELETION	EXON_CODING	FRAME_SHIFT	799	S267fs		R18070598DN01
2	86828976	TT	T			Olfr1094	ENSMUST00000217509.1	DELETION	EXON_CODING	FRAME_SHIFT	224	L75fs		R18070598DN01
2	87833243	TT	T			Olfr1148	ENSMUST00000215230.1	DELETION	EXON_CODING	FRAME_SHIFT	204	F68fs		R18070598DN01
2	89493687	AA	A			Olfr1242	ENSMUST00000216001.1	DELETION	EXON_CODING	FRAME_SHIFT	623	I208fs		R18070598DN01
2	92953623	AA	A			Syt13	ENSMUST00000028648.2	DELETION	EXON_CODING	FRAME_SHIFT	1238	N413fs		R18070598DN01
2	154546708	GT	G			Necab3	ENSMUST00000000895.12	DELETION	EXON_CODING	FRAME_SHIFT	711	E237fs		R18070598DN01
2	154546709	TT	T			Necab3	ENSMUST00000000895.12	DELETION	EXON_CODING	FRAME_SHIFT	710	E237fs		R18070598DN01
2	164408404	GC	G			Rbpjl	ENSMUST00000017151.1	DELETION	EXON_CODING	FRAME_SHIFT	476	A159fs		R18070598DN01
2	164408405	CC	C			Rbpjl	ENSMUST00000017151.1	DELETION	EXON_CODING	FRAME_SHIFT	477	A159fs		R18070598DN01
2	181588523	GTGAAGCAGGGCCAGGCCTCAGGCTTGTGGGGCTCCTGAATGCCCTGGACCCCAGGGGCATCCCCGATGCCTTTGCTACAGGATCCAGCCCACCATGGAGACCTGTCCTGGGTCCTGCCAGGCAGCCCCCACCTG	G			Zfp512b	ENSMUST00000108789.8	DELETION	EXON_CODING	FRAME_SHIFT	1409	P470fs		R18070598DN01
2	181588803	TGTGTGCATACACAGGATGGATAAGATATATGGGCCAACTACTGATTGATACCCTTGATTGATACCCTCAGTTCTAGAAGTGTTCAGCTAGCTGGGGTCTTACCT	T			Zfp512b	ENSMUST00000108789.8	DELETION	EXON_CODING	FRAME_SHIFT	1263	K421fs		R18070598DN01
2	181589289	TGCAAGTGGCAGGCAAGGTGAGATCCAGGCAAACCTCACCCGCTCCTGGCACAGCTGACAACCACCTCAAATGACCTCCCATACCT	T			Zfp512b	ENSMUST00000108789.8	DELETION	EXON_CODING	FRAME_SHIFT	982	R328fs		R18070598DN01
3	59275821	CT	C			Med12l	ENSMUST00000164225.5	DELETION	EXON_CODING	FRAME_SHIFT	5644	S1882fs		R18070598DN01
4	25250635	GACTA	G			Ufl1	ENSMUST00000102994.9	DELETION	EXON_CODING	FRAME_SHIFT	2213	L738fs		R18070598DN01
4	25250638	TAACT	T			Ufl1	ENSMUST00000102994.9	DELETION	EXON_CODING	FRAME_SHIFT	2210	Q737fs		R18070598DN01
4	115452765	AC	A			Cyp4a30b	ENSMUST00000119958.2	DELETION	EXON_CODING	FRAME_SHIFT	163	P55fs		R18070598DN01
4	115452774	CC	C			Cyp4a30b	ENSMUST00000119958.2	DELETION	EXON_CODING	FRAME_SHIFT	172	Q58fs		R18070598DN01
4	134286586	T	TCC			Pdik1l	ENSMUST00000105877.8	INSERTION	EXON_CODING	FRAME_SHIFT	60	G20fs		R18070598DN01
4	134286596	C	CCC			Pdik1l	ENSMUST00000105877.8	INSERTION	EXON_CODING	FRAME_SHIFT	50	W17fs		R18070598DN01
5	9570603	AC	A			Grm3	ENSMUST00000004076.4	DELETION	EXON_CODING	FRAME_SHIFT	639	V213fs		R18070598DN01
5	87331343	TC	T			Ugt2a3	ENSMUST00000031195.2	DELETION	EXON_CODING	FRAME_SHIFT	744	K248fs		R18070598DN01
5	87980191	GT	G			Cabs1	ENSMUST00000008051.4	DELETION	EXON_CODING	FRAME_SHIFT	701	V234fs		R18070598DN01
5	124083116	G	GTT			Abcb9	ENSMUST00000031354.10	INSERTION	EXON_CODING	FRAME_SHIFT	771	L257fs		R18070598DN01
5	137613008	C	CC			Fbxo24	ENSMUST00000031732.13	INSERTION	EXON_CODING	FRAME_SHIFT	1519	G507fs		R18070598DN01
5	142164463	CC	C			Sdk1	ENSMUST00000085774.10	DELETION	EXON_CODING	FRAME_SHIFT	5361	P1787fs		R18070598DN01
6	16835285	T	TT			Tfec	ENSMUST00000031533.10	INSERTION	EXON_CODING	FRAME_SHIFT	493	K165fs		R18070598DN01
6	67017548	GA	G			Gng12	ENSMUST00000204511.2	DELETION	EXON_CODING	FRAME_SHIFT	212	E71fs		R18070598DN01
6	67017551	AA	A			Gng12	ENSMUST00000204511.2	DELETION	EXON_CODING	FRAME_SHIFT	215	N72fs		R18070598DN01
6	118654413	GC	G			Cacna1c	ENSMUST00000112793.9	DELETION	EXON_CODING	FRAME_SHIFT	3473	G1158fs		R18070598DN01
6	118654415	CC	C			Cacna1c	ENSMUST00000112793.9	DELETION	EXON_CODING	FRAME_SHIFT	3471	K1157fs		R18070598DN01
6	128568747	GT	G			A2ml1	ENSMUST00000060574.8	DELETION	EXON_CODING	FRAME_SHIFT	1415	N472fs		R18070598DN01
6	128568749	TT	T			A2ml1	ENSMUST00000060574.8	DELETION	EXON_CODING	FRAME_SHIFT	1413	L471fs		R18070598DN01
6	133055002	A	AAA			Tas2r140	ENSMUST00000095391.2	INSERTION	EXON_CODING	FRAME_SHIFT	792	N264fs		R18070598DN01
6	136807999	TCTTGGAATATCTACAGCTGACCTTAGGCTCCGGGCAATCTTGTATCGGCTACCCTAGTGCTGGGATTGCAGACTCGAACCACCCAGTTAACTACATCCTGGCAGCCAATCCCAACAAGTTTGAGGATGCCTGTGAACTATGTAAATTAGGACTAGAAATTTGAGCTTTTGATTGGGAGACATCTGGATGGGCGGGGGCTCTGCTTCCGCGAGCTGATTGGGTACGGTACCTGCCTGTCACGGGCGGCAGCGGCTGCAGTTTGGCGAGGCAGTTCCGGGGTGGCGCGCGTCGTCCCGGAACTGAGCGAGCCGGTGTTGGAGTTCCAGGCGCGGGGTCGAGCATGTCCGGGCGAGGCAAGCAGGGCGGTAAGGTGCGCGCCAAGGCCAAGTCGCGCTCGT…	T			H2afj	ENSMUST00000074556.6	DELETION	EXON_CODING	FRAME_SHIFT	-1			R18070598DN01
7	7563745	GG	G			Vmn2r33	ENSMUST00000165921.1	DELETION	EXON_CODING	FRAME_SHIFT	366	N122fs		R18070598DN01
7	9950389	TC	T			Vmn2r48	ENSMUST00000165611.1	DELETION	EXON_CODING	FRAME_SHIFT	371	R124fs		R18070598DN01
7	30583700	C	CT			Kmt2b	ENSMUST00000006470.13	INSERTION	EXON_CODING	FRAME_SHIFT	3073	G1025fs		R18070598DN01
7	30583706	T	TT			Kmt2b	ENSMUST00000006470.13	INSERTION	EXON_CODING	FRAME_SHIFT	3067	K1023fs		R18070598DN01
7	85411691	GT	G			Vmn2r69	ENSMUST00000171213.2	DELETION	EXON_CODING	FRAME_SHIFT	683	N228fs		R18070598DN01
7	85411697	TT	T			Vmn2r69	ENSMUST00000171213.2	DELETION	EXON_CODING	FRAME_SHIFT	677	Q226fs		R18070598DN01
7	109545129	AAA	A			St5	ENSMUST00000077909.8	DELETION	EXON_CODING	FRAME_SHIFT	1566	S522fs		R18070598DN01
7	123171345	A	AG			Tnrc6a	ENSMUST00000094053.6	INSERTION	EXON_CODING	FRAME_SHIFT	2357	Q786fs		R18070598DN01
7	123171350	G	GG			Tnrc6a	ENSMUST00000094053.6	INSERTION	EXON_CODING	FRAME_SHIFT	2362	G788fs		R18070598DN01
7	140493187	TC	T			Olfr535	ENSMUST00000217235.1	DELETION	EXON_CODING	FRAME_SHIFT	549	I183fs		R18070598DN01
7	140493192	CC	C			Olfr535	ENSMUST00000217235.1	DELETION	EXON_CODING	FRAME_SHIFT	554	P185fs		R18070598DN01
8	19126353	AT	A			Defb34	ENSMUST00000064475.3	DELETION	EXON_CODING	FRAME_SHIFT	60	H20fs		R18070598DN01
8	19126360	TT	T			Defb34	ENSMUST00000064475.3	DELETION	EXON_CODING	FRAME_SHIFT	67	F23fs		R18070598DN01
8	19126363	TT	T			Defb34	ENSMUST00000064475.3	DELETION	EXON_CODING	FRAME_SHIFT	70	F24fs		R18070598DN01
8	19126365	TT	T			Defb34	ENSMUST00000064475.3	DELETION	EXON_CODING	FRAME_SHIFT	72	F24fs		R18070598DN01
8	46170119	A	AA			Cfap97	ENSMUST00000110376.7	INSERTION	EXON_CODING	FRAME_SHIFT	545	N182fs		R18070598DN01
8	120582191	GGGATG	G			Gins2	ENSMUST00000034278.5	DELETION	EXON_CODING	FRAME_SHIFT	318	N106fs		R18070598DN01
9	44758675	GC	G			Arcn1	ENSMUST00000034607.9	DELETION	EXON_CODING	FRAME_SHIFT	538	A180fs		R18070598DN01
X	67921076	CT	C			4933436I01Rik	ENSMUST00000026325.1	DELETION	EXON_CODING	FRAME_SHIFT	175	S59fs		R18070598DN01
X	67921081	TT	T			4933436I01Rik	ENSMUST00000026325.1	DELETION	EXON_CODING	FRAME_SHIFT	170	K57fs		R18070598DN01
X	67921082	TT	T			4933436I01Rik	ENSMUST00000026325.1	DELETION	EXON_CODING	FRAME_SHIFT	169	K57fs		R18070598DN01
X	155575085	AG	A			Ptchd1	ENSMUST00000038665.5	DELETION	EXON_CODING	FRAME_SHIFT	1122	S374fs		R18070598DN01
X	155575086	GG	G			Ptchd1	ENSMUST00000038665.5	DELETION	EXON_CODING	FRAME_SHIFT	1121	S374fs		R18070598DN01
1	4347015	CT	C			Rp1	ENSMUST00000027032.5	DELETION	EXON_CODING	FRAME_SHIFT	3872	E1291fs		R18070599DN01
1	172254890	TACAT	T			Atp1a4	ENSMUST00000111243.1	DELETION	EXON_CODING	FRAME_SHIFT	380	H127fs		R18070599DN01
1	174218432	GG	G			Spta1	ENSMUST00000027817.7	DELETION	EXON_CODING	FRAME_SHIFT	4762	D1588fs		R18070599DN01
10	20250438	C	CTCTCCTCCTCG			Map7	ENSMUST00000116259.4	INSERTION	EXON_CODING	FRAME_SHIFT	595	L199fs		R18070599DN01
10	52025219	TC	T			Vgll2	ENSMUST00000163017.9	DELETION	EXON_CODING	FRAME_SHIFT	245	S82fs		R18070599DN01
10	52025220	CC	C			Vgll2	ENSMUST00000163017.9	DELETION	EXON_CODING	FRAME_SHIFT	246	S82fs		R18070599DN01
10	62839912	CC	C			Tet1	ENSMUST00000174189.1	DELETION	EXON_CODING	FRAME_SHIFT	2383	G795fs		R18070599DN01
11	16954321	GA	G			Fbxo48	ENSMUST00000061327.1	DELETION	EXON_CODING	FRAME_SHIFT	473	E158fs		R18070599DN01
11	16954325	AA	A			Fbxo48	ENSMUST00000061327.1	DELETION	EXON_CODING	FRAME_SHIFT	477	K159fs		R18070599DN01
11	68988160	GGTTCAGAGGGTACTGCTCTGTGGGGTTCCCATCATCGTCTGCCCAGTGCAGAGGAACCAGGCCCTTGGCCTCGATCTTGGCTTGGAGTTCAGGAGAAGAAAATGCCATGTAGCCTGGAAGTGAAGGAGAAGAGAGTGAAGGCCAAGTTCCTTCAGGCCCAGCCCCAGCCCCAGCTTGCAAACCCTCCCCTGCCTTCCCAGCCTGACCTTCCCCGTGAGCACTCCACACGGGCAGCACAGAGCCTTCCATCCCTCGGAGCATCAGGGCTGGCCCCGGCTCCACACGTACGGTGGCCCATCGGGACTCGAACCGCCCAGACAGATTGTGGCGGAGCAGGAGGCCCGGCTGTGTTGGCTGGG	G			Pfas	ENSMUST00000021282.11	DELETION	EXON_CODING	FRAME_SHIFT	3551	S1184fs		R18070599DN01
11	73454197	TT	T			Olfr380	ENSMUST00000121209.2	DELETION	EXON_CODING	FRAME_SHIFT	13	N5fs		R18070599DN01
11	102020493	CT	C			Mpp3	ENSMUST00000107168.7	DELETION	EXON_CODING	FRAME_SHIFT	501	R167fs		R18070599DN01
13	93620239	TA	T			Bhmt	ENSMUST00000099309.5	DELETION	EXON_CODING	FRAME_SHIFT	879	V293fs		R18070599DN01
13	93620240	AA	A			Bhmt	ENSMUST00000099309.5	DELETION	EXON_CODING	FRAME_SHIFT	878	V293fs		R18070599DN01
13	102735503	T	TG			Mast4	ENSMUST00000167058.7	INSERTION	EXON_CODING	FRAME_SHIFT	7356	P2452fs		R18070599DN01
13	102735509	G	GG			Mast4	ENSMUST00000167058.7	INSERTION	EXON_CODING	FRAME_SHIFT	7350	A2450fs		R18070599DN01
13	110398112	GAC	G			Plk2	ENSMUST00000022212.8	DELETION	EXON_CODING	FRAME_SHIFT	1139	D380fs		R18070599DN01
13	110398119	ACA	A			Plk2	ENSMUST00000022212.8	DELETION	EXON_CODING	FRAME_SHIFT	1146	H382fs		R18070599DN01
14	19798519	AA	A			Nid2	ENSMUST00000022340.4	DELETION	EXON_CODING	FRAME_SHIFT	2987	N996fs		R18070599DN01
14	50515917	CA	C			Olfr742	ENSMUST00000217437.1	DELETION	EXON_CODING	FRAME_SHIFT	713	Q238fs		R18070599DN01
14	50515923	AA	A			Olfr742	ENSMUST00000217437.1	DELETION	EXON_CODING	FRAME_SHIFT	719	K240fs		R18070599DN01
14	66869284	TT	T			Gm5464	ENSMUST00000100453.1	DELETION	EXON_CODING	FRAME_SHIFT	370	C124fs		R18070599DN01
15	76176437	G	GG			Plec	ENSMUST00000073418.12	INSERTION	EXON_CODING	FRAME_SHIFT	9809	P3270fs		R18070599DN01
15	89144255	CG	C			Mapk11	ENSMUST00000088823.4	DELETION	EXON_CODING	FRAME_SHIFT	900	A300fs		R18070599DN01
15	89144256	GG	G			Mapk11	ENSMUST00000088823.4	DELETION	EXON_CODING	FRAME_SHIFT	899	A300fs		R18070599DN01
16	15708768	CA	C			Prkdc	ENSMUST00000023352.8	DELETION	EXON_CODING	FRAME_SHIFT	3903	A1301fs		R18070599DN01
16	15708769	AA	A			Prkdc	ENSMUST00000023352.8	DELETION	EXON_CODING	FRAME_SHIFT	3904	T1302fs		R18070599DN01
16	16767076	CT	C			Spag6l	ENSMUST00000023468.5	DELETION	EXON_CODING	FRAME_SHIFT	1206	K402fs		R18070599DN01
16	16767081	TT	T			Spag6l	ENSMUST00000023468.5	DELETION	EXON_CODING	FRAME_SHIFT	1201	K401fs		R18070599DN01
17	18185142	AA	A			Vmn2r92	ENSMUST00000169686.2	DELETION	EXON_CODING	FRAME_SHIFT	2548	T850fs		R18070599DN01
17	30644703	CATGAGGTACGTTTTTTTTTTTTTTTTTTTTTTTTTTTTTTTTTTTTTTTTTTTTTTTAAAGATTTATTTATTTATTATATGTAAGTACACTGTAGCTGTCTTCAGACACTCCAGAAGAGGGAGTCAGATCTTGTTACGGATGGTTGTTAGCCACCATGTGGTTGCTGGGATTTGAACTCTGGACCTTCGGAAGAGCAGTCGGGTGCTCTAACCCACTGAGCCATCTCACCAGCCCC	C	rs387664641	.	Dnah8	ENSMUST00000170651.1	DELETION	EXON_CODING	FRAME_SHIFT	836	H279fs		R18070599DN01
17	35394432	GC	G			H2-Q5	ENSMUST00000172979.3	DELETION	EXON_CODING	FRAME_SHIFT	141	G47fs	CpG: 100	R18070599DN01
17	38305408	AA	A			Olfr137	ENSMUST00000213505.1	DELETION	EXON_CODING	FRAME_SHIFT	51	G17fs		R18070599DN01
19	41784328	T	TA			Arhgap19	ENSMUST00000026150.14	INSERTION	EXON_CODING	FRAME_SHIFT	925	K309fs		R18070599DN01
19	41784332	A	AA			Arhgap19	ENSMUST00000026150.14	INSERTION	EXON_CODING	FRAME_SHIFT	921	L307fs		R18070599DN01
19	42563958	AG	A			R3hcc1l	ENSMUST00000026188.9	DELETION	EXON_CODING	FRAME_SHIFT	1394	S465fs		R18070599DN01
19	43956501	GA	G			Cpn1	ENSMUST00000026210.4	DELETION	EXON_CODING	FRAME_SHIFT	1365	G455fs		R18070599DN01
2	76809959	TT	T			Ttn	ENSMUST00000099981.8	DELETION	EXON_CODING	FRAME_SHIFT	41303	E13768fs		R18070599DN01
2	85591339	TT	T			Olfr998	ENSMUST00000215083.2	DELETION	EXON_CODING	FRAME_SHIFT	799	S267fs		R18070599DN01
2	86828976	TT	T			Olfr1094	ENSMUST00000217509.1	DELETION	EXON_CODING	FRAME_SHIFT	224	L75fs		R18070599DN01
2	87833243	TT	T			Olfr1148	ENSMUST00000215230.1	DELETION	EXON_CODING	FRAME_SHIFT	204	F68fs		R18070599DN01
2	89493687	AA	A			Olfr1242	ENSMUST00000216001.1	DELETION	EXON_CODING	FRAME_SHIFT	623	I208fs		R18070599DN01
2	90110641	T	TA	rs215162110	.	Olfr1268-ps1	ENSMUST00000117787.3	INSERTION	EXON_CODING	FRAME_SHIFT	747	L249fs		R18070599DN01
2	90110645	A	AA			Olfr1268-ps1	ENSMUST00000117787.3	INSERTION	EXON_CODING	FRAME_SHIFT	743	F248fs		R18070599DN01
2	92953623	AA	A			Syt13	ENSMUST00000028648.2	DELETION	EXON_CODING	FRAME_SHIFT	1238	N413fs		R18070599DN01
2	154546708	GT	G			Necab3	ENSMUST00000000895.12	DELETION	EXON_CODING	FRAME_SHIFT	711	E237fs		R18070599DN01
2	154546709	TT	T			Necab3	ENSMUST00000000895.12	DELETION	EXON_CODING	FRAME_SHIFT	710	E237fs		R18070599DN01
2	164408404	GC	G			Rbpjl	ENSMUST00000017151.1	DELETION	EXON_CODING	FRAME_SHIFT	476	A159fs		R18070599DN01
2	164408405	CC	C			Rbpjl	ENSMUST00000017151.1	DELETION	EXON_CODING	FRAME_SHIFT	477	A159fs		R18070599DN01
2	181588523	GTGAAGCAGGGCCAGGCCTCAGGCTTGTGGGGCTCCTGAATGCCCTGGACCCCAGGGGCATCCCCGATGCCTTTGCTACAGGATCCAGCCCACCATGGAGACCTGTCCTGGGTCCTGCCAGGCAGCCCCCACCTG	G			Zfp512b	ENSMUST00000108789.8	DELETION	EXON_CODING	FRAME_SHIFT	1409	P470fs		R18070599DN01
2	181588803	TGTGTGCATACACAGGATGGATAAGATATATGGGCCAACTACTGATTGATACCCTTGATTGATACCCTCAGTTCTAGAAGTGTTCAGCTAGCTGGGGTCTTACCT	T			Zfp512b	ENSMUST00000108789.8	DELETION	EXON_CODING	FRAME_SHIFT	1263	K421fs		R18070599DN01
2	181589289	TGCAAGTGGCAGGCAAGGTGAGATCCAGGCAAACCTCACCCGCTCCTGGCACAGCTGACAACCACCTCAAATGACCTCCCATACCT	T			Zfp512b	ENSMUST00000108789.8	DELETION	EXON_CODING	FRAME_SHIFT	982	R328fs		R18070599DN01
3	59275821	CT	C			Med12l	ENSMUST00000164225.5	DELETION	EXON_CODING	FRAME_SHIFT	5644	S1882fs		R18070599DN01
4	25250638	TAACT	T			Ufl1	ENSMUST00000102994.9	DELETION	EXON_CODING	FRAME_SHIFT	2210	Q737fs		R18070599DN01
4	42588769	A	AAAAA			Gm2163	ENSMUST00000179734.1	INSERTION	EXON_CODING	FRAME_SHIFT	740	K247fs		R18070599DN01
4	115452773	C	CC			Cyp4a30b	ENSMUST00000119958.2	INSERTION	EXON_CODING	FRAME_SHIFT	170	P57fs		R18070599DN01
4	115452774	CC	C			Cyp4a30b	ENSMUST00000119958.2	DELETION	EXON_CODING	FRAME_SHIFT	172	Q58fs		R18070599DN01
4	134286586	T	TCC			Pdik1l	ENSMUST00000105877.8	INSERTION	EXON_CODING	FRAME_SHIFT	60	G20fs		R18070599DN01
4	134286596	C	CCC			Pdik1l	ENSMUST00000105877.8	INSERTION	EXON_CODING	FRAME_SHIFT	50	W17fs		R18070599DN01
5	9570603	AC	A			Grm3	ENSMUST00000004076.4	DELETION	EXON_CODING	FRAME_SHIFT	639	V213fs		R18070599DN01
5	87331343	TC	T			Ugt2a3	ENSMUST00000031195.2	DELETION	EXON_CODING	FRAME_SHIFT	744	K248fs		R18070599DN01
5	87980191	GT	G			Cabs1	ENSMUST00000008051.4	DELETION	EXON_CODING	FRAME_SHIFT	701	V234fs		R18070599DN01
5	124083114	C	CTT			Abcb9	ENSMUST00000031354.10	INSERTION	EXON_CODING	FRAME_SHIFT	773	R258fs		R18070599DN01
5	124083116	G	GTT			Abcb9	ENSMUST00000031354.10	INSERTION	EXON_CODING	FRAME_SHIFT	771	L257fs		R18070599DN01
5	137613008	C	CC			Fbxo24	ENSMUST00000031732.13	INSERTION	EXON_CODING	FRAME_SHIFT	1519	G507fs		R18070599DN01
5	142164463	CC	C			Sdk1	ENSMUST00000085774.10	DELETION	EXON_CODING	FRAME_SHIFT	5361	P1787fs		R18070599DN01
6	16835285	T	TT			Tfec	ENSMUST00000031533.10	INSERTION	EXON_CODING	FRAME_SHIFT	493	K165fs		R18070599DN01
6	35196740	AA	A			Nup205	ENSMUST00000201374.3	DELETION	EXON_CODING	FRAME_SHIFT	1517	N506fs		R18070599DN01
6	52179274	CC	C			5730596B20Rik	ENSMUST00000070587.3	DELETION	EXON_CODING	FRAME_SHIFT	320	P107fs		R18070599DN01
6	67017551	AA	A			Gng12	ENSMUST00000204511.2	DELETION	EXON_CODING	FRAME_SHIFT	215	N72fs		R18070599DN01
6	118654415	CC	C			Cacna1c	ENSMUST00000112793.9	DELETION	EXON_CODING	FRAME_SHIFT	3471	K1157fs		R18070599DN01
6	128568747	GT	G			A2ml1	ENSMUST00000060574.8	DELETION	EXON_CODING	FRAME_SHIFT	1415	N472fs		R18070599DN01
6	128568749	TT	T			A2ml1	ENSMUST00000060574.8	DELETION	EXON_CODING	FRAME_SHIFT	1413	L471fs		R18070599DN01
6	133055002	A	AAA			Tas2r140	ENSMUST00000095391.2	INSERTION	EXON_CODING	FRAME_SHIFT	792	N264fs		R18070599DN01
6	136807999	TCTTGGAATATCTACAGCTGACCTTAGGCTCCGGGCAATCTTGTATCGGCTACCCTAGTGCTGGGATTGCAGACTCGAACCACCCAGTTAACTACATCCTGGCAGCCAATCCCAACAAGTTTGAGGATGCCTGTGAACTATGTAAATTAGGACTAGAAATTTGAGCTTTTGATTGGGAGACATCTGGATGGGCGGGGGCTCTGCTTCCGCGAGCTGATTGGGTACGGTACCTGCCTGTCACGGGCGGCAGCGGCTGCAGTTTGGCGAGGCAGTTCCGGGGTGGCGCGCGTCGTCCCGGAACTGAGCGAGCCGGTGTTGGAGTTCCAGGCGCGGGGTCGAGCATGTCCGGGCGAGGCAAGCAGGGCGGTAAGGTGCGCGCCAAGGCCAAGTCGCGCTCGT…	T			H2afj	ENSMUST00000074556.6	DELETION	EXON_CODING	FRAME_SHIFT	-1			R18070599DN01
7	9950389	TC	T			Vmn2r48	ENSMUST00000165611.1	DELETION	EXON_CODING	FRAME_SHIFT	371	R124fs		R18070599DN01
7	30583700	C	CT			Kmt2b	ENSMUST00000006470.13	INSERTION	EXON_CODING	FRAME_SHIFT	3073	G1025fs		R18070599DN01
7	30583706	T	TT			Kmt2b	ENSMUST00000006470.13	INSERTION	EXON_CODING	FRAME_SHIFT	3067	K1023fs		R18070599DN01
7	85411691	GT	G			Vmn2r69	ENSMUST00000171213.2	DELETION	EXON_CODING	FRAME_SHIFT	683	N228fs		R18070599DN01
7	85411697	TT	T			Vmn2r69	ENSMUST00000171213.2	DELETION	EXON_CODING	FRAME_SHIFT	677	Q226fs		R18070599DN01
7	109545129	AAA	A			St5	ENSMUST00000077909.8	DELETION	EXON_CODING	FRAME_SHIFT	1566	S522fs		R18070599DN01
7	123171345	A	AG			Tnrc6a	ENSMUST00000094053.6	INSERTION	EXON_CODING	FRAME_SHIFT	2357	Q786fs		R18070599DN01
7	123171350	G	GG			Tnrc6a	ENSMUST00000094053.6	INSERTION	EXON_CODING	FRAME_SHIFT	2362	G788fs		R18070599DN01
7	140493187	TC	T			Olfr535	ENSMUST00000217235.1	DELETION	EXON_CODING	FRAME_SHIFT	549	I183fs		R18070599DN01
7	140493192	CC	C			Olfr535	ENSMUST00000217235.1	DELETION	EXON_CODING	FRAME_SHIFT	554	P185fs		R18070599DN01
8	19126353	AT	A			Defb34	ENSMUST00000064475.3	DELETION	EXON_CODING	FRAME_SHIFT	60	H20fs		R18070599DN01
8	19126363	TT	T			Defb34	ENSMUST00000064475.3	DELETION	EXON_CODING	FRAME_SHIFT	70	F24fs		R18070599DN01
8	19126365	TT	T			Defb34	ENSMUST00000064475.3	DELETION	EXON_CODING	FRAME_SHIFT	72	F24fs		R18070599DN01
8	46170119	A	AA			Cfap97	ENSMUST00000110376.7	INSERTION	EXON_CODING	FRAME_SHIFT	545	N182fs		R18070599DN01
8	120582191	GGGATG	G			Gins2	ENSMUST00000034278.5	DELETION	EXON_CODING	FRAME_SHIFT	318	N106fs		R18070599DN01
9	44758675	GC	G			Arcn1	ENSMUST00000034607.9	DELETION	EXON_CODING	FRAME_SHIFT	538	A180fs		R18070599DN01
X	67921076	CT	C			4933436I01Rik	ENSMUST00000026325.1	DELETION	EXON_CODING	FRAME_SHIFT	175	S59fs		R18070599DN01
X	67921081	TT	T			4933436I01Rik	ENSMUST00000026325.1	DELETION	EXON_CODING	FRAME_SHIFT	170	K57fs		R18070599DN01
X	67921082	TT	T			4933436I01Rik	ENSMUST00000026325.1	DELETION	EXON_CODING	FRAME_SHIFT	169	K57fs		R18070599DN01
X	155575085	AG	A			Ptchd1	ENSMUST00000038665.5	DELETION	EXON_CODING	FRAME_SHIFT	1122	S374fs		R18070599DN01
X	155575086	GG	G			Ptchd1	ENSMUST00000038665.5	DELETION	EXON_CODING	FRAME_SHIFT	1121	S374fs		R18070599DN01
1	4347015	CT	C			Rp1	ENSMUST00000027032.5	DELETION	EXON_CODING	FRAME_SHIFT	3872	E1291fs		R18070600DN01
1	172254890	TACAT	T			Atp1a4	ENSMUST00000111243.1	DELETION	EXON_CODING	FRAME_SHIFT	380	H127fs		R18070600DN01
1	174218430	TG	T			Spta1	ENSMUST00000027817.7	DELETION	EXON_CODING	FRAME_SHIFT	4760	W1587fs		R18070600DN01
1	174218432	GG	G			Spta1	ENSMUST00000027817.7	DELETION	EXON_CODING	FRAME_SHIFT	4762	D1588fs		R18070600DN01
10	20250438	C	CTCTCCTCCTCG			Map7	ENSMUST00000116259.4	INSERTION	EXON_CODING	FRAME_SHIFT	595	L199fs		R18070600DN01
10	52025219	TC	T			Vgll2	ENSMUST00000163017.9	DELETION	EXON_CODING	FRAME_SHIFT	245	S82fs		R18070600DN01
10	52025220	CC	C			Vgll2	ENSMUST00000163017.9	DELETION	EXON_CODING	FRAME_SHIFT	246	S82fs		R18070600DN01
10	62839912	CC	C			Tet1	ENSMUST00000174189.1	DELETION	EXON_CODING	FRAME_SHIFT	2383	G795fs		R18070600DN01
11	16954321	GA	G			Fbxo48	ENSMUST00000061327.1	DELETION	EXON_CODING	FRAME_SHIFT	473	E158fs		R18070600DN01
11	16954325	AA	A			Fbxo48	ENSMUST00000061327.1	DELETION	EXON_CODING	FRAME_SHIFT	477	K159fs		R18070600DN01
11	68988160	GGTTCAGAGGGTACTGCTCTGTGGGGTTCCCATCATCGTCTGCCCAGTGCAGAGGAACCAGGCCCTTGGCCTCGATCTTGGCTTGGAGTTCAGGAGAAGAAAATGCCATGTAGCCTGGAAGTGAAGGAGAAGAGAGTGAAGGCCAAGTTCCTTCAGGCCCAGCCCCAGCCCCAGCTTGCAAACCCTCCCCTGCCTTCCCAGCCTGACCTTCCCCGTGAGCACTCCACACGGGCAGCACAGAGCCTTCCATCCCTCGGAGCATCAGGGCTGGCCCCGGCTCCACACGTACGGTGGCCCATCGGGACTCGAACCGCCCAGACAGATTGTGGCGGAGCAGGAGGCCCGGCTGTGTTGGCTGGG	G			Pfas	ENSMUST00000021282.11	DELETION	EXON_CODING	FRAME_SHIFT	3551	S1184fs		R18070600DN01
11	73454197	TT	T			Olfr380	ENSMUST00000121209.2	DELETION	EXON_CODING	FRAME_SHIFT	13	N5fs		R18070600DN01
11	102020493	CT	C			Mpp3	ENSMUST00000107168.7	DELETION	EXON_CODING	FRAME_SHIFT	501	R167fs		R18070600DN01
13	93620239	TA	T			Bhmt	ENSMUST00000099309.5	DELETION	EXON_CODING	FRAME_SHIFT	879	V293fs		R18070600DN01
13	93620240	AA	A			Bhmt	ENSMUST00000099309.5	DELETION	EXON_CODING	FRAME_SHIFT	878	V293fs		R18070600DN01
13	102735503	T	TG			Mast4	ENSMUST00000167058.7	INSERTION	EXON_CODING	FRAME_SHIFT	7356	P2452fs		R18070600DN01
13	102735509	G	GG			Mast4	ENSMUST00000167058.7	INSERTION	EXON_CODING	FRAME_SHIFT	7350	A2450fs		R18070600DN01
13	110398112	GAC	G			Plk2	ENSMUST00000022212.8	DELETION	EXON_CODING	FRAME_SHIFT	1139	D380fs		R18070600DN01
13	110398119	ACA	A			Plk2	ENSMUST00000022212.8	DELETION	EXON_CODING	FRAME_SHIFT	1146	H382fs		R18070600DN01
14	19798519	AA	A			Nid2	ENSMUST00000022340.4	DELETION	EXON_CODING	FRAME_SHIFT	2987	N996fs		R18070600DN01
14	50515917	CA	C			Olfr742	ENSMUST00000217437.1	DELETION	EXON_CODING	FRAME_SHIFT	713	Q238fs		R18070600DN01
14	50515923	AA	A			Olfr742	ENSMUST00000217437.1	DELETION	EXON_CODING	FRAME_SHIFT	719	K240fs		R18070600DN01
14	66869271	GT	G			Gm5464	ENSMUST00000100453.1	DELETION	EXON_CODING	FRAME_SHIFT	357	C119fs		R18070600DN01
14	66869284	TT	T			Gm5464	ENSMUST00000100453.1	DELETION	EXON_CODING	FRAME_SHIFT	370	C124fs		R18070600DN01
15	76176437	G	GG			Plec	ENSMUST00000073418.12	INSERTION	EXON_CODING	FRAME_SHIFT	9809	P3270fs		R18070600DN01
15	89144256	GG	G			Mapk11	ENSMUST00000088823.4	DELETION	EXON_CODING	FRAME_SHIFT	899	A300fs		R18070600DN01
16	15708768	CA	C			Prkdc	ENSMUST00000023352.8	DELETION	EXON_CODING	FRAME_SHIFT	3903	A1301fs		R18070600DN01
16	15708769	AA	A			Prkdc	ENSMUST00000023352.8	DELETION	EXON_CODING	FRAME_SHIFT	3904	T1302fs		R18070600DN01
16	16767081	TT	T			Spag6l	ENSMUST00000023468.5	DELETION	EXON_CODING	FRAME_SHIFT	1201	K401fs		R18070600DN01
17	18185142	AA	A			Vmn2r92	ENSMUST00000169686.2	DELETION	EXON_CODING	FRAME_SHIFT	2548	T850fs		R18070600DN01
17	30644703	CATGAGGTACGTTTTTTTTTTTTTTTTTTTTTTTTTTTTTTTTTTTTTTTTTTTTTTTAAAGATTTATTTATTTATTATATGTAAGTACACTGTAGCTGTCTTCAGACACTCCAGAAGAGGGAGTCAGATCTTGTTACGGATGGTTGTTAGCCACCATGTGGTTGCTGGGATTTGAACTCTGGACCTTCGGAAGAGCAGTCGGGTGCTCTAACCCACTGAGCCATCTCACCAGCCCC	C	rs387664641	.	Dnah8	ENSMUST00000170651.1	DELETION	EXON_CODING	FRAME_SHIFT	836	H279fs		R18070600DN01
17	38305408	AA	A			Olfr137	ENSMUST00000213505.1	DELETION	EXON_CODING	FRAME_SHIFT	51	G17fs		R18070600DN01
19	11511777	T	TGTGT			Gm8369	ENSMUST00000079855.10	INSERTION	EXON_CODING	FRAME_SHIFT	427	C143fs		R18070600DN01
19	41784328	T	TA			Arhgap19	ENSMUST00000026150.14	INSERTION	EXON_CODING	FRAME_SHIFT	925	K309fs		R18070600DN01
19	41784332	A	AA			Arhgap19	ENSMUST00000026150.14	INSERTION	EXON_CODING	FRAME_SHIFT	921	L307fs		R18070600DN01
19	42563958	AG	A			R3hcc1l	ENSMUST00000026188.9	DELETION	EXON_CODING	FRAME_SHIFT	1394	S465fs		R18070600DN01
19	43956501	GA	G			Cpn1	ENSMUST00000026210.4	DELETION	EXON_CODING	FRAME_SHIFT	1365	G455fs		R18070600DN01
2	76809959	TT	T			Ttn	ENSMUST00000099981.8	DELETION	EXON_CODING	FRAME_SHIFT	41303	E13768fs		R18070600DN01
2	85591339	TT	T			Olfr998	ENSMUST00000215083.2	DELETION	EXON_CODING	FRAME_SHIFT	799	S267fs		R18070600DN01
2	86828976	TT	T			Olfr1094	ENSMUST00000217509.1	DELETION	EXON_CODING	FRAME_SHIFT	224	L75fs		R18070600DN01
2	87833243	TT	T			Olfr1148	ENSMUST00000215230.1	DELETION	EXON_CODING	FRAME_SHIFT	204	F68fs		R18070600DN01
2	89493687	AA	A			Olfr1242	ENSMUST00000216001.1	DELETION	EXON_CODING	FRAME_SHIFT	623	I208fs		R18070600DN01
2	154546708	GT	G			Necab3	ENSMUST00000000895.12	DELETION	EXON_CODING	FRAME_SHIFT	711	E237fs		R18070600DN01
2	154546709	TT	T			Necab3	ENSMUST00000000895.12	DELETION	EXON_CODING	FRAME_SHIFT	710	E237fs		R18070600DN01
2	164408404	GC	G			Rbpjl	ENSMUST00000017151.1	DELETION	EXON_CODING	FRAME_SHIFT	476	A159fs		R18070600DN01
2	164408405	CC	C			Rbpjl	ENSMUST00000017151.1	DELETION	EXON_CODING	FRAME_SHIFT	477	A159fs		R18070600DN01
2	181588523	GTGAAGCAGGGCCAGGCCTCAGGCTTGTGGGGCTCCTGAATGCCCTGGACCCCAGGGGCATCCCCGATGCCTTTGCTACAGGATCCAGCCCACCATGGAGACCTGTCCTGGGTCCTGCCAGGCAGCCCCCACCTG	G			Zfp512b	ENSMUST00000108789.8	DELETION	EXON_CODING	FRAME_SHIFT	1409	P470fs		R18070600DN01
2	181588803	TGTGTGCATACACAGGATGGATAAGATATATGGGCCAACTACTGATTGATACCCTTGATTGATACCCTCAGTTCTAGAAGTGTTCAGCTAGCTGGGGTCTTACCT	T			Zfp512b	ENSMUST00000108789.8	DELETION	EXON_CODING	FRAME_SHIFT	1263	K421fs		R18070600DN01
2	181589289	TGCAAGTGGCAGGCAAGGTGAGATCCAGGCAAACCTCACCCGCTCCTGGCACAGCTGACAACCACCTCAAATGACCTCCCATACCT	T			Zfp512b	ENSMUST00000108789.8	DELETION	EXON_CODING	FRAME_SHIFT	982	R328fs		R18070600DN01
3	59275821	CT	C			Med12l	ENSMUST00000164225.5	DELETION	EXON_CODING	FRAME_SHIFT	5644	S1882fs		R18070600DN01
4	25250635	GACTA	G			Ufl1	ENSMUST00000102994.9	DELETION	EXON_CODING	FRAME_SHIFT	2213	L738fs		R18070600DN01
[truncated: 1,440 more rows]

## Sheet: Summary
nonsynonymus		CT26
		0*	1**	Grand Total
Colon26	0*	0	410	410
	1**	638	1074	1712
[truncated: 11 more rows]

## Sheet: nonsynonymus_all 3 samples
Index	GeneName	AAMutation	Consequence	CT26	Colon26
[truncated: 2,122 more rows]

[truncated: 1 more sheets: indel_all 3 samples]
